# Supplementary material for: Dynamic genome evolution and complex virocell metabolism of globally-distributed giant viruses
Source: Nat Commun. 2020 Apr 6;11:1710. doi: 10.1038/s41467-020-15507-2 (PMC7136201; doi:10.1038/s41467-020-15507-2)
Supplement: Supplementary file 4 — Supplementary Data 1 [file 41467_2020_15507_MOESM4_ESM.xlsx]

## Sheet: Final_MAGs_Statistics
MAG_ID	Family	Clade	Clade_abbreviation	habitat	num_contigs	sum_len_contigs	min_len_contigs	avg_len_contigs	max_len_contigs	N50_contig_length	num_proteins	sum_protein_length	min_protein_len	avg_protein_len	max_protein_len
SRX327722.61.dc.fa	Asfarviridae	Asfarviridae_clade_1	AF01	mine tailing	4	202406	29961	50601.5	83250	47579	179	63852	52	356.7	2336
SRX802982.1.dc.fa	Asfarviridae	Asfarviridae_clade_1	AF01	Marine	6	120034	16724	20005.7	26918	18923	131	35781	33	273.1	1528
ERX556003.45.dc.fa	Asfarviridae	Asfarviridae_clade_2	AF02	Marine	13	246693	10799	18976.4	32730	19050	215	74838	39	348.1	2045
SRX319064.32.dc.fa	Asfarviridae	Asfarviridae_clade_2	AF02	Freshwater	8	154393	10202	19299.1	31001	27897	145	47013	25	324.2	2328
SRX319065.14.dc.fa	Asfarviridae	Asfarviridae_clade_2	AF02	Freshwater	3	342906	35510	114302	178940	178940	305	103080	33	338	2537
SRX802963.109.dc.fa	Asfarviridae	Asfarviridae_clade_2	AF02	Marine	8	175258	10912	21907.3	73692	18153	161	52657	34	327.1	1616
ERX552270.16.dc.fa	Asfarviridae	Asfarviridae_clade_5	AF05	Marine	10	262392	11348	26239.2	70640	25815	229	77951	31	340.4	3345
ERX552244.21.dc.fa	Early_Phycodnaviridae	Early_Phycodnaviridae_clade_1	EP01	Marine	8	298476	11490	37309.5	104897	74184	304	93801	38	308.6	4979
ERX552277.6.dc.fa	Early_Phycodnaviridae	Early_Phycodnaviridae_clade_1	EP01	Marine	7	262606	14180	37515.1	88268	68927	271	82472	56	304.3	4958
ERX552279.2.dc.fa	Early_Phycodnaviridae	Early_Phycodnaviridae_clade_1	EP01	Marine	16	267823	10222	16738.9	30852	17613	238	85527	32	359.4	3727
ERX552288.49.dc.fa	Early_Phycodnaviridae	Early_Phycodnaviridae_clade_1	EP01	Marine	3	274224	19800	91408	149792	149792	292	84065	35	287.9	1886
ERX552302.38.dc.fa	Early_Phycodnaviridae	Early_Phycodnaviridae_clade_1	EP01	Marine	5	280711	10578	56142.2	102370	99936	277	88151	47	318.2	4979
ERX555967.47.dc.fa	Early_Phycodnaviridae	Early_Phycodnaviridae_clade_12	EP12	Marine	6	185312	11470	30885.3	77430	49316	167	54227	42	324.7	2662
ERX250271.266.dc.fa	Early_Phycodnaviridae	Early_Phycodnaviridae_clade_13	EP13	treated palm oil mill effluent	2	103809	50580	51904.5	53229	53229	124	30594	39	246.7	1319
SRX802202.129.dc.fa	Early_Phycodnaviridae	Early_Phycodnaviridae_clade_2	EP02	Marine	5	362242	16178	72448.4	152734	91444	380	111887	33	294.4	4412
ERX288947.60.dc.fa	Early_Phycodnaviridae	Early_Phycodnaviridae_clade_3	EP03	Marine	2	195216	77352	97608	117864	117864	207	59034	31	285.2	1866
SRX802073.108.dc.fa	Early_Phycodnaviridae	Early_Phycodnaviridae_clade_4	EP04	Marine	3	124871	33807	41623.7	50203	40861	130	35657	31	274.3	1499
ERX552258.48.dc.fa	Early_Phycodnaviridae	Early_Phycodnaviridae_clade_5	EP05	Marine	24	480389	11514	20016.2	39052	22937	596	147111	21	246.8	4285
ERX552277.13.dc.fa	Early_Phycodnaviridae	Early_Phycodnaviridae_clade_5	EP05	Marine	24	717475	12510	29894.8	73982	34603	844	214000	30	253.6	4285
ERX552302.24.dc.fa	Early_Phycodnaviridae	Early_Phycodnaviridae_clade_5	EP05	Marine	24	650276	12251	27094.8	80719	31420	793	191450	23	241.4	1837
ERX555984.23.dc.fa	Early_Phycodnaviridae	Early_Phycodnaviridae_clade_5	EP05	Marine	16	360332	10512	22520.8	41276	24927	477	116450	20	244.1	1712
SRX803008.74.dc.fa	Early_Phycodnaviridae	Early_Phycodnaviridae_clade_5	EP05	Marine	3	316217	55673	105406	145855	114689	368	97576	31	265.2	1995
ERX552244.11.dc.fa	Early_Phycodnaviridae	Early_Phycodnaviridae_clade_6	EP06	Marine	9	213592	10684	23732.4	56425	31366	239	62410	34	261.1	2175
ERX682739.15.dc.fa	Early_Phycodnaviridae	Early_Phycodnaviridae_clade_7	EP07	Freshwater	11	321673	10068	29243	131605	46362	417	94045	33	225.5	2200
ERX552299.29.dc.fa	Early_Phycodnaviridae	Early_Phycodnaviridae_clade_8	EP08	Marine	3	144038	11160	48012.7	100187	100187	176	45409	32	258	1498
ERX552261.5.dc.fa	Iridivoridae	Iridivoridae_clade_1	IR01	Marine	9	168731	11680	18747.9	37867	23653	189	53057	33	280.7	2747
ERX552261.56.dc.fa	Iridivoridae	Iridivoridae_clade_1	IR01	Marine	11	307536	12839	27957.8	45669	27201	346	93418	30	270	1639
ERX552270.117.dc.fa	Iridivoridae	Iridivoridae_clade_1	IR01	Marine	6	155701	14806	25950.2	43673	38518	166	49778	21	299.9	1914
ERX552270.122.dc.fa	Iridivoridae	Iridivoridae_clade_1	IR01	Marine	3	100409	22415	33469.7	54533	54533	112	31495	24	281.2	3340
SRX331703.30.dc.fa	Iridivoridae	Iridivoridae_clade_1	IR01	Freshwater	14	270703	10180	19335.9	36632	22765	291	82599	37	283.8	1354
SRX331950.29.dc.fa	Iridivoridae	Iridivoridae_clade_1	IR01	Freshwater	7	381292	10302	54470.3	138523	98706	393	117153	37	298.1	1577
SRX802076.27.dc.fa	Iridivoridae	Iridivoridae_clade_1	IR01	Marine	8	234631	12060	29328.9	54836	28399	232	69987	30	301.7	2194
SRX802077.164.dc.fa	Iridivoridae	Iridivoridae_clade_1	IR01	Marine	11	165392	11175	15035.6	19877	14757	191	50291	30	263.3	1569
SRX802143.125.dc.fa	Iridivoridae	Iridivoridae_clade_1	IR01	Marine	12	331275	11400	27606.3	78710	39250	356	100218	32	281.5	1567
SRX802189.61.dc.fa	Iridivoridae	Iridivoridae_clade_1	IR01	Marine	11	280222	10095	25474.7	44605	30286	324	85916	32	265.2	1317
SRX802202.32.dc.fa	Iridivoridae	Iridivoridae_clade_1	IR01	Marine	4	209005	11536	52251.3	150921	150921	184	62200	41	338	2689
SRX802202.41.dc.fa	Iridivoridae	Iridivoridae_clade_1	IR01	Marine	9	245886	13447	27320.7	48689	28284	258	75342	24	292	1667
SRX802963.105.dc.fa	Iridivoridae	Iridivoridae_clade_1	IR01	Marine	8	254780	13170	31847.5	66843	40380	265	77859	21	293.8	1667
SRX803008.97.dc.fa	Iridivoridae	Iridivoridae_clade_1	IR01	Marine	7	256109	18799	36587	73549	56495	255	76183	30	298.8	2194
ERX943717.62.dc.fa	Iridivoridae	Iridivoridae_clade_2	IR02	Marine	5	157242	17879	31448.4	48549	47781	164	48251	33	294.2	1324
ERX943721.61.dc.fa	Iridivoridae	Iridivoridae_clade_2	IR02	Marine	5	148860	10082	29772	69205	38081	155	45414	28	293	1324
ERX1114176.37.dc.fa	Late_Phycodnaviridae	Late_Phycodnaviridae_clade_1	LP01	Marine	4	146670	19370	36667.5	56383	47945	227	45920	33	202.3	1057
ERX289004.48.dc.fa	Late_Phycodnaviridae	Late_Phycodnaviridae_clade_1	LP01	Marine	6	142105	10705	23684.2	34434	22729	178	45325	23	254.6	1772
ERX552252.26.dc.fa	Late_Phycodnaviridae	Late_Phycodnaviridae_clade_1	LP01	Marine	3	139293	32161	46431	70856	70856	212	43981	35	207.5	1461
ERX552252.57.dc.fa	Late_Phycodnaviridae	Late_Phycodnaviridae_clade_1	LP01	Marine	7	141967	12233	20281	30153	23460	212	45536	37	214.8	1074
ERX552252.6.dc.fa	Late_Phycodnaviridae	Late_Phycodnaviridae_clade_1	LP01	Marine	2	165302	64665	82651	100637	100637	206	52879	34	256.7	2285
ERX552253.44.dc.fa	Late_Phycodnaviridae	Late_Phycodnaviridae_clade_1	LP01	Marine	4	146122	11402	36530.5	68883	38492	220	46494	20	211.3	1461
ERX552274.25.dc.fa	Late_Phycodnaviridae	Late_Phycodnaviridae_clade_1	LP01	Marine	2	167550	64328	83775	103222	103222	211	53634	34	254.2	2285
ERX552274.7.dc.fa	Late_Phycodnaviridae	Late_Phycodnaviridae_clade_1	LP01	Marine	6	120849	11891	20141.5	28548	25759	180	38669	39	214.8	1424
ERX552280.25.dc.fa	Late_Phycodnaviridae	Late_Phycodnaviridae_clade_1	LP01	Marine	6	105774	10169	17629	25489	17677	160	33087	44	206.8	1015
ERX552283.11.dc.fa	Late_Phycodnaviridae	Late_Phycodnaviridae_clade_1	LP01	Marine	9	123748	10790	13749.8	19199	13858	189	39560	28	209.3	902
ERX552283.12.dc.fa	Late_Phycodnaviridae	Late_Phycodnaviridae_clade_1	LP01	Marine	8	119588	10807	14948.5	20378	14235	175	38002	32	217.2	1643
ERX552283.13.dc.fa	Late_Phycodnaviridae	Late_Phycodnaviridae_clade_1	LP01	Marine	4	158789	14811	39697.3	53406	49954	225	51319	36	228.1	1491
ERX552295.44.dc.fa	Late_Phycodnaviridae	Late_Phycodnaviridae_clade_1	LP01	Marine	2	153610	42692	76805	110918	110918	194	49001	43	252.6	1940
ERX552309.9.dc.fa	Late_Phycodnaviridae	Late_Phycodnaviridae_clade_1	LP01	Marine	4	157748	17283	39437	68922	38595	234	50140	33	214.3	1073
ERX552326.9.dc.fa	Late_Phycodnaviridae	Late_Phycodnaviridae_clade_1	LP01	Marine	7	157771	11010	22538.7	38109	25741	243	49535	36	203.8	1420
ERX552333.20.dc.fa	Late_Phycodnaviridae	Late_Phycodnaviridae_clade_1	LP01	Marine	5	148709	14307	29741.8	81121	81121	211	46242	41	219.2	1310
ERX552336.20.dc.fa	Late_Phycodnaviridae	Late_Phycodnaviridae_clade_1	LP01	Marine	5	147036	12400	29407.2	56065	30071	204	46830	35	229.6	1547
ERX552336.34.dc.fa	Late_Phycodnaviridae	Late_Phycodnaviridae_clade_1	LP01	Marine	7	152108	10652	21729.7	43104	38907	203	48040	33	236.7	1772
ERX552348.26.dc.fa	Late_Phycodnaviridae	Late_Phycodnaviridae_clade_1	LP01	Marine	4	130852	22384	32713	49947	35674	166	41893	35	252.4	2714
ERX552357.22.dc.fa	Late_Phycodnaviridae	Late_Phycodnaviridae_clade_1	LP01	Marine	4	110228	12885	27557	41630	38555	160	34424	39	215.2	1359
ERX555907.107.dc.fa	Late_Phycodnaviridae	Late_Phycodnaviridae_clade_1	LP01	Marine	6	154620	14852	25770	51143	26738	228	49380	30	216.6	1073
ERX555907.43.dc.fa	Late_Phycodnaviridae	Late_Phycodnaviridae_clade_1	LP01	Marine	10	181623	10047	18162.3	26412	22634	280	58198	20	207.9	2426
ERX555907.98.dc.fa	Late_Phycodnaviridae	Late_Phycodnaviridae_clade_1	LP01	Marine	5	107999	12425	21599.8	26616	22972	141	34874	39	247.3	2823
ERX555913.35.dc.fa	Late_Phycodnaviridae	Late_Phycodnaviridae_clade_1	LP01	Marine	5	109794	14751	21958.8	42831	19283	163	34491	30	211.6	1298
ERX555927.8.dc.fa	Late_Phycodnaviridae	Late_Phycodnaviridae_clade_1	LP01	Marine	4	122603	24895	30650.8	38137	31136	170	38874	38	228.7	1385
ERX555958.13.dc.fa	Late_Phycodnaviridae	Late_Phycodnaviridae_clade_1	LP01	Marine	4	101122	15720	25280.5	49405	18287	141	32098	58	227.6	1345
ERX555958.18.dc.fa	Late_Phycodnaviridae	Late_Phycodnaviridae_clade_1	LP01	Marine	5	106322	11010	21264.4	26851	25909	159	33602	37	211.3	1074
ERX555961.17.dc.fa	Late_Phycodnaviridae	Late_Phycodnaviridae_clade_1	LP01	Marine	4	143173	31552	35793.3	44645	34541	210	45531	38	216.8	1074
ERX555961.3.dc.fa	Late_Phycodnaviridae	Late_Phycodnaviridae_clade_1	LP01	Marine	6	136799	17219	22799.8	36960	21976	184	44353	34	241	2892
ERX555967.111.dc.fa	Late_Phycodnaviridae	Late_Phycodnaviridae_clade_1	LP01	Marine	4	170616	19276	42654	72853	55702	228	54360	31	238.4	1197
ERX555976.56.dc.fa	Late_Phycodnaviridae	Late_Phycodnaviridae_clade_1	LP01	Marine	5	105751	10804	21150.2	29712	22407	134	33900	36	253	1308
ERX555976.71.dc.fa	Late_Phycodnaviridae	Late_Phycodnaviridae_clade_1	LP01	Marine	5	117858	10413	23571.6	41069	27818	173	37691	36	217.9	1076
ERX555978.25.dc.fa	Late_Phycodnaviridae	Late_Phycodnaviridae_clade_1	LP01	Marine	4	163128	20622	40782	68159	37726	227	52022	39	229.2	1746
ERX555984.3.dc.fa	Late_Phycodnaviridae	Late_Phycodnaviridae_clade_1	LP01	Marine	3	193442	11268	64480.7	110011	110011	249	61725	35	247.9	2031
ERX555987.14.dc.fa	Late_Phycodnaviridae	Late_Phycodnaviridae_clade_1	LP01	Marine	10	164700	10174	16470	30031	19148	235	52236	30	222.3	1041
ERX555987.30.dc.fa	Late_Phycodnaviridae	Late_Phycodnaviridae_clade_1	LP01	Marine	6	132851	10157	22141.8	28651	24255	197	42116	41	213.8	1412
ERX556003.46.dc.fa	Late_Phycodnaviridae	Late_Phycodnaviridae_clade_1	LP01	Marine	6	175370	12411	29228.3	68750	33334	246	56210	35	228.5	2172
ERX556003.9.dc.fa	Late_Phycodnaviridae	Late_Phycodnaviridae_clade_1	LP01	Marine	5	107805	14318	21561	34138	24101	175	34946	42	199.7	958
ERX556023.2.dc.fa	Late_Phycodnaviridae	Late_Phycodnaviridae_clade_1	LP01	Marine	9	174454	10290	19383.8	28500	19730	285	55166	23	193.6	926
ERX556034.38.dc.fa	Late_Phycodnaviridae	Late_Phycodnaviridae_clade_1	LP01	Marine	4	185474	35758	46368.5	68748	43069	248	59537	42	240.1	1760
ERX556034.40.dc.fa	Late_Phycodnaviridae	Late_Phycodnaviridae_clade_1	LP01	Marine	5	147515	10617	29503	58480	31359	188	47010	40	250.1	2414
ERX556035.15.dc.fa	Late_Phycodnaviridae	Late_Phycodnaviridae_clade_1	LP01	Marine	3	147072	23614	49024	76771	76771	188	47013	39	250.1	2332
ERX556037.11.dc.fa	Late_Phycodnaviridae	Late_Phycodnaviridae_clade_1	LP01	Marine	5	122933	13758	24586.6	42761	27037	165	39307	36	238.2	2337
ERX556037.7.dc.fa	Late_Phycodnaviridae	Late_Phycodnaviridae_clade_1	LP01	Marine	7	122771	10562	17538.7	24180	21067	180	39354	34	218.6	1074
ERX556040.45.dc.fa	Late_Phycodnaviridae	Late_Phycodnaviridae_clade_1	LP01	Marine	13	225146	11129	17318.9	34836	17049	325	71830	33	221	1167
ERX556040.51.dc.fa	Late_Phycodnaviridae	Late_Phycodnaviridae_clade_1	LP01	Marine	6	106163	12846	17693.8	21954	19298	150	33809	36	225.4	1515
ERX556059.2.dc.fa	Late_Phycodnaviridae	Late_Phycodnaviridae_clade_1	LP01	Marine	6	147120	12394	24520	53568	33096	193	47227	28	244.7	2157
ERX556059.7.dc.fa	Late_Phycodnaviridae	Late_Phycodnaviridae_clade_1	LP01	Marine	2	139628	18255	69814	121373	121373	199	44581	37	224	1221
ERX556075.42.dc.fa	Late_Phycodnaviridae	Late_Phycodnaviridae_clade_1	LP01	Marine	3	141613	34510	47204.3	71176	71176	216	44876	35	207.8	1461
ERX556091.18.dc.fa	Late_Phycodnaviridae	Late_Phycodnaviridae_clade_1	LP01	Marine	5	104411	10952	20882.2	36228	28145	154	33069	35	214.7	1050
ERX556091.9.dc.fa	Late_Phycodnaviridae	Late_Phycodnaviridae_clade_1	LP01	Marine	6	149717	13926	24952.8	45559	42567	214	48128	25	224.9	1317
ERX556101.60.dc.fa	Late_Phycodnaviridae	Late_Phycodnaviridae_clade_1	LP01	Marine	6	139343	13230	23223.8	33871	28139	203	44621	39	219.8	1152
ERX556119.13.dc.fa	Late_Phycodnaviridae	Late_Phycodnaviridae_clade_1	LP01	Marine	7	121615	11091	17373.6	25071	20835	174	38480	48	221.1	1275
ERX556119.17.dc.fa	Late_Phycodnaviridae	Late_Phycodnaviridae_clade_1	LP01	Marine	7	174060	10400	24865.7	39372	31605	244	54938	25	225.2	2503
ERX556121.51.dc.fa	Late_Phycodnaviridae	Late_Phycodnaviridae_clade_1	LP01	Marine	2	101631	17861	50815.5	83770	83770	105	32882	60	313.2	2689
ERX556127.13.dc.fa	Late_Phycodnaviridae	Late_Phycodnaviridae_clade_1	LP01	Marine	6	166218	13179	27703	61907	34480	230	53370	25	232	1438
ERX556127.7.dc.fa	Late_Phycodnaviridae	Late_Phycodnaviridae_clade_1	LP01	Marine	7	116073	10582	16581.9	22181	17608	171	36527	35	213.6	1297
ERX556127.9.dc.fa	Late_Phycodnaviridae	Late_Phycodnaviridae_clade_1	LP01	Marine	9	172575	10103	19175	43025	19486	245	54302	25	221.6	1751
ERX556299.34.dc.fa	Late_Phycodnaviridae	Late_Phycodnaviridae_clade_1	LP01	Marine	6	116863	15390	19477.2	28820	19640	169	36816	23	217.8	1529
ERX556340.12.dc.fa	Late_Phycodnaviridae	Late_Phycodnaviridae_clade_1	LP01	Marine	7	125328	15390	17904	20158	18652	176	38632	34	219.5	2512
ERX633348.16.dc.fa	Late_Phycodnaviridae	Late_Phycodnaviridae_clade_1	LP01	Marine	6	136811	10471	22801.8	39394	35941	211	43952	42	208.3	1798
ERX633354.2.dc.fa	Late_Phycodnaviridae	Late_Phycodnaviridae_clade_1	LP01	Marine	3	155152	29141	51717.3	77228	48783	238	48827	32	205.2	1057
ERX633354.21.dc.fa	Late_Phycodnaviridae	Late_Phycodnaviridae_clade_1	LP01	Marine	4	149702	25896	37425.5	52511	42609	216	47727	39	221	1291
ERX633355.23.dc.fa	Late_Phycodnaviridae	Late_Phycodnaviridae_clade_1	LP01	Marine	5	157700	11058	31540	60131	52762	239	49696	36	207.9	1057
ERX633356.9.dc.fa	Late_Phycodnaviridae	Late_Phycodnaviridae_clade_1	LP01	Marine	4	152779	17240	38194.8	77120	77120	235	48103	32	204.7	1057
ERX943717.70.dc.fa	Late_Phycodnaviridae	Late_Phycodnaviridae_clade_1	LP01	Marine	5	158645	20249	31729	59990	30602	222	49874	20	224.7	1076
SRX514547.24.dc.fa	Late_Phycodnaviridae	Late_Phycodnaviridae_clade_1	LP01	Marine	5	107796	10653	21559.2	31726	26089	169	33583	36	198.7	753
SRX514547.36.dc.fa	Late_Phycodnaviridae	Late_Phycodnaviridae_clade_1	LP01	Marine	5	115549	14589	23109.8	43899	23917	178	36337	39	204.1	1070
SRX514547.41.dc.fa	Late_Phycodnaviridae	Late_Phycodnaviridae_clade_1	LP01	Marine	6	129399	13501	21566.5	50784	18375	196	40823	36	208.3	1073
SRX672316.10.dc.fa	Late_Phycodnaviridae	Late_Phycodnaviridae_clade_1	LP01	Marine	4	115087	15291	28771.8	41004	33885	168	36386	35	216.6	1464
SRX802073.32.dc.fa	Late_Phycodnaviridae	Late_Phycodnaviridae_clade_1	LP01	Marine	5	126217	15135	25243.4	40867	26344	203	39823	34	196.2	1140
SRX802074.38.dc.fa	Late_Phycodnaviridae	Late_Phycodnaviridae_clade_1	LP01	Marine	4	112238	19370	28059.5	38550	29715	172	35304	34	205.3	1433
SRX802076.42.dc.fa	Late_Phycodnaviridae	Late_Phycodnaviridae_clade_1	LP01	Marine	6	136378	12509	22729.7	45271	23271	205	42866	34	209.1	1405
SRX802076.50.dc.fa	Late_Phycodnaviridae	Late_Phycodnaviridae_clade_1	LP01	Marine	3	129431	15785	43143.7	71407	71407	172	40635	36	236.3	1420
SRX802143.45.dc.fa	Late_Phycodnaviridae	Late_Phycodnaviridae_clade_1	LP01	Marine	6	100887	10351	16814.5	33859	17888	136	32042	38	235.6	1150
SRX802143.75.dc.fa	Late_Phycodnaviridae	Late_Phycodnaviridae_clade_1	LP01	Marine	4	107824	22858	26956	31551	30053	165	33752	34	204.6	894
SRX802189.59.dc.fa	Late_Phycodnaviridae	Late_Phycodnaviridae_clade_1	LP01	Marine	5	114440	15889	22888	31121	23148	175	36087	34	206.2	1212
SRX803008.7.dc.fa	Late_Phycodnaviridae	Late_Phycodnaviridae_clade_1	LP01	Marine	5	154653	20372	30930.6	42555	28964	237	48599	33	205.1	1369
SRX871251.15.dc.fa	Late_Phycodnaviridae	Late_Phycodnaviridae_clade_1	LP01	Freshwater	6	134383	14147	22397.2	41744	21053	213	43128	26	202.5	1188
SRX272783.128.dc.fa	Late_Phycodnaviridae	Late_Phycodnaviridae_clade_2	LP02	bioreactor sludge	4	213311	20761	53327.8	85908	71062	245	62792	21	256.3	2115
SRX327520.45.dc.fa	Late_Phycodnaviridae	Late_Phycodnaviridae_clade_2	LP02	hydrocarbon metagenome	5	135772	11563	27154.4	39620	39290	181	41713	30	230.5	1278
ERX552261.44.dc.fa	Late_Phycodnaviridae	Late_Phycodnaviridae_clade_3	LP03	Marine	11	261761	10700	23796.5	75250	24812	278	81308	39	292.5	3882
ERX552270.64.dc.fa	Late_Phycodnaviridae	Late_Phycodnaviridae_clade_3	LP03	Marine	9	296405	10134	32933.9	75673	47619	341	92460	41	271.1	1734
ERX555907.31.dc.fa	Late_Phycodnaviridae	Late_Phycodnaviridae_clade_3	LP03	Marine	20	298526	10039	14926.3	29982	14391	411	90964	34	221.3	1351
ERX555907.69.dc.fa	Late_Phycodnaviridae	Late_Phycodnaviridae_clade_3	LP03	Marine	13	254772	10682	19597.8	45426	18443	325	79790	25	245.5	1317
ERX555967.39.dc.fa	Late_Phycodnaviridae	Late_Phycodnaviridae_clade_3	LP03	Marine	10	292866	10294	29286.6	61940	41636	385	91449	29	237.5	1888
SRX802077.116.dc.fa	Late_Phycodnaviridae	Late_Phycodnaviridae_clade_3	LP03	Marine	4	137554	20349	34388.5	69658	69658	191	47856	37	250.6	1321
SRX802202.141.dc.fa	Late_Phycodnaviridae	Late_Phycodnaviridae_clade_3	LP03	Marine	7	124659	10365	17808.4	23916	20252	150	38516	39	256.8	1341
ERX552270.119.dc.fa	Late_Phycodnaviridae	Late_Phycodnaviridae_clade_4	LP04	Marine	5	107849	12760	21569.8	27627	26602	129	34247	42	265.5	2073
ERX552274.3.dc.fa	Late_Phycodnaviridae	Late_Phycodnaviridae_clade_4	LP04	Marine	7	122492	11597	17498.9	29617	16196	158	37625	42	238.1	1556
ERX552283.9.dc.fa	Late_Phycodnaviridae	Late_Phycodnaviridae_clade_4	LP04	Marine	5	160102	19528	32020.4	59046	32967	164	50462	45	307.7	2271
ERX555917.66.dc.fa	Late_Phycodnaviridae	Late_Phycodnaviridae_clade_4	LP04	Marine	6	136816	10048	22802.7	38717	34818	150	42902	25	286	2974
ERX555919.35.dc.fa	Late_Phycodnaviridae	Late_Phycodnaviridae_clade_4	LP04	Marine	13	233505	10244	17961.9	45141	18121	273	74542	28	273	2322
ERX556005.53.dc.fa	Late_Phycodnaviridae	Late_Phycodnaviridae_clade_4	LP04	Marine	12	168844	10574	14070.3	20589	14684	221	52980	37	239.7	1098
ERX556005.59.dc.fa	Late_Phycodnaviridae	Late_Phycodnaviridae_clade_4	LP04	Marine	6	134003	10557	22333.8	53682	21802	172	41760	52	242.8	992
ERX556017.11.dc.fa	Late_Phycodnaviridae	Late_Phycodnaviridae_clade_4	LP04	Marine	8	241606	16182	30200.8	47851	38986	261	74470	30	285.3	3192
ERX556034.5.dc.fa	Late_Phycodnaviridae	Late_Phycodnaviridae_clade_4	LP04	Marine	10	202435	12425	20243.5	29496	23413	268	63081	20	235.4	1148
ERX556101.28.dc.fa	Late_Phycodnaviridae	Late_Phycodnaviridae_clade_4	LP04	Marine	3	182123	10751	60707.7	147257	147257	223	55865	26	250.5	1943
ERX556101.9.dc.fa	Late_Phycodnaviridae	Late_Phycodnaviridae_clade_4	LP04	Marine	3	139710	15494	46570	101680	101680	167	43028	22	257.7	1557
ERX633347.21.dc.fa	Late_Phycodnaviridae	Late_Phycodnaviridae_clade_4	LP04	Marine	7	424853	16157	60693.3	102776	84783	474	132321	32	279.2	2609
SRX802077.163.dc.fa	Late_Phycodnaviridae	Late_Phycodnaviridae_clade_4	LP04	Marine	12	250533	10060	20877.8	52267	20111	305	76158	35	249.7	2948
SRX802143.131.dc.fa	Late_Phycodnaviridae	Late_Phycodnaviridae_clade_4	LP04	Marine	1	138347	138347	138347	138347	138347	155	43176	43	278.6	2587
SRX802202.135.dc.fa	Late_Phycodnaviridae	Late_Phycodnaviridae_clade_4	LP04	Marine	9	157024	10023	17447.1	41490	16619	175	47894	34	273.7	1722
SRX802202.24.dc.fa	Late_Phycodnaviridae	Late_Phycodnaviridae_clade_4	LP04	Marine	9	277699	10379	30855.4	68971	34027	333	84873	34	254.9	1846
SRX802963.53.dc.fa	Late_Phycodnaviridae	Late_Phycodnaviridae_clade_4	LP04	Marine	9	278252	10088	30916.9	79096	29980	338	85320	29	252.4	2917
ERX552270.7.dc.fa	Late_Phycodnaviridae	Late_Phycodnaviridae_clade_5	LP05	Marine	9	229017	12743	25446.3	38019	26018	272	71242	25	261.9	5250
ERX552270.8.dc.fa	Late_Phycodnaviridae	Late_Phycodnaviridae_clade_5	LP05	Marine	9	188439	10404	20937.7	40718	25870	236	59240	38	251	2298
ERX552270.50.dc.fa	Late_Phycodnaviridae	Late_Phycodnaviridae_clade_6	LP06	Marine	8	217182	10537	27147.8	57075	30829	241	65524	31	271.9	1253
SRX802077.154.dc.fa	Marseilleviridae	Marseilleviridae_clade_1	MR01	Marine	5	264873	15702	52974.6	125471	46931	309	75009	32	242.7	1524
ERX288947.1.dc.fa	Mimiviridae	Mimiviridae_clade_1	MM01	Marine	16	395942	12025	24746.4	51456	26153	445	122722	38	275.8	2352
ERX288947.11.dc.fa	Mimiviridae	Mimiviridae_clade_1	MM01	Marine	11	520263	16236	47296.6	120680	71943	557	160716	30	288.5	3138
ERX288947.59.dc.fa	Mimiviridae	Mimiviridae_clade_1	MM01	Marine	16	259793	10086	16237.1	37903	17152	293	80600	39	275.1	2877
ERX288965.16.dc.fa	Mimiviridae	Mimiviridae_clade_1	MM01	Marine	13	408222	12377	31401.7	62292	44300	446	127391	25	285.6	1966
ERX288973.1.dc.fa	Mimiviridae	Mimiviridae_clade_1	MM01	Marine	18	317706	10003	17650.3	42970	18084	364	98255	26	269.9	1643
ERX288975.8.dc.fa	Mimiviridae	Mimiviridae_clade_1	MM01	Marine	19	351524	10611	18501.3	38177	17577	401	107632	23	268.4	1654
ERX289005.28.dc.fa	Mimiviridae	Mimiviridae_clade_1	MM01	Marine	19	391185	10398	20588.7	41526	22477	399	121897	27	305.5	1956
ERX289005.60.dc.fa	Mimiviridae	Mimiviridae_clade_1	MM01	Marine	13	307294	12037	23638	43088	25951	326	96178	34	295	1821
ERX552243.80.dc.fa	Mimiviridae	Mimiviridae_clade_1	MM01	Marine	17	333735	10067	19631.5	38148	22233	336	105317	33	313.4	3169
ERX552243.92.dc.fa	Mimiviridae	Mimiviridae_clade_1	MM01	Marine	43	775833	10070	18042.6	50167	17700	818	241735	33	295.5	1951
ERX552244.9.dc.fa	Mimiviridae	Mimiviridae_clade_1	MM01	Marine	5	374545	30560	74909	123257	119256	379	118110	40	311.6	1962
ERX552246.27.dc.fa	Mimiviridae	Mimiviridae_clade_1	MM01	Marine	6	381061	15991	63510.2	137362	85832	388	117851	31	303.7	2176
ERX552252.1.dc.fa	Mimiviridae	Mimiviridae_clade_1	MM01	Marine	15	402601	10502	26840.1	75075	30863	438	125303	28	286.1	1942
ERX552254.32.dc.fa	Mimiviridae	Mimiviridae_clade_1	MM01	Marine	15	349494	13384	23299.6	49377	22983	400	110412	43	276	1980
ERX552254.5.dc.fa	Mimiviridae	Mimiviridae_clade_1	MM01	Marine	23	358401	10076	15582.7	54564	13793	399	111110	22	278.5	2343
ERX552255.28.dc.fa	Mimiviridae	Mimiviridae_clade_1	MM01	Marine	8	334241	12542	41780.1	98168	53745	325	105925	24	325.9	2245
ERX552255.49.dc.fa	Mimiviridae	Mimiviridae_clade_1	MM01	Marine	13	206362	10144	15874	25698	15804	218	64197	36	294.5	2176
ERX552256.4.dc.fa	Mimiviridae	Mimiviridae_clade_1	MM01	Marine	13	309518	14889	23809.1	48400	21922	336	97384	24	289.8	1992
ERX552256.7.dc.fa	Mimiviridae	Mimiviridae_clade_1	MM01	Marine	17	460022	10303	27060.1	58560	32769	521	144820	32	278	2861
ERX552257.75.dc.fa	Mimiviridae	Mimiviridae_clade_1	MM01	Marine	18	421532	10458	23418.4	68124	25113	400	128563	26	321.4	4647
ERX552270.100.dc.fa	Mimiviridae	Mimiviridae_clade_1	MM01	Marine	18	362198	10740	20122.1	50655	21551	402	110689	22	275.3	1918
ERX552270.106.dc.fa	Mimiviridae	Mimiviridae_clade_1	MM01	Marine	15	304317	10501	20287.8	52100	23380	328	91255	27	278.2	1577
ERX552270.108.dc.fa	Mimiviridae	Mimiviridae_clade_1	MM01	Marine	14	455496	11546	32535.4	70612	47828	452	143028	31	316.4	2339
ERX552270.110.dc.fa	Mimiviridae	Mimiviridae_clade_1	MM01	Marine	13	200817	10068	15447.5	28761	16789	220	60727	29	276	2044
ERX552270.114.dc.fa	Mimiviridae	Mimiviridae_clade_1	MM01	Marine	13	344944	11566	26534.2	44335	40840	376	102574	33	272.8	1976
ERX552270.24.dc.fa	Mimiviridae	Mimiviridae_clade_1	MM01	Marine	10	320493	15090	32049.3	45383	42956	351	102809	28	292.9	2964
ERX552270.27.dc.fa	Mimiviridae	Mimiviridae_clade_1	MM01	Marine	7	137542	10435	19648.9	51311	22010	142	42515	30	299.4	1671
ERX552270.51.dc.fa	Mimiviridae	Mimiviridae_clade_1	MM01	Marine	16	459967	10805	28747.9	69133	31584	519	139843	27	269.4	3923
ERX552270.52.dc.fa	Mimiviridae	Mimiviridae_clade_1	MM01	Marine	44	780352	10146	17735.3	49400	19576	851	240374	20	282.5	2259
ERX552270.55.dc.fa	Mimiviridae	Mimiviridae_clade_1	MM01	Marine	9	385847	10340	42871.9	117781	80983	439	119718	33	272.7	1815
ERX552270.62.dc.fa	Mimiviridae	Mimiviridae_clade_1	MM01	Marine	27	662834	11077	24549.4	79414	28341	702	204482	23	291.3	2152
ERX552270.65.dc.fa	Mimiviridae	Mimiviridae_clade_1	MM01	Marine	19	461143	11266	24270.7	57886	23459	534	148215	22	277.6	2194
ERX552270.73.dc.fa	Mimiviridae	Mimiviridae_clade_1	MM01	Marine	13	201113	10454	15470.2	27874	15473	199	63304	20	318.1	1849
ERX552270.74.dc.fa	Mimiviridae	Mimiviridae_clade_1	MM01	Marine	8	295006	10348	36875.8	76953	42354	327	93376	43	285.6	1838
ERX552270.86.dc.fa	Mimiviridae	Mimiviridae_clade_1	MM01	Marine	9	448260	11257	49806.7	117500	65180	476	137758	25	289.4	2012
ERX552270.87.dc.fa	Mimiviridae	Mimiviridae_clade_1	MM01	Marine	10	260715	10334	26071.5	92952	24882	247	81278	25	329.1	7176
ERX552270.94.dc.fa	Mimiviridae	Mimiviridae_clade_1	MM01	Marine	16	389688	10587	24355.5	43658	33275	442	122304	31	276.7	1951
ERX552274.21.dc.fa	Mimiviridae	Mimiviridae_clade_1	MM01	Marine	15	400707	10183	26713.8	69272	35988	454	124907	27	275.1	1975
ERX552274.30.dc.fa	Mimiviridae	Mimiviridae_clade_1	MM01	Marine	15	387535	11952	25835.7	98706	29303	404	121170	33	299.9	2831
ERX552274.5.dc.fa	Mimiviridae	Mimiviridae_clade_1	MM01	Marine	14	275830	10051	19702.1	40218	20141	341	86335	44	253.2	2115
ERX552274.9.dc.fa	Mimiviridae	Mimiviridae_clade_1	MM01	Marine	32	479950	10118	14998.4	20764	16634	538	148518	23	276.1	1975
ERX552283.5.dc.fa	Mimiviridae	Mimiviridae_clade_1	MM01	Marine	16	349126	11090	21820.4	33356	23219	360	107930	53	299.8	2036
ERX552288.111.dc.fa	Mimiviridae	Mimiviridae_clade_1	MM01	Marine	16	465163	10289	29072.7	58809	36220	514	147139	20	286.3	5601
ERX552288.39.dc.fa	Mimiviridae	Mimiviridae_clade_1	MM01	Marine	15	413462	11552	27564.1	72411	26933	465	130029	32	279.6	2479
ERX552288.95.dc.fa	Mimiviridae	Mimiviridae_clade_1	MM01	Marine	15	322627	10359	21508.5	38750	25187	333	100752	38	302.6	1883
ERX552290.18.dc.fa	Mimiviridae	Mimiviridae_clade_1	MM01	Marine	7	375653	16310	53664.7	99215	69242	387	116234	24	300.3	2176
ERX552292.53.dc.fa	Mimiviridae	Mimiviridae_clade_1	MM01	Marine	27	367751	10178	13620.4	30979	13247	431	122205	22	283.5	1798
ERX552296.13.dc.fa	Mimiviridae	Mimiviridae_clade_1	MM01	Marine	62	1029447	10057	16604	47105	16238	983	312910	31	318.3	3434
ERX552296.3.dc.fa	Mimiviridae	Mimiviridae_clade_1	MM01	Marine	11	139841	10205	12712.8	20298	12350	172	43712	39	254.1	1095
ERX552296.31.dc.fa	Mimiviridae	Mimiviridae_clade_1	MM01	Marine	9	478245	13143	53138.3	124075	65881	495	149673	36	302.4	2356
ERX552296.34.dc.fa	Mimiviridae	Mimiviridae_clade_1	MM01	Marine	12	255354	10417	21279.5	36608	25622	272	79757	44	293.2	1989
ERX552296.45.dc.fa	Mimiviridae	Mimiviridae_clade_1	MM01	Marine	28	444748	10379	15883.9	42743	16246	474	137600	33	290.3	2296
ERX552296.8.dc.fa	Mimiviridae	Mimiviridae_clade_1	MM01	Marine	12	440989	10350	36749.1	106349	54520	421	137479	22	326.6	4606
ERX552297.51.dc.fa	Mimiviridae	Mimiviridae_clade_1	MM01	Marine	14	431728	11628	30837.7	82210	40027	403	131449	27	326.2	6437
ERX552297.80.dc.fa	Mimiviridae	Mimiviridae_clade_1	MM01	Marine	15	338173	10566	22544.9	49641	23724	359	105052	31	292.6	1920
ERX552298.27.dc.fa	Mimiviridae	Mimiviridae_clade_1	MM01	Marine	21	376730	10372	17939.5	41120	18407	374	114121	23	305.1	4636
ERX552300.47.dc.fa	Mimiviridae	Mimiviridae_clade_1	MM01	Marine	11	363762	14409	33069.3	86334	35951	372	112593	24	302.7	2018
ERX552302.25.dc.fa	Mimiviridae	Mimiviridae_clade_1	MM01	Marine	10	286784	10356	28678.4	105032	28842	316	86962	40	275.2	1788
ERX552302.42.dc.fa	Mimiviridae	Mimiviridae_clade_1	MM01	Marine	15	263316	10352	17554.4	29159	17806	289	81398	36	281.7	1896
ERX552302.47.dc.fa	Mimiviridae	Mimiviridae_clade_1	MM01	Marine	10	479083	12856	47908.3	98194	74441	510	147444	30	289.1	3053
ERX555907.46.dc.fa	Mimiviridae	Mimiviridae_clade_1	MM01	Marine	14	324274	11792	23162.4	45159	21978	338	101088	37	299.1	2515
ERX555913.6.dc.fa	Mimiviridae	Mimiviridae_clade_1	MM01	Marine	15	350087	10403	23339.1	63388	25825	373	110963	23	297.5	2252
ERX555913.65.dc.fa	Mimiviridae	Mimiviridae_clade_1	MM01	Marine	22	334967	10026	15225.8	36108	13993	332	102963	38	310.1	2314
ERX555926.27.dc.fa	Mimiviridae	Mimiviridae_clade_1	MM01	Marine	17	447520	12065	26324.7	51513	36358	492	140642	35	285.9	1995
ERX555926.39.dc.fa	Mimiviridae	Mimiviridae_clade_1	MM01	Marine	18	347638	10462	19313.2	30655	19651	410	107383	29	261.9	1990
ERX555933.22.dc.fa	Mimiviridae	Mimiviridae_clade_1	MM01	Marine	17	539679	12496	31745.8	55494	36594	566	170971	22	302.1	6284
ERX555943.12.dc.fa	Mimiviridae	Mimiviridae_clade_1	MM01	Marine	17	340549	10160	20032.3	43314	19200	360	107557	26	298.8	2057
ERX555943.14.dc.fa	Mimiviridae	Mimiviridae_clade_1	MM01	Marine	16	378792	13728	23674.5	41451	25540	365	117565	26	322.1	2850
ERX555943.9.dc.fa	Mimiviridae	Mimiviridae_clade_1	MM01	Marine	11	417443	19942	37949.4	94488	39193	417	127890	37	306.7	2012
ERX555951.10.dc.fa	Mimiviridae	Mimiviridae_clade_1	MM01	Marine	11	526671	10715	47879.2	104038	72487	521	166851	39	320.3	5638
ERX555954.29.dc.fa	Mimiviridae	Mimiviridae_clade_1	MM01	Marine	16	315378	12437	19711.1	43671	20489	322	98463	40	305.8	3542
ERX555963.29.dc.fa	Mimiviridae	Mimiviridae_clade_1	MM01	Marine	16	345648	10130	21603	43413	25037	381	104728	31	274.9	2025
ERX555964.34.dc.fa	Mimiviridae	Mimiviridae_clade_1	MM01	Marine	13	411080	10418	31621.5	59604	47731	413	128682	46	311.6	2032
ERX555965.10.dc.fa	Mimiviridae	Mimiviridae_clade_1	MM01	Marine	25	487036	10988	19481.4	33798	22086	513	150813	23	294	2534
ERX555965.20.dc.fa	Mimiviridae	Mimiviridae_clade_1	MM01	Marine	10	275728	12243	27572.8	61149	27598	288	82537	42	286.6	2131
ERX555965.48.dc.fa	Mimiviridae	Mimiviridae_clade_1	MM01	Marine	20	415220	10034	20761	59195	23349	440	129433	24	294.2	2161
ERX555965.5.dc.fa	Mimiviridae	Mimiviridae_clade_1	MM01	Marine	26	484723	10104	18643.2	50826	20382	528	148741	34	281.7	2867
ERX555965.52.dc.fa	Mimiviridae	Mimiviridae_clade_1	MM01	Marine	18	321507	10069	17861.5	32476	19101	386	98684	33	255.7	1719
ERX555965.56.dc.fa	Mimiviridae	Mimiviridae_clade_1	MM01	Marine	13	394566	11804	30351.2	80709	38647	421	119483	23	283.8	2081
ERX555965.60.dc.fa	Mimiviridae	Mimiviridae_clade_1	MM01	Marine	14	335532	10070	23966.6	82708	24755	320	104924	33	327.9	3356
ERX555967.26.dc.fa	Mimiviridae	Mimiviridae_clade_1	MM01	Marine	11	372620	10161	33874.5	102814	41889	393	116735	43	297	1887
ERX555967.81.dc.fa	Mimiviridae	Mimiviridae_clade_1	MM01	Marine	11	239451	10760	21768.3	35155	25677	267	76260	33	285.6	2067
ERX555967.90.dc.fa	Mimiviridae	Mimiviridae_clade_1	MM01	Marine	9	418505	20057	46500.6	78368	65881	471	130705	30	277.5	1970
ERX555978.8.dc.fa	Mimiviridae	Mimiviridae_clade_1	MM01	Marine	6	110675	12302	18445.8	32832	15492	123	35498	30	288.6	1919
ERX555988.97.dc.fa	Mimiviridae	Mimiviridae_clade_1	MM01	Marine	11	463120	12401	42101.8	89557	62791	479	142234	26	296.9	1867
ERX555997.23.dc.fa	Mimiviridae	Mimiviridae_clade_1	MM01	Marine	13	325571	13256	25043.9	52907	26920	327	101755	27	311.2	1952
ERX555997.4.dc.fa	Mimiviridae	Mimiviridae_clade_1	MM01	Marine	18	403138	10595	22396.6	50423	25705	437	125042	23	286.1	2005
ERX555997.5.dc.fa	Mimiviridae	Mimiviridae_clade_1	MM01	Marine	14	357924	11393	25566	64744	28143	355	111346	30	313.7	2788
ERX556003.31.dc.fa	Mimiviridae	Mimiviridae_clade_1	MM01	Marine	17	444851	10446	26167.7	75027	30824	530	139369	26	263	2061
ERX556007.6.dc.fa	Mimiviridae	Mimiviridae_clade_1	MM01	Marine	19	373010	10265	19632.1	45194	22254	387	114135	25	294.9	3470
ERX556009.10.dc.fa	Mimiviridae	Mimiviridae_clade_1	MM01	Marine	34	693569	10005	20399.1	60102	24400	762	216870	29	284.6	2593
ERX556009.6.dc.fa	Mimiviridae	Mimiviridae_clade_1	MM01	Marine	13	336906	14945	25915.8	50899	26803	364	107190	35	294.5	2271
ERX556009.7.dc.fa	Mimiviridae	Mimiviridae_clade_1	MM01	Marine	17	449570	10095	26445.3	54610	38252	510	141877	21	278.2	3657
ERX556019.13.dc.fa	Mimiviridae	Mimiviridae_clade_1	MM01	Marine	15	342032	10465	22802.1	46149	29221	317	105605	28	333.1	2879
ERX556019.45.dc.fa	Mimiviridae	Mimiviridae_clade_1	MM01	Marine	10	426643	16969	42664.3	124013	45207	417	131042	57	314.2	2012
ERX556022.14.dc.fa	Mimiviridae	Mimiviridae_clade_1	MM01	Marine	12	228716	10211	19059.7	38394	20634	221	71403	27	323.1	2139
ERX556022.4.dc.fa	Mimiviridae	Mimiviridae_clade_1	MM01	Marine	12	456655	10206	38054.6	78280	50894	494	139023	35	281.4	3182
ERX556028.57.dc.fa	Mimiviridae	Mimiviridae_clade_1	MM01	Marine	15	392269	10530	26151.3	74045	35482	424	121813	34	287.3	3509
ERX556028.70.dc.fa	Mimiviridae	Mimiviridae_clade_1	MM01	Marine	12	320408	11650	26700.7	52363	30046	318	100833	30	317.1	2490
ERX556031.10.dc.fa	Mimiviridae	Mimiviridae_clade_1	MM01	Marine	10	125875	10055	12587.5	17823	11880	118	40006	50	339	1950
ERX556031.42.dc.fa	Mimiviridae	Mimiviridae_clade_1	MM01	Marine	13	581022	10025	44694	134733	67948	576	183020	34	317.7	2661
ERX556032.62.dc.fa	Mimiviridae	Mimiviridae_clade_1	MM01	Marine	13	210930	10137	16225.4	22429	17448	207	65614	44	317	1325
ERX556037.19.dc.fa	Mimiviridae	Mimiviridae_clade_1	MM01	Marine	20	390760	10192	19538	58071	19144	421	121335	34	288.2	1949
ERX556037.23.dc.fa	Mimiviridae	Mimiviridae_clade_1	MM01	Marine	11	173270	11475	15751.8	26643	14228	194	53001	32	273.2	1897
ERX556037.25.dc.fa	Mimiviridae	Mimiviridae_clade_1	MM01	Marine	25	519965	10356	20798.6	40695	21799	519	161393	27	311	6608
ERX556045.12.dc.fa	Mimiviridae	Mimiviridae_clade_1	MM01	Marine	18	421455	10034	23414.2	49136	25789	381	132163	25	346.9	5100
ERX556049.12.dc.fa	Mimiviridae	Mimiviridae_clade_1	MM01	Marine	11	503312	16509	45755.6	73977	54880	503	157264	38	312.7	2979
ERX556054.14.dc.fa	Mimiviridae	Mimiviridae_clade_1	MM01	Marine	17	303921	10504	17877.7	61759	16831	286	94003	21	328.7	2217
ERX556054.25.dc.fa	Mimiviridae	Mimiviridae_clade_1	MM01	Marine	5	424322	17306	84864.4	134219	127250	437	134257	35	307.2	3963
ERX556058.18.dc.fa	Mimiviridae	Mimiviridae_clade_1	MM01	Marine	14	184343	10027	13167.4	22195	13312	192	56617	34	294.9	1968
ERX556068.30.dc.fa	Mimiviridae	Mimiviridae_clade_1	MM01	Marine	15	286692	11834	19112.8	29149	21974	333	88808	33	266.7	1978
ERX556088.18.dc.fa	Mimiviridae	Mimiviridae_clade_1	MM01	Marine	14	366812	12949	26200.9	48077	30182	422	115154	43	272.9	2328
ERX556088.21.dc.fa	Mimiviridae	Mimiviridae_clade_1	MM01	Marine	13	423756	10502	32596.6	69451	52295	495	130398	30	263.4	1975
ERX556101.13.dc.fa	Mimiviridae	Mimiviridae_clade_1	MM01	Marine	14	253176	10176	18084	29672	18493	293	80215	32	273.8	1757
ERX556106.20.dc.fa	Mimiviridae	Mimiviridae_clade_1	MM01	Marine	5	416938	41678	83387.6	191652	82952	393	126757	31	322.5	2198
ERX556127.29.dc.fa	Mimiviridae	Mimiviridae_clade_1	MM01	Marine	10	354960	14536	35496	65600	41210	399	110693	37	277.4	1946
ERX633355.15.dc.fa	Mimiviridae	Mimiviridae_clade_1	MM01	Marine	8	147444	11829	18430.5	31574	19479	131	43716	31	333.7	1766
ERX633356.44.dc.fa	Mimiviridae	Mimiviridae_clade_1	MM01	Marine	15	294378	10398	19625.2	38990	20977	252	87035	31	345.4	2792
ERX943721.3.dc.fa	Mimiviridae	Mimiviridae_clade_1	MM01	Marine	16	231746	10020	14484.1	25989	14144	246	70660	41	287.2	2030
SRX327520.18.dc.fa	Mimiviridae	Mimiviridae_clade_1	MM01	hydrocarbon metagenome	5	430494	21744	86098.8	189087	129290	392	132866	25	338.9	2101
SRX327520.258.dc.fa	Mimiviridae	Mimiviridae_clade_1	MM01	hydrocarbon metagenome	19	428036	10478	22528.2	43208	25867	540	139830	34	258.9	2384
SRX327520.410.dc.fa	Mimiviridae	Mimiviridae_clade_1	MM01	hydrocarbon metagenome	11	458101	10532	41645.5	80065	58253	513	138008	32	269	2013
SRX331703.16.dc.fa	Mimiviridae	Mimiviridae_clade_1	MM01	Freshwater	12	454646	11261	37887.2	76879	61515	454	139253	34	306.7	2047
SRX331703.17.dc.fa	Mimiviridae	Mimiviridae_clade_1	MM01	Freshwater	27	612972	11093	22702.7	52685	28519	636	183893	22	289.1	2359
SRX331703.27.dc.fa	Mimiviridae	Mimiviridae_clade_1	MM01	Freshwater	18	482743	10118	26819.1	48975	34853	481	144821	23	301.1	2236
SRX331703.34.dc.fa	Mimiviridae	Mimiviridae_clade_1	MM01	Freshwater	10	220274	10043	22027.4	44714	25038	234	67626	33	289	1507
SRX331703.39.dc.fa	Mimiviridae	Mimiviridae_clade_1	MM01	Freshwater	14	411700	10251	29407.1	81559	65788	385	127809	37	332	2318
SRX331703.43.dc.fa	Mimiviridae	Mimiviridae_clade_1	MM01	Freshwater	22	380290	10025	17285.9	31186	19282	383	117150	36	305.9	2382
SRX331703.48.dc.fa	Mimiviridae	Mimiviridae_clade_1	MM01	Freshwater	24	384306	10039	16012.8	29217	15246	375	107795	30	287.5	2464
SRX331950.13.dc.fa	Mimiviridae	Mimiviridae_clade_1	MM01	Freshwater	11	244162	10856	22196.5	54325	23755	239	76347	35	319.4	3618
SRX331950.15.dc.fa	Mimiviridae	Mimiviridae_clade_1	MM01	Freshwater	24	419718	10087	17488.3	26681	19854	414	116301	30	280.9	2459
SRX331950.31.dc.fa	Mimiviridae	Mimiviridae_clade_1	MM01	Freshwater	14	449116	14772	32079.7	71840	45150	426	136394	27	320.2	2236
SRX331950.43.dc.fa	Mimiviridae	Mimiviridae_clade_1	MM01	Freshwater	13	435155	12346	33473.5	59972	50990	420	132563	32	315.6	2359
SRX331950.6.dc.fa	Mimiviridae	Mimiviridae_clade_1	MM01	Freshwater	7	239902	17126	34271.7	55337	35613	249	73466	26	295	1758
SRX331965.24.dc.fa	Mimiviridae	Mimiviridae_clade_1	MM01	Freshwater	15	263054	10269	17536.9	43294	15966	283	80664	23	285	2230
SRX474032.22.dc.fa	Mimiviridae	Mimiviridae_clade_1	MM01	Freshwater	15	469052	13351	31270.1	71394	53676	459	142976	33	311.5	2017
SRX474032.80.dc.fa	Mimiviridae	Mimiviridae_clade_1	MM01	Freshwater	18	323988	10268	17999.3	38089	17005	318	100233	34	315.2	1988
SRX802073.110.dc.fa	Mimiviridae	Mimiviridae_clade_1	MM01	Marine	17	347157	11074	20421	36824	21348	392	112079	27	285.9	1536
SRX802073.139.dc.fa	Mimiviridae	Mimiviridae_clade_1	MM01	Marine	8	370018	10841	46252.3	89502	63898	370	114961	25	310.7	2036
SRX802073.18.dc.fa	Mimiviridae	Mimiviridae_clade_1	MM01	Marine	13	333921	12622	25686.2	49347	29160	345	102869	32	298.2	1772
SRX802073.23.dc.fa	Mimiviridae	Mimiviridae_clade_1	MM01	Marine	9	320754	10147	35639.3	54571	48923	324	101625	37	313.7	1997
SRX802073.50.dc.fa	Mimiviridae	Mimiviridae_clade_1	MM01	Marine	12	294738	11465	24561.5	48143	30128	326	91290	31	280	1505
SRX802073.53.dc.fa	Mimiviridae	Mimiviridae_clade_1	MM01	Marine	8	311126	21582	38890.8	79324	39092	309	94094	22	304.5	2333
SRX802073.61.dc.fa	Mimiviridae	Mimiviridae_clade_1	MM01	Marine	10	400040	11025	40004	118053	47946	405	125426	32	309.7	2074
SRX802073.68.dc.fa	Mimiviridae	Mimiviridae_clade_1	MM01	Marine	20	293361	10182	14668.1	24515	16454	299	92343	27	308.8	1987
SRX802073.70.dc.fa	Mimiviridae	Mimiviridae_clade_1	MM01	Marine	14	290054	10230	20718.1	61986	23383	330	88531	27	268.3	1857
SRX802073.74.dc.fa	Mimiviridae	Mimiviridae_clade_1	MM01	Marine	12	275653	11291	22971.1	51901	23240	264	85472	40	323.8	1960
SRX802073.99.dc.fa	Mimiviridae	Mimiviridae_clade_1	MM01	Marine	47	818697	10787	17419.1	46167	17652	894	253253	24	283.3	1907
SRX802074.42.dc.fa	Mimiviridae	Mimiviridae_clade_1	MM01	Marine	12	213949	10598	17829.1	49664	16810	245	67162	26	274.1	1472
SRX802075.4.dc.fa	Mimiviridae	Mimiviridae_clade_1	MM01	Marine	13	248605	10106	19123.5	32208	20702	269	78283	24	291	2042
SRX802076.68.dc.fa	Mimiviridae	Mimiviridae_clade_1	MM01	Marine	7	340006	23878	48572.3	77262	62774	365	104671	37	286.8	1952
SRX802077.111.dc.fa	Mimiviridae	Mimiviridae_clade_1	MM01	Marine	10	358194	10069	35819.4	77367	71265	344	109581	39	318.5	3813
SRX802077.118.dc.fa	Mimiviridae	Mimiviridae_clade_1	MM01	Marine	13	438167	11457	33705.2	88483	60586	472	137723	32	291.8	2080
SRX802077.122.dc.fa	Mimiviridae	Mimiviridae_clade_1	MM01	Marine	15	376413	10849	25094.2	65663	29814	364	112679	48	309.6	2269
SRX802077.162.dc.fa	Mimiviridae	Mimiviridae_clade_1	MM01	Marine	16	405741	15078	25358.8	46072	26955	421	125229	24	297.5	2020
SRX802077.20.dc.fa	Mimiviridae	Mimiviridae_clade_1	MM01	Marine	17	359385	11621	21140.3	49605	19462	391	109426	27	279.9	2209
SRX802077.72.dc.fa	Mimiviridae	Mimiviridae_clade_1	MM01	Marine	11	153647	10063	13967.9	22380	13330	185	48598	21	262.7	1501
SRX802077.84.dc.fa	Mimiviridae	Mimiviridae_clade_1	MM01	Marine	12	192220	10435	16018.3	26325	18012	212	57175	22	269.7	2011
SRX802077.94.dc.fa	Mimiviridae	Mimiviridae_clade_1	MM01	Marine	6	415665	25791	69277.5	173568	73195	414	126398	20	305.3	2155
SRX802143.113.dc.fa	Mimiviridae	Mimiviridae_clade_1	MM01	Marine	13	221572	10244	17044	40525	15436	252	68511	22	271.9	1472
SRX802143.26.dc.fa	Mimiviridae	Mimiviridae_clade_1	MM01	Marine	11	250109	10464	22737.2	36358	28231	269	76920	23	285.9	2062
SRX802143.48.dc.fa	Mimiviridae	Mimiviridae_clade_1	MM01	Marine	15	329803	10867	21986.9	54509	26723	351	103048	33	293.6	1942
SRX802143.8.dc.fa	Mimiviridae	Mimiviridae_clade_1	MM01	Marine	20	365408	10197	18270.4	35841	22285	379	113353	34	299.1	1906
SRX802143.81.dc.fa	Mimiviridae	Mimiviridae_clade_1	MM01	Marine	10	147512	10081	14751.2	34664	13282	163	46981	29	288.2	1501
SRX802189.102.dc.fa	Mimiviridae	Mimiviridae_clade_1	MM01	Marine	13	425042	10299	32695.5	80392	36493	451	131800	24	292.2	1942
SRX802189.15.dc.fa	Mimiviridae	Mimiviridae_clade_1	MM01	Marine	25	436214	10010	17448.6	52368	17097	471	140694	21	298.7	2042
SRX802189.37.dc.fa	Mimiviridae	Mimiviridae_clade_1	MM01	Marine	13	329088	10869	25314.5	71419	25855	350	101051	31	288.7	1979
SRX802202.1.dc.fa	Mimiviridae	Mimiviridae_clade_1	MM01	Marine	6	276113	13568	46018.8	105028	60211	276	83584	29	302.8	1923
SRX802202.132.dc.fa	Mimiviridae	Mimiviridae_clade_1	MM01	Marine	11	302539	11117	27503.5	55747	33989	297	94545	30	318.3	1949
SRX802202.149.dc.fa	Mimiviridae	Mimiviridae_clade_1	MM01	Marine	11	471520	16246	42865.5	117500	48193	502	145325	33	289.5	1505
SRX802202.55.dc.fa	Mimiviridae	Mimiviridae_clade_1	MM01	Marine	10	385878	15274	38587.8	79261	40807	410	118354	43	288.7	1908
SRX802202.63.dc.fa	Mimiviridae	Mimiviridae_clade_1	MM01	Marine	9	352139	10029	39126.6	78110	60229	350	104437	22	298.4	1941
SRX802202.64.dc.fa	Mimiviridae	Mimiviridae_clade_1	MM01	Marine	5	395038	24495	79007.6	177045	103564	413	120512	35	291.8	2534
SRX802202.75.dc.fa	Mimiviridae	Mimiviridae_clade_1	MM01	Marine	20	295909	10084	14795.5	29609	14487	304	91253	32	300.2	2020
SRX802963.107.dc.fa	Mimiviridae	Mimiviridae_clade_1	MM01	Marine	18	380378	10259	21132.1	52498	29295	371	117976	25	318	2277
SRX802963.116.dc.fa	Mimiviridae	Mimiviridae_clade_1	MM01	Marine	10	153089	10187	15308.9	21781	15805	150	47112	46	314.1	1906
SRX803008.123.dc.fa	Mimiviridae	Mimiviridae_clade_1	MM01	Marine	11	278837	10067	25348.8	68140	50138	297	86740	22	292.1	1967
SRX803008.24.dc.fa	Mimiviridae	Mimiviridae_clade_1	MM01	Marine	15	364292	12306	24286.1	64448	23536	388	111804	26	288.2	1979
SRX802076.48.dc.fa	Mimiviridae	Mimiviridae_clade_10	MM10	Marine	30	893420	10033	29780.7	76908	35172	790	251401	20	318.2	3535
ERX552257.96.dc.fa	Mimiviridae	Mimiviridae_clade_11	MM11	Marine	52	835707	10070	16071.3	47367	15861	901	266569	25	295.9	3089
ERX552261.23.dc.fa	Mimiviridae	Mimiviridae_clade_12	MM12	Marine	17	329465	10067	19380.3	44020	23210	358	101436	30	283.3	2103
ERX552261.3.dc.fa	Mimiviridae	Mimiviridae_clade_12	MM12	Marine	13	198812	10054	15293.2	34792	14077	237	60858	31	256.8	1740
ERX552270.116.dc.fa	Mimiviridae	Mimiviridae_clade_12	MM12	Marine	9	363035	10436	40337.2	81183	53138	355	110030	38	309.9	3099
ERX552270.61.dc.fa	Mimiviridae	Mimiviridae_clade_12	MM12	Marine	20	346679	10237	17334	38769	17477	357	107398	20	300.8	4541
ERX552270.89.dc.fa	Mimiviridae	Mimiviridae_clade_12	MM12	Marine	16	410261	10068	25641.3	57550	30447	406	126975	31	312.7	3973
ERX555927.41.dc.fa	Mimiviridae	Mimiviridae_clade_12	MM12	Marine	13	223368	10500	17182.2	29229	20034	213	69964	30	328.5	7630
ERX555958.4.dc.fa	Mimiviridae	Mimiviridae_clade_12	MM12	Marine	11	526438	13408	47858	129208	66958	515	160853	31	312.3	4159
ERX555997.39.dc.fa	Mimiviridae	Mimiviridae_clade_12	MM12	Marine	19	292924	10777	15417.1	27641	15261	334	88544	30	265.1	1535
ERX556059.13.dc.fa	Mimiviridae	Mimiviridae_clade_12	MM12	Marine	18	392873	10449	21826.3	58810	25539	374	121991	25	326.2	4539
ERX556059.41.dc.fa	Mimiviridae	Mimiviridae_clade_12	MM12	Marine	15	577933	10380	38528.9	95763	52973	559	187513	23	335.4	4987
ERX556091.17.dc.fa	Mimiviridae	Mimiviridae_clade_12	MM12	Marine	15	420497	12181	28033.1	65259	29384	403	132400	32	328.5	4543
ERX556133.24.dc.fa	Mimiviridae	Mimiviridae_clade_12	MM12	Marine	11	325579	13055	29598.1	52044	37751	341	99939	23	293.1	1764
SRX331703.2.dc.fa	Mimiviridae	Mimiviridae_clade_12	MM12	Freshwater	12	316421	10219	26368.4	58596	34713	349	99423	36	284.9	1865
SRX331950.24.dc.fa	Mimiviridae	Mimiviridae_clade_12	MM12	Freshwater	12	297703	12067	24808.6	62996	29172	326	92602	34	284.1	2007
SRX331950.8.dc.fa	Mimiviridae	Mimiviridae_clade_12	MM12	Freshwater	10	201589	11487	20158.9	36603	24341	194	63605	22	327.9	2302
SRX802076.62.dc.fa	Mimiviridae	Mimiviridae_clade_12	MM12	Marine	14	448785	10050	32056.1	93669	43121	451	139031	29	308.3	4170
SRX802189.96.dc.fa	Mimiviridae	Mimiviridae_clade_12	MM12	Marine	11	404325	10070	36756.8	128953	80439	419	127303	30	303.8	3634
ERX556058.46.dc.fa	Mimiviridae	Mimiviridae_clade_13	MM13	Marine	13	333509	11964	25654.5	58008	35019	334	102049	27	305.5	2532
SRX802073.118.dc.fa	Mimiviridae	Mimiviridae_clade_13	MM13	Marine	13	274359	10455	21104.5	67973	22326	315	84928	47	269.6	1940
SRX802077.119.dc.fa	Mimiviridae	Mimiviridae_clade_13	MM13	Marine	15	324213	10716	21614.2	52655	31342	351	96892	30	276	1843
SRX802077.35.dc.fa	Mimiviridae	Mimiviridae_clade_13	MM13	Marine	6	477992	41437	79665.3	203920	81213	491	144764	38	294.8	1756
SRX802143.64.dc.fa	Mimiviridae	Mimiviridae_clade_13	MM13	Marine	32	609394	10039	19043.6	38834	21178	631	185243	22	293.6	2082
SRX803008.78.dc.fa	Mimiviridae	Mimiviridae_clade_13	MM13	Marine	24	635293	10169	26470.5	75447	27734	641	190951	29	297.9	1731
ERX556315.47.dc.fa	Mimiviridae	Mimiviridae_clade_14	MM14	Marine	21	1085061	13490	51669.6	159708	91688	1051	319115	32	303.6	2228
ERX633345.33.dc.fa	Mimiviridae	Mimiviridae_clade_14	MM14	Marine	10	357731	10545	35773.1	86435	46600	385	107876	30	280.2	1482
ERX633347.12.dc.fa	Mimiviridae	Mimiviridae_clade_14	MM14	Marine	13	318156	10767	24473.5	56409	25682	354	100228	23	283.1	1482
SRX559898.27.dc.fa	Mimiviridae	Mimiviridae_clade_14	MM14	hydrocarbon metagenome	16	534263	11780	33391.4	79592	40726	549	147439	30	268.6	1867
SRX559902.76.dc.fa	Mimiviridae	Mimiviridae_clade_14	MM14	hydrocarbon metagenome	12	445863	12832	37155.3	76358	42561	468	121533	30	259.7	1881
SRX802963.76.dc.fa	Mimiviridae	Mimiviridae_clade_14	MM14	Marine	13	791921	11350	60917	207183	64496	912	216041	22	236.9	2111
ERX556043.42.dc.fa	Mimiviridae	Mimiviridae_clade_15	MM15	Marine	32	708427	11657	22138.3	56014	23870	750	221063	22	294.8	2675
ERX288947.23.dc.fa	Mimiviridae	Mimiviridae_clade_16	MM16	Marine	18	492322	11002	27351.2	75520	33198	452	155657	31	344.4	2433
ERX552246.6.dc.fa	Mimiviridae	Mimiviridae_clade_16	MM16	Marine	20	306335	10428	15316.8	26268	14787	291	95294	34	327.5	1884
ERX552254.13.dc.fa	Mimiviridae	Mimiviridae_clade_16	MM16	Marine	44	960936	10340	21839.5	78765	24784	985	298096	23	302.6	5280
ERX552255.53.dc.fa	Mimiviridae	Mimiviridae_clade_16	MM16	Marine	20	445107	10278	22255.3	47368	23110	441	136803	26	310.2	4149
ERX552256.53.dc.fa	Mimiviridae	Mimiviridae_clade_16	MM16	Marine	5	181046	17126	36209.2	59361	43017	174	57193	42	328.7	1795
ERX552300.8.dc.fa	Mimiviridae	Mimiviridae_clade_16	MM16	Marine	15	890283	11937	59352.2	150720	91361	836	273237	23	326.8	1884
ERX555926.32.dc.fa	Mimiviridae	Mimiviridae_clade_16	MM16	Marine	54	989164	10189	18317.9	45724	18167	991	309865	22	312.7	4313
ERX555952.65.dc.fa	Mimiviridae	Mimiviridae_clade_16	MM16	Marine	43	752431	10211	17498.4	52218	17434	723	238322	24	329.6	8286
ERX556094.26.dc.fa	Mimiviridae	Mimiviridae_clade_16	MM16	Marine	46	999762	10167	21734	68955	24306	1069	351317	23	328.6	4742
ERX556094.51.dc.fa	Mimiviridae	Mimiviridae_clade_16	MM16	Marine	44	583960	10067	13271.8	23702	12878	623	188184	27	302.1	3328
SRX327520.21.dc.fa	Mimiviridae	Mimiviridae_clade_16	MM16	hydrocarbon metagenome	31	591527	10013	19081.5	46814	17962	545	160178	31	293.9	3427
SRX327520.277.dc.fa	Mimiviridae	Mimiviridae_clade_16	MM16	hydrocarbon metagenome	43	985600	10134	22920.9	54617	26527	862	288147	30	334.3	3272
SRX327520.331.dc.fa	Mimiviridae	Mimiviridae_clade_16	MM16	hydrocarbon metagenome	15	456320	11454	30421.3	66029	34768	447	139565	29	312.2	1921
SRX327722.29.dc.fa	Mimiviridae	Mimiviridae_clade_16	MM16	mine tailing	24	362370	10523	15098.8	26814	14541	296	97051	34	327.9	2080
SRX330942.38.dc.fa	Mimiviridae	Mimiviridae_clade_16	MM16	Freshwater	33	545288	10154	16523.9	36978	17369	513	167471	22	326.5	1653
SRX696246.4.dc.fa	Mimiviridae	Mimiviridae_clade_16	MM16	beach sand	25	1406447	13270	56257.9	263743	77424	1338	421602	28	315.1	2113
SRX802077.79.dc.fa	Mimiviridae	Mimiviridae_clade_16	MM16	Marine	26	815063	10359	31348.6	79453	39836	816	257055	25	315	6377
SRX802202.77.dc.fa	Mimiviridae	Mimiviridae_clade_16	MM16	Marine	37	847268	10505	22899.1	62128	27930	777	254596	31	327.7	3152
SRX802963.30.dc.fa	Mimiviridae	Mimiviridae_clade_16	MM16	Marine	15	584744	13436	38982.9	89359	61437	569	179862	20	316.1	3613
ERX552270.68.dc.fa	Mimiviridae	Mimiviridae_clade_17	MM17	Marine	25	462124	10734	18485	39333	18780	441	148248	29	336.2	5654
ERX633342.1.dc.fa	Mimiviridae	Mimiviridae_clade_18	MM18	Marine	25	519436	10100	20777.4	39681	28272	540	162165	25	300.3	2402
ERX633347.22.dc.fa	Mimiviridae	Mimiviridae_clade_18	MM18	Marine	16	502257	10147	31391.1	84142	35063	499	150565	20	301.7	2201
ERX682739.20.dc.fa	Mimiviridae	Mimiviridae_clade_18	MM18	Freshwater	12	379423	12552	31618.6	95173	28268	377	116332	33	308.6	1614
ERX943715.2.dc.fa	Mimiviridae	Mimiviridae_clade_18	MM18	Freshwater	16	302660	10384	18916.3	48719	17645	284	90755	24	319.6	2176
SRX1113224.1.dc.fa	Mimiviridae	Mimiviridae_clade_18	MM18	bioreactor sludge	9	132089	10090	14676.6	25763	15084	126	41618	47	330.3	1666
SRX310217.15.dc.fa	Mimiviridae	Mimiviridae_clade_18	MM18	soil	16	947749	15005	59234.3	173789	95585	1005	270192	26	268.8	4087
SRX310217.20.dc.fa	Mimiviridae	Mimiviridae_clade_18	MM18	soil	30	546574	10482	18219.1	44435	19238	689	158541	23	230.1	3153
SRX330942.33.dc.fa	Mimiviridae	Mimiviridae_clade_18	MM18	Freshwater	6	322789	21959	53798.2	96611	85759	323	99241	33	307.2	1576
SRX802202.37.dc.fa	Mimiviridae	Mimiviridae_clade_2	MM02	Marine	8	301802	11496	37725.3	56392	50567	311	95188	32	306.1	3863
SRX331965.39.dc.fa	Mimiviridae	Mimiviridae_clade_3	MM03	Freshwater	7	133994	12770	19142	32753	20132	178	42539	26	239	1383
SRX211342.63.dc.fa	Mimiviridae	Mimiviridae_clade_4	MM04	hydrocarbon metagenome	10	383850	12444	38385	97636	55267	363	116384	24	320.6	2146
SRX327520.39.dc.fa	Mimiviridae	Mimiviridae_clade_4	MM04	hydrocarbon metagenome	15	398854	10253	26590.3	86983	25403	391	119796	27	306.4	1649
SRX327722.204.dc.fa	Mimiviridae	Mimiviridae_clade_4	MM04	mine tailing	13	410858	10007	31604.5	126107	48366	384	125168	34	326	2207
SRX331703.23.dc.fa	Mimiviridae	Mimiviridae_clade_4	MM04	Freshwater	10	399898	16844	39989.8	78083	51565	397	123629	33	311.4	1699
SRX331703.51.dc.fa	Mimiviridae	Mimiviridae_clade_4	MM04	Freshwater	10	372235	10837	37223.5	115638	71729	372	114304	25	307.3	2073
SRX331950.28.dc.fa	Mimiviridae	Mimiviridae_clade_4	MM04	Freshwater	7	383855	29721	54836.4	94982	57892	372	118975	34	319.8	1699
SRX331950.30.dc.fa	Mimiviridae	Mimiviridae_clade_4	MM04	Freshwater	10	339313	12200	33931.3	81468	45787	326	104580	39	320.8	2073
SRX331950.48.dc.fa	Mimiviridae	Mimiviridae_clade_4	MM04	Freshwater	8	339634	15963	42454.3	136801	60718	366	107399	34	293.4	1803
SRX331965.10.dc.fa	Mimiviridae	Mimiviridae_clade_4	MM04	Freshwater	18	406334	10538	22574.1	65254	31896	435	130224	26	299.4	4022
SRX331965.9.dc.fa	Mimiviridae	Mimiviridae_clade_4	MM04	Freshwater	5	183434	17661	36686.8	78824	38525	178	58932	31	331.1	4497
ERX552239.25.dc.fa	Mimiviridae	Mimiviridae_clade_5	MM05	Marine	12	236401	10058	19700.1	43403	23320	262	74795	33	285.5	1884
ERX552241.31.dc.fa	Mimiviridae	Mimiviridae_clade_5	MM05	Marine	10	236558	10256	23655.8	62699	62565	269	79191	33	294.4	1645
ERX552261.43.dc.fa	Mimiviridae	Mimiviridae_clade_5	MM05	Marine	10	184517	10580	18451.7	32105	18954	179	58713	27	328	1784
ERX552264.38.dc.fa	Mimiviridae	Mimiviridae_clade_5	MM05	Marine	10	230741	10388	23074.1	69819	26174	233	71819	36	308.2	2232
ERX552264.42.dc.fa	Mimiviridae	Mimiviridae_clade_5	MM05	Marine	8	361740	15950	45217.5	103497	45617	383	113759	33	297	3223
ERX552270.107.dc.fa	Mimiviridae	Mimiviridae_clade_5	MM05	Marine	10	348622	11826	34862.2	61351	44619	401	111814	26	278.8	1964
ERX552270.35.dc.fa	Mimiviridae	Mimiviridae_clade_5	MM05	Marine	5	167835	19482	33567	56696	32262	160	53313	21	333.2	3051
ERX552270.36.dc.fa	Mimiviridae	Mimiviridae_clade_5	MM05	Marine	8	179269	10037	22408.6	40097	26080	209	53963	27	258.2	1787
ERX552270.38.dc.fa	Mimiviridae	Mimiviridae_clade_5	MM05	Marine	12	287295	11490	23941.3	44007	26834	297	90928	33	306.2	4382
ERX552282.42.dc.fa	Mimiviridae	Mimiviridae_clade_5	MM05	Marine	16	313793	10045	19612.1	41135	19420	347	97781	30	281.8	1883
ERX552285.69.dc.fa	Mimiviridae	Mimiviridae_clade_5	MM05	Marine	34	641040	10375	18854.1	43768	19888	681	201527	22	295.9	2733
ERX552297.60.dc.fa	Mimiviridae	Mimiviridae_clade_5	MM05	Marine	11	337992	10813	30726.5	60648	48240	373	103803	39	278.3	2054
ERX552297.74.dc.fa	Mimiviridae	Mimiviridae_clade_5	MM05	Marine	9	203462	11512	22606.9	58080	23021	244	62430	32	255.9	1674
ERX555907.104.dc.fa	Mimiviridae	Mimiviridae_clade_5	MM05	Marine	12	237279	10677	19773.3	30031	20636	239	78850	37	329.9	2921
ERX555907.15.dc.fa	Mimiviridae	Mimiviridae_clade_5	MM05	Marine	18	346303	10107	19239.1	37485	20560	375	108509	34	289.4	2268
ERX555907.40.dc.fa	Mimiviridae	Mimiviridae_clade_5	MM05	Marine	11	361774	13817	32888.5	86801	36777	382	113596	24	297.4	2894
ERX555907.89.dc.fa	Mimiviridae	Mimiviridae_clade_5	MM05	Marine	15	417580	10214	27838.7	67771	43141	433	129662	31	299.5	3459
ERX555931.15.dc.fa	Mimiviridae	Mimiviridae_clade_5	MM05	Marine	12	349756	10128	29146.3	85621	40244	360	116362	36	323.2	5030
ERX555931.51.dc.fa	Mimiviridae	Mimiviridae_clade_5	MM05	Marine	14	244712	10295	17479.4	36971	18537	272	74739	35	274.8	2114
ERX555931.9.dc.fa	Mimiviridae	Mimiviridae_clade_5	MM05	Marine	16	383654	10545	23978.4	46784	27019	400	124441	35	311.1	2257
ERX555935.132.dc.fa	Mimiviridae	Mimiviridae_clade_5	MM05	Marine	9	272703	11786	30300.3	66700	39021	255	85696	37	336.1	5052
ERX555935.160.dc.fa	Mimiviridae	Mimiviridae_clade_5	MM05	Marine	16	369949	10205	23121.8	56226	23918	392	116532	36	297.3	2733
ERX555947.21.dc.fa	Mimiviridae	Mimiviridae_clade_5	MM05	Marine	7	340132	10519	48590.3	88315	58745	346	107100	33	309.5	3332
ERX555954.49.dc.fa	Mimiviridae	Mimiviridae_clade_5	MM05	Marine	8	135566	10455	16945.8	23128	18463	155	42233	21	272.5	1783
ERX555959.40.dc.fa	Mimiviridae	Mimiviridae_clade_5	MM05	Marine	18	280310	10145	15572.8	29011	15058	325	91897	30	282.8	1883
ERX555967.107.dc.fa	Mimiviridae	Mimiviridae_clade_5	MM05	Marine	8	319132	22908	39891.5	70701	44077	359	100026	31	278.6	1728
ERX556063.22.dc.fa	Mimiviridae	Mimiviridae_clade_5	MM05	Marine	16	324451	10117	20278.2	36622	21119	356	111752	24	313.9	2694
ERX556094.31.dc.fa	Mimiviridae	Mimiviridae_clade_5	MM05	Marine	14	240800	10310	17200	29594	17136	275	74898	33	272.4	1851
ERX556126.22.dc.fa	Mimiviridae	Mimiviridae_clade_5	MM05	Marine	11	370315	10975	33665	93957	47722	415	113823	23	274.3	2054
ERX556126.36.dc.fa	Mimiviridae	Mimiviridae_clade_5	MM05	Marine	12	216092	10606	18007.7	25452	19604	270	65390	32	242.2	1674
SRX802073.24.dc.fa	Mimiviridae	Mimiviridae_clade_5	MM05	Marine	15	316612	10115	21107.5	44638	21115	340	97651	23	287.2	2135
SRX802074.61.dc.fa	Mimiviridae	Mimiviridae_clade_5	MM05	Marine	13	251814	10620	19370.3	30725	23662	264	80526	23	305	3059
SRX802074.80.dc.fa	Mimiviridae	Mimiviridae_clade_5	MM05	Marine	12	302887	10178	25240.6	50130	30081	339	92521	35	272.9	1809
SRX802143.55.dc.fa	Mimiviridae	Mimiviridae_clade_5	MM05	Marine	12	270960	10588	22580	35471	27869	308	84742	36	275.1	2781
SRX802963.50.dc.fa	Mimiviridae	Mimiviridae_clade_5	MM05	Marine	13	172392	10258	13260.9	17209	13494	182	53905	39	296.2	2025
ERX555933.51.dc.fa	Mimiviridae	Mimiviridae_clade_6	MM06	Marine	38	602638	10003	15858.9	43433	16305	506	184042	25	363.7	3705
SRX802073.13.dc.fa	Mimiviridae	Mimiviridae_clade_6	MM06	Marine	19	277701	10061	14615.8	36861	14328	281	90950	29	323.7	2245
ERX552252.37.dc.fa	Mimiviridae	Mimiviridae_clade_7	MM07	Marine	21	479241	10341	22821	78241	26248	470	144081	31	306.6	3173
ERX552253.37.dc.fa	Mimiviridae	Mimiviridae_clade_7	MM07	Marine	19	492403	10273	25915.9	79507	28703	461	148851	30	322.9	4133
ERX552255.64.dc.fa	Mimiviridae	Mimiviridae_clade_7	MM07	Marine	20	479818	10041	23990.9	59185	26757	451	150253	32	333.2	4386
ERX552256.88.dc.fa	Mimiviridae	Mimiviridae_clade_7	MM07	Marine	23	484587	10350	21069	42992	23643	459	151336	23	329.7	5334
ERX552261.47.dc.fa	Mimiviridae	Mimiviridae_clade_7	MM07	Marine	30	587519	10532	19584	48457	20458	580	183448	37	316.3	3928
ERX552270.97.dc.fa	Mimiviridae	Mimiviridae_clade_7	MM07	Marine	25	566362	10724	22654.5	47787	29140	555	177391	38	319.6	3928
ERX552302.17.dc.fa	Mimiviridae	Mimiviridae_clade_7	MM07	Marine	33	489057	10222	14819.9	30142	14703	466	162419	26	348.5	6184
ERX555933.5.dc.fa	Mimiviridae	Mimiviridae_clade_7	MM07	Marine	21	732394	10134	34875.9	142320	58440	693	227767	41	328.7	14479
ERX555957.21.dc.fa	Mimiviridae	Mimiviridae_clade_7	MM07	Marine	31	565690	10319	18248.1	34304	18519	493	174776	23	354.5	5825
ERX555963.2.dc.fa	Mimiviridae	Mimiviridae_clade_7	MM07	Marine	21	363645	10868	17316.4	31834	17887	380	113396	32	298.4	2284
ERX555967.32.dc.fa	Mimiviridae	Mimiviridae_clade_7	MM07	Marine	24	413621	10237	17234.2	31591	18139	433	133095	23	307.4	3005
SRX802073.62.dc.fa	Mimiviridae	Mimiviridae_clade_7	MM07	Marine	17	938437	11310	55202.2	115085	83139	887	290036	32	327	4954
SRX802143.100.dc.fa	Mimiviridae	Mimiviridae_clade_7	MM07	Marine	14	604677	13719	43191.2	99764	66416	513	183250	38	357.2	4503
SRX802963.33.dc.fa	Mimiviridae	Mimiviridae_clade_7	MM07	Marine	13	723856	12206	55681.2	179558	86829	719	214756	31	298.7	3281
SRX803008.112.dc.fa	Mimiviridae	Mimiviridae_clade_7	MM07	Marine	28	535128	10109	19111.7	47628	22606	444	165936	31	373.7	5622
ERX552287.77.dc.fa	Mimiviridae	Mimiviridae_clade_8	MM08	Marine	14	212029	10399	15144.9	26155	16344	223	63845	21	286.3	1785
ERX552287.8.dc.fa	Mimiviridae	Mimiviridae_clade_8	MM08	Marine	17	402040	10108	23649.4	52768	27929	474	131126	32	276.6	1988
ERX555915.1.dc.fa	Mimiviridae	Mimiviridae_clade_8	MM08	Marine	27	532401	11448	19718.6	54805	19848	527	169128	33	320.9	3279
ERX555935.69.dc.fa	Mimiviridae	Mimiviridae_clade_8	MM08	Marine	17	258617	10452	15212.8	29208	14387	251	78601	32	313.2	1335
SRX802077.138.dc.fa	Mimiviridae	Mimiviridae_clade_8	MM08	Marine	26	566695	10748	21796	48393	25062	559	178153	32	318.7	7242
SRX802189.83.dc.fa	Mimiviridae	Mimiviridae_clade_8	MM08	Marine	13	406825	13924	31294.2	61465	43892	440	131285	24	298.4	2089
SRX802202.7.dc.fa	Mimiviridae	Mimiviridae_clade_8	MM08	Marine	13	878417	15103	67570.5	173522	77785	839	268482	28	320	2655
ERX552244.17.dc.fa	Mimiviridae	Mimiviridae_clade_9	MM09	Marine	24	387456	10431	16144	30225	15974	385	121509	35	315.6	3047
ERX552252.36.dc.fa	Mimiviridae	Mimiviridae_clade_9	MM09	Marine	21	470335	10665	22396.9	38054	26742	454	149375	26	329	3738
ERX552252.49.dc.fa	Mimiviridae	Mimiviridae_clade_9	MM09	Marine	16	294212	10345	18388.3	29953	24935	313	92114	20	294.3	1451
ERX552253.3.dc.fa	Mimiviridae	Mimiviridae_clade_9	MM09	Marine	23	531206	10290	23095.9	44049	25252	506	168660	35	333.3	3729
ERX552255.59.dc.fa	Mimiviridae	Mimiviridae_clade_9	MM09	Marine	29	506065	10797	17450.5	37957	18722	526	159255	30	302.8	3650
ERX552255.7.dc.fa	Mimiviridae	Mimiviridae_clade_9	MM09	Marine	21	417111	10293	19862.4	47493	20333	418	132568	35	317.1	2347
ERX552261.31.dc.fa	Mimiviridae	Mimiviridae_clade_9	MM09	Marine	26	475186	10188	18276.4	43304	20183	424	141053	25	332.7	2599
ERX552270.10.dc.fa	Mimiviridae	Mimiviridae_clade_9	MM09	Marine	18	388673	10699	21592.9	38847	24539	418	119346	27	285.5	1511
ERX552270.42.dc.fa	Mimiviridae	Mimiviridae_clade_9	MM09	Marine	23	731331	10297	31797	68445	35999	742	229319	24	309.1	6332
ERX552270.56.dc.fa	Mimiviridae	Mimiviridae_clade_9	MM09	Marine	17	525182	10345	30893.1	145655	39607	559	163956	31	293.3	1899
ERX552270.76.dc.fa	Mimiviridae	Mimiviridae_clade_9	MM09	Marine	25	492224	10429	19689	46686	21319	442	146573	28	331.6	2393
ERX552277.41.dc.fa	Mimiviridae	Mimiviridae_clade_9	MM09	Marine	27	559010	10257	20704.1	42092	23524	553	176426	30	319	3929
ERX552298.2.dc.fa	Mimiviridae	Mimiviridae_clade_9	MM09	Marine	15	195648	10218	13043.2	18532	12388	212	62079	40	292.8	1594
ERX552302.1.dc.fa	Mimiviridae	Mimiviridae_clade_9	MM09	Marine	10	173214	10005	17321.4	30609	20380	194	52710	36	271.7	1223
ERX552302.18.dc.fa	Mimiviridae	Mimiviridae_clade_9	MM09	Marine	22	408914	10135	18587	47394	19690	419	128169	24	305.9	2163
ERX552302.45.dc.fa	Mimiviridae	Mimiviridae_clade_9	MM09	Marine	20	570360	10899	28518	56846	33801	560	180437	31	322.2	4674
ERX555907.45.dc.fa	Mimiviridae	Mimiviridae_clade_9	MM09	Marine	14	348363	10287	24883.1	66078	29667	334	110577	29	331.1	6179
ERX555907.48.dc.fa	Mimiviridae	Mimiviridae_clade_9	MM09	Marine	17	310631	10062	18272.4	39837	22849	315	97430	20	309.3	1526
ERX555907.72.dc.fa	Mimiviridae	Mimiviridae_clade_9	MM09	Marine	17	616768	10907	36280.5	84436	45671	560	194507	27	347.3	6160
ERX555907.87.dc.fa	Mimiviridae	Mimiviridae_clade_9	MM09	Marine	27	588285	10049	21788.3	52129	21377	564	184274	32	326.7	2408
ERX555913.32.dc.fa	Mimiviridae	Mimiviridae_clade_9	MM09	Marine	18	497337	10058	27629.8	96305	27472	491	158015	31	321.8	2368
ERX555917.28.dc.fa	Mimiviridae	Mimiviridae_clade_9	MM09	Marine	24	627133	11066	26130.5	64596	26858	600	197891	31	329.8	4067
ERX555941.31.dc.fa	Mimiviridae	Mimiviridae_clade_9	MM09	Marine	15	471363	14580	31424.2	77298	47247	466	146744	22	314.9	4667
ERX555945.3.dc.fa	Mimiviridae	Mimiviridae_clade_9	MM09	Marine	19	426643	11133	22454.9	65265	22855	452	131881	36	291.8	2678
ERX555951.15.dc.fa	Mimiviridae	Mimiviridae_clade_9	MM09	Marine	16	595573	10175	37223.3	92644	49833	558	188098	32	337.1	5277
ERX555951.28.dc.fa	Mimiviridae	Mimiviridae_clade_9	MM09	Marine	26	610936	10273	23497.5	63103	29288	590	192958	26	327	2866
ERX555961.42.dc.fa	Mimiviridae	Mimiviridae_clade_9	MM09	Marine	13	191066	10391	14697.4	21354	14319	209	60490	46	289.4	2776
ERX555961.43.dc.fa	Mimiviridae	Mimiviridae_clade_9	MM09	Marine	21	560056	13795	26669.3	54782	26546	535	177705	24	332.2	3308
ERX555961.47.dc.fa	Mimiviridae	Mimiviridae_clade_9	MM09	Marine	20	629272	10957	31463.6	79279	36619	595	199734	24	335.7	2923
ERX555978.20.dc.fa	Mimiviridae	Mimiviridae_clade_9	MM09	Marine	18	418393	11259	23244.1	45252	28105	448	130155	27	290.5	1498
ERX555987.28.dc.fa	Mimiviridae	Mimiviridae_clade_9	MM09	Marine	22	540308	10251	24559.5	66720	29528	532	171616	31	322.6	3534
ERX555990.11.dc.fa	Mimiviridae	Mimiviridae_clade_9	MM09	Marine	17	520475	13001	30616.2	87699	36663	483	162690	22	336.8	5110
ERX556005.35.dc.fa	Mimiviridae	Mimiviridae_clade_9	MM09	Marine	22	488950	10954	22225	48028	26410	491	155204	31	316.1	2449
ERX556005.37.dc.fa	Mimiviridae	Mimiviridae_clade_9	MM09	Marine	21	517469	10798	24641.4	46590	28163	519	162861	34	313.8	3645
ERX556015.14.dc.fa	Mimiviridae	Mimiviridae_clade_9	MM09	Marine	28	475407	10651	16978.8	33257	19442	533	147439	23	276.6	2807
ERX556017.61.dc.fa	Mimiviridae	Mimiviridae_clade_9	MM09	Marine	25	402876	10029	16115	36460	16979	428	125488	30	293.2	2811
ERX556034.16.dc.fa	Mimiviridae	Mimiviridae_clade_9	MM09	Marine	33	636469	10323	19286.9	50877	19694	663	198225	25	299	4648
ERX556054.16.dc.fa	Mimiviridae	Mimiviridae_clade_9	MM09	Marine	15	586884	11308	39125.6	107654	59538	543	185118	30	340.9	5098
ERX556060.39.dc.fa	Mimiviridae	Mimiviridae_clade_9	MM09	Marine	21	544056	11268	25907.4	43528	28945	545	172063	31	315.7	3278
ERX556103.23.dc.fa	Mimiviridae	Mimiviridae_clade_9	MM09	Marine	18	260954	10123	14497.4	25966	13428	259	72772	31	281	1883
ERX556134.17.dc.fa	Mimiviridae	Mimiviridae_clade_9	MM09	Marine	19	601968	11782	31682.5	102343	37645	551	188940	31	342.9	5109
SRX247688.42.dc.fa	Pithoviridae	Pithoviridae_clade_1	PT01	bioreactor sludge	1	410260	410260	410260	410260	410260	369	129672	35	351.4	1689

## Sheet: all_contigs_decontamination_sta
bin	contig	acc	contiglength	viralrecall_score	num_orfs	vog_hits	pfam_hits	phage_hits	ncldv_hits	euk_hits	cell_hits	other_viral_hits	other_hits
ERX552257.96.fa	contig_55451	ERX552257..contig_55451	10865	-95.1268	3	0	2	0	0	0	0	0	0
ERX556094.26.fa	contig_20558	ERX556094..contig_20558	10695	-64.3026	10	2	8	0	0	0	0	0	0
ERX556094.26.fa	contig_45134	ERX556094..contig_45134	10355	-52.2736	13	1	8	0	0	0	0	0	0
ERX556043.42.fa	contig_66308	ERX556043..contig_66308	11836	-50.7949	8	1	4	0	0	19	11	0	0
ERX556094.26.fa	contig_5278	ERX556094..contig_5278	12801	-48.7366	12	2	8	0	0	0	0	0	0
ERX556094.26.fa	contig_32227	ERX556094..contig_32227	12982	-43.3897	11	0	5	0	0	0	0	0	0
ERX552257.96.fa	contig_78156	ERX552257..contig_78156	21154	-41.9995	18	0	6	0	1	15	14	0	0
SRX802077.79.fa	contig_150584	SRX802077..contig_150584	11836	-40.5652	11	1	5	0	0	0	0	0	0
ERX556094.26.fa	contig_72182	ERX556094..contig_72182	13375	-40.5105	13	4	10	0	0	0	0	0	0
ERX556094.51.fa	contig_27510	ERX556094..contig_27510	11157	-37.2005	10	1	4	0	0	10	15	0	0
ERX555967.57.fa	contig_25314	ERX555967..contig_25314	11294	-36.8694	13	2	7	0	0	0	0	0	0
SRX802963.116.fa	contig_82536	SRX802963..contig_82536	10187	-35.5746	3	0	1	0	5	8	0	0	0
ERX556005.44.fa	contig_14901	ERX556005..contig_14901	10274	-35.103	3	0	1	0	0	0	5	0	0
ERX556094.26.fa	contig_11783	ERX556094..contig_11783	68955	-33.0093	56	10	31	0	0	0	0	0	0
ERX556094.26.fa	contig_2243	ERX556094..contig_2243	14570	-32.6893	16	4	9	0	0	0	0	0	0
ERX555952.65.fa	contig_73014	ERX555952..contig_73014	11573	-32.4171	15	2	7	0	0	5	60	0	0
ERX556094.26.fa	contig_67379	ERX556094..contig_67379	13952	-32.3168	15	4	8	0	0	0	0	0	0
ERX555954.22.fa	contig_693	ERX555954..contig_693	11441	-31.5926	14	1	6	0	4	26	6	0	0
ERX552261.85.fa	contig_17382	ERX552261..contig_17382	10377	-29.9702	5	0	2	0	0	9	2	0	0
ERX556094.26.fa	contig_54683	ERX556094..contig_54683	11625	-28.1261	16	1	6	0	0	0	0	0	0
ERX556094.26.fa	contig_7357	ERX556094..contig_7357	10113	-27.6006	8	2	6	0	0	0	0	0	0
ERX552270.56.fa	contig_38015	ERX552270..contig_38015	15606	-27.485	18	2	4	0	5	12	20	0	0
SRX331703.48.fa	contig_5206	SRX331703..contig_5206	13840	-26.1964	4	0	1	0	6	3	0	0	0
ERX556009.10.fa	contig_34651	ERX556009..contig_34651	10208	-25.7997	4	0	1	0	5	3	0	0	0
ERX552254.13.fa	contig_33076	ERX552254..contig_33076	17719	-24.4519	24	3	7	0	2	20	30	0	0
SRX802077.27.fa	contig_160672	SRX802077..contig_160672	12115	-21.9161	11	2	5	0	1	4	35	0	0
SRX802189.15.fa	contig_191676	SRX802189..contig_191676	10770	-20.997	7	0	2	0	0	0	0	0	0
ERX552296.13.fa	contig_46555	ERX552296..contig_46555	11108	-20.4694	7	2	3	0	0	11	5	0	0
ERX556094.26.fa	contig_6355	ERX556094..contig_6355	14668	-19.7341	10	1	2	0	0	5	10	0	0
SRX802077.79.fa	contig_18933	SRX802077..contig_18933	21249	-19.3891	24	4	7	0	0	0	0	0	0
SRX802202.118.fa	contig_148924	SRX802202..contig_148924	12258	-19.0339	9	2	3	0	1	12	12	0	0
SRX802077.138.fa	contig_29312	SRX802077..contig_29312	22028	-17.349	17	5	9	0	1	0	74	0	0
ERX552254.35.fa	contig_103909	ERX552254..contig_103909	12530	-17.1164	10	2	4	0	2	13	17	0	0
ERX556094.26.fa	contig_85886	ERX556094..contig_85886	14790	-15.8585	16	5	7	0	0	0	0	0	0
ERX556005.44.fa	contig_40647	ERX556005..contig_40647	10620	-15.6883	7	1	2	0	0	10	5	0	0
SRX802077.27.fa	contig_82094	SRX802077..contig_82094	16156	-14.6357	12	1	2	0	0	6	21	0	0
ERX552270.68.fa	contig_33173	ERX552270..contig_33173	11939	-14.5623	8	2	2	0	0	15	5	0	0
SRX802202.118.fa	contig_185345	SRX802202..contig_185345	12420	-14.3412	15	1	2	0	0	15	5	0	0
ERX555917.28.fa	contig_13919	ERX555917..contig_13919	20763	-14.1088	19	2	3	0	3	14	15	0	0
ERX555907.89.fa	contig_6091	ERX555907..contig_6091	16156	-13.9591	16	1	2	0	1	14	5	0	0
SRX802202.118.fa	contig_172838	SRX802202..contig_172838	10587	-13.8564	5	0	1	0	0	5	5	0	0
SRX802143.48.fa	contig_77093	SRX802143..contig_77093	18495	-13.4996	14	4	7	0	0	0	0	0	0
ERX556005.35.fa	contig_62226	ERX556005..contig_62226	21369	-13.3745	20	2	3	0	4	14	15	0	0
ERX552302.17.fa	contig_24580	ERX552302..contig_24580	10327	-12.838	10	1	2	0	0	0	0	0	0
ERX556060.39.fa	contig_44493	ERX556060..contig_44493	21471	-12.7651	21	2	3	0	3	14	15	0	0
ERX555907.48.fa	contig_76359	ERX555907..contig_76359	10252	-12.7506	10	2	4	0	8	1	10	0	0
ERX555907.104.fa	contig_17067	ERX555907..contig_17067	10411	-12.4874	16	0	2	0	0	3	12	0	0
SRX802077.79.fa	contig_43329	SRX802077..contig_43329	28823	-12.2387	28	4	5	0	0	0	0	0	0
ERX556094.26.fa	contig_106954	ERX556094..contig_106954	11987	-11.8997	13	2	4	0	0	0	0	0	0
SRX802143.64.fa	contig_72517	SRX802143..contig_72517	10465	-11.3801	9	0	1	0	0	7	3	0	0
ERX552257.96.fa	contig_20050	ERX552257..contig_20050	18184	-11.2427	17	2	3	0	2	9	43	0	0
SRX327520.277.fa	contig_2681	SRX327520..contig_2681	10810	-10.5889	10	2	3	0	3	16	11	0	0
SRX802202.77.fa	contig_89304	SRX802202..contig_89304	15265	-10.3116	18	6	6	0	0	20	15	0	0
SRX310217.15.fa	contig_19694	SRX310217..contig_19694	12602	-10.2741	15	1	2	0	0	20	5	0	0
SRX802202.118.fa	contig_54149	SRX802202..contig_54149	13060	-10.2713	17	1	3	0	0	14	10	0	0
ERX555987.28.fa	contig_18098	ERX555987..contig_18098	13574	-10.1023	11	1	1	0	2	13	0	0	0
SRX802202.7.fa	contig_40066	SRX802202..contig_40066	15103	-9.97079	21	3	5	0	0	16	19	0	0
ERX552254.13.fa	contig_3315	ERX552254..contig_3315	14144	-9.95052	22	2	3	0	2	16	12	0	0
ERX552257.96.fa	contig_58673	ERX552257..contig_58673	12507	-9.89707	17	2	5	0	1	17	20	0	0
ERX556094.26.fa	contig_85500	ERX556094..contig_85500	11387	-9.86559	16	0	2	0	0	0	0	0	0
ERX552277.41.fa	contig_31810	ERX552277..contig_31810	13853	-9.72439	10	2	3	0	2	5	14	0	0
ERX556059.41.fa	contig_22105	ERX556059..contig_22105	20377	-9.56227	13	1	2	0	6	9	1	0	0
ERX552255.7.fa	contig_13158	ERX552255..contig_13158	24810	-9.55544	19	3	3	0	3	20	18	0	0
ERX556043.42.fa	contig_18415	ERX556043..contig_18415	15597	-9.50983	16	3	3	0	0	10	10	0	0
ERX552270.62.fa	contig_23041	ERX552270..contig_23041	15689	-9.47305	23	4	6	4	4	13	57	0	0
SRX802073.13.fa	contig_128582	SRX802073..contig_128582	20399	-9.34384	13	1	2	0	0	11	14	0	0
SRX802073.13.fa	contig_58994	SRX802073..contig_58994	10233	-9.33928	6	0	1	0	0	0	0	0	0
ERX552257.96.fa	contig_39513	ERX552257..contig_39513	12174	-9.28709	8	0	1	0	2	0	8	0	0
ERX555915.1.fa	contig_10507	ERX555915..contig_10507	17341	-9.18244	16	2	3	0	0	10	20	0	0
SRX802073.52.fa	contig_88506	SRX802073..contig_88506	16108	-8.97123	9	3	4	0	0	0	0	0	0
ERX552298.2.fa	contig_17065	ERX552298..contig_17065	13207	-8.96012	12	1	1	0	2	13	1	0	0
ERX555931.15.fa	contig_12755	ERX555931..contig_12755	19320	-8.93494	22	1	2	0	0	5	15	0	0
SRX802077.27.fa	contig_74066	SRX802077..contig_74066	17286	-8.73003	14	2	4	0	1	25	4	0	0
ERX556063.22.fa	contig_10673	ERX556063..contig_10673	19744	-8.6027	23	1	2	0	0	5	15	0	0
ERX555913.32.fa	contig_25555	ERX555913..contig_25555	26863	-8.55313	20	3	3	0	2	18	20	0	0
ERX556063.22.fa	contig_27668	ERX556063..contig_27668	12997	-8.40118	11	2	3	0	0	12	14	0	0
SRX802202.118.fa	contig_18249	SRX802202..contig_18249	11310	-8.38815	10	2	2	0	0	16	4	0	0
SRX802202.77.fa	contig_65789	SRX802202..contig_65789	13363	-8.37755	14	3	4	0	5	5	10	0	0
SRX802202.132.fa	contig_28825	SRX802202..contig_28825	14057	-8.02572	12	4	6	0	7	17	28	0	0
ERX556094.26.fa	contig_18033	ERX556094..contig_18033	14719	-7.87606	24	3	5	0	0	0	0	0	0
ERX556043.42.fa	contig_64558	ERX556043..contig_64558	12363	-7.86901	14	2	2	0	1	12	12	0	0
SRX802073.110.fa	contig_34217	SRX802073..contig_34217	11074	-7.70006	10	3	4	0	4	0	38	0	0
ERX552277.41.fa	contig_24774	ERX552277..contig_24774	22444	-7.36779	21	3	3	0	5	14	19	0	0
ERX552302.45.fa	contig_3022	ERX552302..contig_3022	22857	-7.36176	21	3	3	0	5	14	19	0	0
ERX555931.9.fa	contig_20149	ERX555931..contig_20149	13148	-7.32685	14	1	2	0	0	2	13	0	0
ERX555961.43.fa	contig_1843	ERX555961..contig_1843	22204	-7.32273	19	3	3	0	4	15	19	0	0
SRX802189.96.fa	contig_80815	SRX802189..contig_80815	14084	-7.29451	9	0	1	0	0	5	0	0	0
SRX802202.77.fa	contig_52368	SRX802202..contig_52368	10998	-7.22442	15	2	2	0	1	19	0	0	0
ERX552302.17.fa	contig_32495	ERX552302..contig_32495	11388	-7.11467	9	2	1	0	0	1	5	0	0
ERX556094.51.fa	contig_114111	ERX556094..contig_114111	11498	-7.01472	12	4	3	0	1	25	5	0	0
ERX552254.35.fa	contig_9206	ERX552254..contig_9206	15157	-6.93958	19	4	4	1	5	16	23	0	0
ERX552274.16.fa	contig_89106	ERX552274..contig_89106	11394	-6.82438	12	2	3	0	4	0	17	0	0
ERX556094.26.fa	contig_40682	ERX556094..contig_40682	18149	-6.71572	18	5	5	0	0	0	0	0	0
ERX552253.3.fa	contig_47031	ERX552253..contig_47031	32957	-6.61341	22	3	3	0	2	18	20	0	0
SRX327520.277.fa	contig_45417	SRX327520..contig_45417	11411	-6.6081	13	1	2	0	3	6	2	0	0
SRX310217.15.fa	contig_56346	SRX310217..contig_56346	11409	-6.60731	19	0	1	0	0	5	0	0	0
ERX552257.96.fa	contig_19161	ERX552257..contig_19161	12311	-6.57645	19	2	3	0	5	16	10	0	0
ERX556094.51.fa	contig_69049	ERX556094..contig_69049	16166	-6.38065	12	3	3	0	0	1	39	0	0
ERX555915.1.fa	contig_61360	ERX555915..contig_61360	12350	-6.3358	8	4	2	0	7	11	12	0	0
SRX802202.77.fa	contig_45388	SRX802202..contig_45388	16997	-6.05819	13	4	6	0	4	4	37	0	0
ERX552257.96.fa	contig_17364	ERX552257..contig_17364	14224	-6.00951	13	2	1	0	0	5	5	0	0
ERX552302.17.fa	contig_1369	ERX552302..contig_1369	10886	-5.95263	10	1	2	0	0	5	5	0	0
SRX802077.116.fa	contig_68585	SRX802077..contig_68585	14113	-5.92967	19	2	3	0	0	9	26	0	0
ERX556015.14.fa	contig_43163	ERX556015..contig_43163	11313	-5.89749	11	2	3	0	8	13	10	0	0
ERX555933.5.fa	contig_99853	ERX555933..contig_99853	17424	-5.88457	19	3	2	0	5	5	10	0	0
ERX555926.32.fa	contig_15985	ERX555926..contig_15985	17765	-5.79207	18	2	2	0	2	0	18	0	0
SRX474032.80.fa	contig_28272	SRX474032..contig_28272	13636	-5.6249	16	1	1	0	0	10	0	0	0
ERX555907.46.fa	contig_38880	ERX555907..contig_38880	15580	-5.59897	10	2	3	0	2	1	18	0	0
SRX802077.27.fa	contig_133556	SRX802077..contig_133556	14693	-5.56879	13	3	4	0	2	15	18	0	0
SRX802077.27.fa	contig_89408	SRX802077..contig_89408	10028	-5.43179	8	1	3	0	4	10	10	0	1
ERX552258.48.fa	contig_110996	ERX552258..contig_110996	12729	-5.15767	16	0	1	0	1	5	0	0	0
ERX556094.51.fa	contig_61445	ERX556094..contig_61445	10067	-5.07888	13	2	3	0	1	5	16	0	0
ERX552257.96.fa	contig_90219	ERX552257..contig_90219	14138	-5.07322	20	5	5	0	10	13	24	0	0
ERX556043.42.fa	contig_25152	ERX556043..contig_25152	23115	-4.94102	31	3	5	0	0	37	8	0	0
ERX555915.1.fa	contig_24934	ERX555915..contig_24934	14439	-4.88526	15	4	3	0	4	11	7	0	0
ERX552302.24.fa	contig_27223	ERX552302..contig_27223	19116	-4.85428	17	0	1	0	2	10	0	0	0
ERX552270.42.fa	contig_36857	ERX552270..contig_36857	10297	-4.8474	7	2	2	0	3	12	0	0	0
ERX552270.107.fa	contig_26739	ERX552270..contig_26739	11194	-4.78714	12	0	1	0	0	5	5	0	0
SRX802143.55.fa	contig_62423	SRX802143..contig_62423	24861	-4.7296	35	3	2	0	2	16	8	0	0
ERX552258.48.fa	contig_427	ERX552258..contig_427	21886	-4.67182	27	1	2	0	0	15	15	0	0
ERX556005.44.fa	contig_73330	ERX556005..contig_73330	11618	-4.6651	10	2	2	0	0	5	20	0	0
ERX555967.32.fa	contig_106629	ERX555967..contig_106629	11331	-4.50186	14	1	2	0	0	5	5	0	0
ERX556005.44.fa	contig_64565	ERX556005..contig_64565	12238	-4.39056	11	1	1	0	0	5	5	0	0
ERX552277.13.fa	contig_21459	ERX552277..contig_21459	27189	-4.34962	29	1	2	0	0	15	20	0	0
ERX552302.24.fa	contig_7231	ERX552302..contig_7231	25241	-4.29092	29	1	2	0	0	15	20	0	0
ERX552261.85.fa	contig_20922	ERX552261..contig_20922	12204	-4.21368	14	0	1	0	0	11	5	0	0
ERX552270.65.fa	contig_557	ERX552270..contig_557	18353	-4.15696	26	2	4	0	0	0	0	0	0
SRX802073.52.fa	contig_164826	SRX802073..contig_164826	12250	-4.12209	7	3	3	0	5	20	10	0	0
SRX802077.27.fa	contig_217153	SRX802077..contig_217153	10594	-3.94443	10	2	3	0	0	0	50	0	0
ERX552270.38.fa	contig_22176	ERX552270..contig_22176	17945	-3.76055	24	3	5	0	1	8	31	0	0
SRX696249.11.fa	contig_994	SRX696249..contig_994	12491	-3.71915	18	1	2	0	0	5	10	0	0
ERX552255.49.fa	contig_108946	ERX552255..contig_108946	15804	-3.67091	5	1	2	0	10	3	5	0	0
ERX552252.36.fa	contig_13357	ERX552252..contig_13357	32036	-3.66228	20	4	3	0	2	19	20	0	0
ERX556005.44.fa	contig_50091	ERX556005..contig_50091	12160	-3.65171	8	2	2	0	0	15	0	0	0
SRX802077.27.fa	contig_169887	SRX802077..contig_169887	14008	-3.44808	8	1	1	0	0	5	2	0	0
SRX802202.77.fa	contig_71345	SRX802202..contig_71345	11323	-3.4251	7	1	1	0	4	1	6	0	0
SRX802076.27.fa	contig_42470	SRX802076..contig_42470	12060	-3.27961	10	1	1	0	2	3	5	0	0
ERX556031.42.fa	contig_30532	ERX556031..contig_30532	12174	-3.25173	15	5	5	0	0	0	0	0	0
ERX556003.31.fa	contig_38403	ERX556003..contig_38403	10870	-3.23803	9	1	1	0	2	8	1	0	0
ERX555978.20.fa	contig_10556	ERX555978..contig_10556	29696	-3.23382	30	6	8	0	17	17	26	0	0
ERX555959.40.fa	contig_52348	ERX555959..contig_52348	10593	-3.10162	14	2	3	0	0	10	5	0	0
ERX552258.48.fa	contig_32907	ERX552258..contig_32907	14656	-3.05458	22	1	1	0	0	10	5	0	0
ERX552302.24.fa	contig_13396	ERX552302..contig_13396	17966	-3.05274	18	1	2	0	1	8	2	0	0
ERX552277.13.fa	contig_25858	ERX552277..contig_25858	18321	-3.05274	18	1	2	0	1	8	2	0	0
SRX802077.27.fa	contig_115209	SRX802077..contig_115209	18217	-2.99374	8	1	1	0	0	5	3	0	0
ERX552298.2.fa	contig_230615	ERX552298..contig_230615	12176	-2.92351	10	3	3	0	6	9	10	0	0
SRX802202.118.fa	contig_84813	SRX802202..contig_84813	12886	-2.6867	14	3	3	0	6	0	19	0	0
ERX555933.5.fa	contig_59926	ERX555933..contig_59926	14448	-2.56144	16	1	2	0	1	13	17	0	0
ERX556043.42.fa	contig_3411	ERX556043..contig_3411	16666	-2.54949	18	4	4	0	0	25	21	0	0
ERX555951.28.fa	contig_4957	ERX555951..contig_4957	12153	-2.49377	14	1	4	0	3	16	6	0	0
ERX556028.57.fa	contig_55427	ERX556028..contig_55427	11175	-2.47595	16	2	2	0	5	9	5	0	0
SRX802202.34.fa	contig_21480	SRX802202..contig_21480	12521	-2.45272	16	3	5	0	1	4	15	0	0
SRX802077.138.fa	contig_136099	SRX802077..contig_136099	11014	-2.23793	13	2	4	0	1	1	0	0	0
SRX802077.27.fa	contig_121553	SRX802077..contig_121553	10568	-2.07576	8	2	2	0	9	15	1	0	0
ERX552257.96.fa	contig_96476	ERX552257..contig_96476	16444	-2.03307	15	4	4	0	7	19	17	0	1
SRX330942.38.fa	contig_2347	SRX330942..contig_2347	29335	-1.9426	27	6	6	0	4	33	18	0	1
ERX552296.13.fa	contig_9659	ERX552296..contig_9659	19488	-1.93899	11	2	2	0	3	10	5	0	0
ERX555926.32.fa	contig_754	ERX555926..contig_754	19982	-1.93227	25	2	3	0	10	19	8	0	0
ERX555907.15.fa	contig_5775	ERX555907..contig_5775	31273	-1.91515	33	3	3	0	0	9	29	0	0
ERX556059.41.fa	contig_26700	ERX556059..contig_26700	14964	-1.85578	17	1	1	0	0	5	0	0	0
ERX555984.23.fa	contig_15526	ERX555984..contig_15526	15647	-1.83324	27	0	1	0	0	5	0	0	0
ERX552288.39.fa	contig_35875	ERX552288..contig_35875	19825	-1.81414	21	2	4	0	10	2	10	0	0
ERX555952.65.fa	contig_107832	ERX555952..contig_107832	23348	-1.70547	25	5	4	0	2	25	33	0	0
ERX556043.42.fa	contig_6163	ERX556043..contig_6163	20778	-1.60836	22	5	4	0	7	16	31	0	0
ERX633342.1.fa	contig_1416	ERX633342..contig_1416	15709	-1.50111	16	1	1	0	1	10	5	0	0
SRX802077.138.fa	contig_72417	SRX802077..contig_72417	10748	-1.38848	11	1	1	0	1	19	10	0	0
ERX555957.21.fa	contig_2727	ERX555957..contig_2727	25616	-1.29189	25	5	4	1	1	5	80	0	0
SRX802077.27.fa	contig_183099	SRX802077..contig_183099	13653	-1.22635	16	2	3	0	0	10	15	0	0
SRX802077.27.fa	contig_97963	SRX802077..contig_97963	15492	-0.998188	17	4	4	0	0	18	22	0	0
ERX555926.32.fa	contig_26568	ERX555926..contig_26568	16169	-0.850614	22	3	5	0	4	32	21	0	0
SRX330942.38.fa	contig_3403	SRX330942..contig_3403	14947	-0.768646	18	3	4	2	1	13	20	0	0
SRX802202.118.fa	contig_32768	SRX802202..contig_32768	15280	-0.739907	20	4	2	0	1	12	17	0	0
SRX802077.27.fa	contig_19455	SRX802077..contig_19455	23503	-0.682747	30	5	5	0	6	25	14	0	0
ERX552256.88.fa	contig_21803	ERX552256..contig_21803	10505	-0.542375	13	2	2	0	1	15	6	0	0
ERX552302.17.fa	contig_14121	ERX552302..contig_14121	14909	-0.536996	17	1	2	0	1	0	24	0	0
SRX802077.27.fa	contig_26793	SRX802077..contig_26793	23677	-0.530041	14	2	3	0	9	15	18	0	0
SRX330942.38.fa	contig_5148	SRX330942..contig_5148	11248	-0.502913	12	1	1	0	0	17	0	0	0
ERX552252.49.fa	contig_84629	ERX552252..contig_84629	12699	-0.490977	16	2	3	0	9	21	6	0	0
SRX802077.27.fa	contig_117306	SRX802077..contig_117306	14784	-0.480719	17	4	3	0	0	16	25	0	0
ERX556094.51.fa	contig_15608	ERX556094..contig_15608	10162	-0.437344	13	1	2	0	0	10	5	0	0
ERX288973.1.fa	contig_356	ERX288973..contig_356	13177	-0.427985	15	4	3	0	1	8	22	0	0
ERX552256.7.fa	contig_5916	ERX552256..contig_5916	11923	-0.356676	13	4	5	0	9	19	17	0	0
ERX556017.61.fa	contig_57824	ERX556017..contig_57824	16069	-0.349654	17	4	4	0	9	8	25	0	0
ERX555926.32.fa	contig_177922	ERX555926..contig_177922	10344	-0.325346	11	1	1	0	0	0	15	0	0
ERX552255.21.fa	contig_135741	ERX552255..contig_135741	11685	-0.243703	10	3	2	0	9	5	13	0	0
ERX552255.21.fa	contig_93995	ERX552255..contig_93995	11562	-0.143742	8	1	1	0	7	4	3	0	0
ERX555945.3.fa	contig_33498	ERX555945..contig_33498	13018	-0.114173	14	2	3	0	5	7	24	0	0
ERX633342.1.fa	contig_6502	ERX633342..contig_6502	16734	-0.111808	12	1	1	0	0	5	0	0	0
ERX552296.13.fa	contig_11411	ERX552296..contig_11411	14951	0	9	0	0	0	0	0	0	0	0
ERX552302.17.fa	contig_76732	ERX552302..contig_76732	14075	0	6	0	0	0	1	1	3	0	0
ERX552302.17.fa	contig_12364	ERX552302..contig_12364	18552	0	1	0	0	0	0	0	0	0	0
ERX552302.17.fa	contig_63385	ERX552302..contig_63385	11361	0	3	0	0	0	0	0	0	0	0
SRX330942.38.fa	contig_1107	SRX330942..contig_1107	11624	0	15	0	0	0	0	0	0	0	0
SRX330942.38.fa	contig_12786	SRX330942..contig_12786	13029	0	13	0	0	0	0	0	0	0	0
ERX552261.44.fa	contig_9130	ERX552261..contig_9130	11649	0	1	0	0	0	0	0	0	0	0
ERX552270.16.fa	contig_15083	ERX552270..contig_15083	24576	0	23	0	0	0	0	8	0	0	0
SRX802077.27.fa	contig_158832	SRX802077..contig_158832	11146	0	7	0	0	0	0	0	2	0	0
SRX802077.27.fa	contig_111449	SRX802077..contig_111449	19584	0	8	0	0	0	2	3	0	0	0
SRX802077.27.fa	contig_84932	SRX802077..contig_84932	15387	0	7	0	0	0	1	1	4	0	0
ERX552279.2.fa	contig_18424	ERX552279..contig_18424	27073	0	8	0	0	0	0	2	0	0	0
ERX552256.88.fa	contig_27627	ERX552256..contig_27627	16170	0	4	0	0	1	0	0	0	0	0
ERX555933.51.fa	contig_30142	ERX555933..contig_30142	13892	0	3	0	0	0	0	0	1	0	0
ERX552261.85.fa	contig_22691	ERX552261..contig_22691	11107	0	7	0	0	0	0	5	0	0	0
ERX552270.76.fa	contig_8621	ERX552270..contig_8621	11185	0	10	0	0	0	0	0	1	0	0
ERX552261.31.fa	contig_107039	ERX552261..contig_107039	10869	0	9	0	0	0	0	0	2	0	0
ERX552261.31.fa	contig_9431	ERX552261..contig_9431	12152	0	9	0	0	0	2	0	9	0	0
ERX552296.45.fa	contig_56933	ERX552296..contig_56933	11921	0	4	0	0	0	0	0	0	0	0
ERX556059.13.fa	contig_29163	ERX556059..contig_29163	16996	0	9	0	0	0	0	5	0	0	0
ERX552255.64.fa	contig_92248	ERX552255..contig_92248	15015	0	4	0	0	0	0	0	0	0	0
SRX802202.118.fa	contig_101258	SRX802202..contig_101258	14571	0	3	0	0	0	0	0	0	0	0
ERX555965.60.fa	contig_80164	ERX555965..contig_80164	10070	0	1	0	0	0	0	0	0	0	0
ERX555957.21.fa	contig_20659	ERX555957..contig_20659	32721	0.0223473	26	5	5	0	3	23	10	0	0
ERX556009.10.fa	contig_29925	ERX556009..contig_29925	14886	0.0249977	22	3	3	0	0	0	0	0	0
ERX552257.96.fa	contig_81395	ERX552257..contig_81395	10138	0.0953293	13	3	3	0	0	16	9	0	0
ERX556043.42.fa	contig_67777	ERX556043..contig_67777	15095	0.0966099	17	3	3	0	2	23	12	0	0
ERX288975.8.fa	contig_3883	ERX288975..contig_3883	11282	0.115695	15	2	2	0	1	10	7	0	0
ERX555997.39.fa	contig_52991	ERX555997..contig_52991	12875	0.14197	17	3	2	0	1	23	5	0	0
ERX555951.28.fa	contig_105159	ERX555951..contig_105159	15199	0.227498	14	2	2	1	3	0	14	0	1
SRX802202.118.fa	contig_79871	SRX802202..contig_79871	27912	0.267709	23	3	2	0	4	14	21	0	0
SRX803008.112.fa	contig_54866	SRX803008..contig_54866	18281	0.306436	15	4	3	0	7	26	14	0	0
SRX327520.45.fa	contig_108387	SRX327520..contig_108387	14990	0.410291	24	2	3	0	2	12	6	0	0
ERX555907.69.fa	contig_80205	ERX555907..contig_80205	10682	0.529279	22	1	1	0	0	0	0	0	0
ERX552239.25.fa	contig_22354	ERX552239..contig_22354	10578	0.540699	13	2	2	0	0	10	5	0	0
SRX802202.118.fa	contig_88083	SRX802202..contig_88083	12193	0.716087	15	2	2	0	0	10	5	0	0
SRX802073.62.fa	contig_18129	SRX802073..contig_18129	65720	0.744564	66	15	14	0	14	119	52	0	0
ERX552296.13.fa	contig_100859	ERX552296..contig_100859	11180	0.797459	11	1	2	0	2	3	23	0	0
SRX802202.34.fa	contig_14326	SRX802202..contig_14326	15338	0.861836	16	3	2	0	2	19	8	0	1
ERX555913.32.fa	contig_39242	ERX555913..contig_39242	21122	0.876202	22	6	7	0	4	27	39	0	0
SRX802143.64.fa	contig_1437	SRX802143..contig_1437	15921	0.884667	14	5	4	0	0	10	26	5	0
ERX552258.48.fa	contig_82226	ERX552258..contig_82226	11514	0.906674	14	1	1	0	0	5	5	0	0
SRX802077.27.fa	contig_12895	SRX802077..contig_12895	15495	0.929988	21	5	5	0	0	31	14	0	0
ERX552257.96.fa	contig_69185	ERX552257..contig_69185	14119	0.936378	16	3	3	5	2	12	6	0	0
ERX555961.42.fa	contig_97839	ERX555961..contig_97839	11762	0.943445	11	1	1	0	2	8	0	0	0
ERX555933.51.fa	contig_136178	ERX555933..contig_136178	12902	1.09767	14	3	3	0	3	1	45	0	0
ERX555926.32.fa	contig_4413	ERX555926..contig_4413	18167	1.13587	22	4	6	0	7	9	39	0	0
SRX310217.20.fa	contig_38825	SRX310217..contig_38825	14462	1.22393	16	2	2	1	0	13	5	0	0
SRX802077.27.fa	contig_55326	SRX802077..contig_55326	16756	1.25684	14	2	2	0	0	16	10	0	0
ERX552302.24.fa	contig_59550	ERX552302..contig_59550	13428	1.28705	15	1	1	0	0	11	14	0	0
ERX555984.23.fa	contig_32335	ERX555984..contig_32335	22790	1.3018	24	2	3	0	7	24	4	0	0
ERX552270.94.fa	contig_818	ERX552270..contig_818	39335	1.34088	55	9	7	0	19	31	18	0	0
ERX552285.69.fa	contig_52462	ERX552285..contig_52462	15469	1.37942	19	3	3	0	0	20	10	0	0
ERX556005.59.fa	contig_50743	ERX556005..contig_50743	10557	1.42126	17	3	3	0	5	11	4	1	0
ERX555907.48.fa	contig_101090	ERX555907..contig_101090	14631	1.46784	17	1	2	0	6	21	11	0	0
ERX552257.96.fa	contig_3711	ERX552257..contig_3711	15047	1.4733	17	3	3	0	3	20	12	0	0
ERX552261.47.fa	contig_814	ERX552261..contig_814	15974	1.47676	22	3	3	0	4	22	14	0	0
SRX327520.21.fa	contig_314072	SRX327520..contig_314072	10013	1.50936	17	1	1	0	0	0	7	0	0
ERX552282.42.fa	contig_45036	ERX552282..contig_45036	15414	1.537	17	3	3	0	0	20	10	0	0
ERX552270.97.fa	contig_5973	ERX552270..contig_5973	15680	1.54708	21	3	3	0	4	17	14	0	0
ERX633355.15.fa	contig_16360	ERX633355..contig_16360	11829	1.63629	10	2	3	0	11	11	5	0	0
SRX802202.118.fa	contig_53821	SRX802202..contig_53821	15259	1.6843	12	2	2	0	1	11	9	0	0
ERX555945.3.fa	contig_3472	ERX555945..contig_3472	30067	1.69716	28	6	6	0	15	15	30	0	0
ERX552255.59.fa	contig_137365	ERX552255..contig_137365	13800	1.72555	17	3	3	0	5	20	15	0	0
ERX556005.44.fa	contig_8880	ERX556005..contig_8880	13005	1.95642	11	1	1	0	7	4	2	0	0
ERX552274.16.fa	contig_32469	ERX552274..contig_32469	13592	1.99115	12	4	4	3	6	6	11	0	0
SRX802077.79.fa	contig_29718	SRX802077..contig_29718	48475	1.99572	64	15	11	0	0	0	0	0	0
ERX552254.13.fa	contig_15743	ERX552254..contig_15743	33477	2.0576	22	5	5	0	0	0	0	0	0
ERX556017.61.fa	contig_18619	ERX556017..contig_18619	14377	2.05796	17	2	2	0	5	12	10	0	0
ERX552287.8.fa	contig_42684	ERX552287..contig_42684	10303	2.08323	10	1	1	0	3	2	5	0	0
SRX802077.27.fa	contig_63476	SRX802077..contig_63476	12543	2.11119	16	3	3	0	5	25	11	0	0
ERX552244.17.fa	contig_75460	ERX552244..contig_75460	10431	2.22674	5	1	1	1	1	0	9	0	1
ERX552255.64.fa	contig_91505	ERX552255..contig_91505	16023	2.23395	13	2	2	0	1	5	10	0	0
ERX288973.1.fa	contig_2125	ERX288973..contig_2125	17405	2.34598	17	3	2	0	7	5	13	0	0
ERX556015.14.fa	contig_21201	ERX556015..contig_21201	17634	2.34724	17	4	4	0	7	2	15	0	0
SRX802077.79.fa	contig_16726	SRX802077..contig_16726	10359	2.39859	11	3	3	0	0	0	0	0	0
SRX802077.119.fa	contig_20748	SRX802077..contig_20748	11272	2.41759	11	2	2	0	5	7	0	0	0
ERX556005.44.fa	contig_39959	ERX556005..contig_39959	13607	2.43074	13	3	2	0	0	7	18	0	0
ERX556094.51.fa	contig_122257	ERX556094..contig_122257	11383	2.47255	14	2	2	0	1	12	12	0	0
ERX555931.51.fa	contig_22452	ERX555931..contig_22452	15885	2.48021	24	4	2	1	1	17	8	0	0
ERX552252.37.fa	contig_2707	ERX552252..contig_2707	22636	2.51735	23	3	4	5	5	12	31	0	0
ERX555958.4.fa	contig_16323	ERX555958..contig_16323	15987	2.56786	17	4	3	0	17	15	5	0	0
ERX552243.92.fa	contig_130765	ERX552243..contig_130765	18613	2.58184	22	4	4	5	3	0	68	0	0
ERX556043.42.fa	contig_3300	ERX556043..contig_3300	29473	2.69945	25	6	5	1	2	56	11	0	0
ERX556094.26.fa	contig_3586	ERX556094..contig_3586	12174	2.70088	14	5	4	3	0	0	41	0	0
ERX556017.61.fa	contig_86354	ERX556017..contig_86354	12344	2.7209	11	1	2	1	3	7	9	0	0
ERX552252.49.fa	contig_91951	ERX552252..contig_91951	11711	2.74128	12	3	3	0	4	0	15	0	0
ERX552255.64.fa	contig_53446	ERX552255..contig_53446	13276	2.75966	14	3	2	1	4	17	14	0	0
ERX552274.21.fa	contig_2866	ERX552274..contig_2866	13347	2.78225	16	3	4	0	4	7	34	0	0
ERX555978.8.fa	contig_10978	ERX555978..contig_10978	14131	2.78235	18	3	4	0	9	12	10	0	0
SRX802077.79.fa	contig_93570	SRX802077..contig_93570	12583	2.93232	18	2	3	0	0	0	0	0	0
ERX552257.96.fa	contig_87940	ERX552257..contig_87940	13201	2.93791	15	4	2	0	6	16	26	0	0
SRX802077.27.fa	contig_103503	SRX802077..contig_103503	13365	2.96347	12	3	2	0	0	12	4	0	0
ERX552252.36.fa	contig_13685	ERX552252..contig_13685	12037	3.00132	16	3	4	0	9	15	11	0	0
SRX802202.107.fa	contig_68781	SRX802202..contig_68781	16083	3.09532	15	1	1	0	0	15	0	0	1
ERX633342.1.fa	contig_610	ERX633342..contig_610	10553	3.15082	15	2	2	0	2	14	6	0	0
ERX555907.48.fa	contig_17388	ERX555907..contig_17388	14203	3.24171	19	3	3	0	9	25	7	0	0
ERX556015.14.fa	contig_110100	ERX556015..contig_110100	13716	3.26873	18	3	3	0	9	20	7	0	0
SRX802143.100.fa	contig_79860	SRX802143..contig_79860	16860	3.27151	18	2	2	0	0	15	5	0	0
ERX555926.32.fa	contig_65872	ERX555926..contig_65872	31046	3.28812	34	10	7	0	4	40	32	0	0
ERX555915.1.fa	contig_31738	ERX555915..contig_31738	22196	3.31048	23	6	4	0	9	20	15	0	0
SRX310217.20.fa	contig_95691	SRX310217..contig_95691	13424	3.33575	21	3	3	0	5	11	7	0	0
SRX802143.64.fa	contig_28278	SRX802143..contig_28278	16497	3.34067	19	5	3	0	2	25	24	0	0
ERX556034.16.fa	contig_14072	ERX556034..contig_14072	14848	3.37541	20	4	4	0	9	18	24	0	0
ERX555978.20.fa	contig_24397	ERX555978..contig_24397	13298	3.46101	17	3	3	0	9	20	7	0	0
ERX555941.31.fa	contig_15537	ERX555941..contig_15537	18127	3.49971	17	4	4	0	7	2	20	0	0
ERX552270.50.fa	contig_56638	ERX552270..contig_56638	23397	3.49997	29	3	2	0	0	5	15	0	0
ERX552270.73.fa	contig_68905	ERX552270..contig_68905	10568	3.52262	15	1	1	0	0	15	10	0	0
ERX555907.89.fa	contig_1269	ERX555907..contig_1269	23147	3.60362	26	4	3	0	7	6	22	0	0
ERX552254.35.fa	contig_41775	ERX552254..contig_41775	13231	3.62622	17	3	2	0	3	13	20	0	0
SRX802076.48.fa	contig_47381	SRX802076..contig_47381	11226	3.65475	9	2	2	0	6	10	0	0	0
ERX289005.28.fa	contig_34958	ERX289005..contig_34958	13055	3.76592	14	4	3	0	5	10	15	0	0
ERX555943.10.fa	contig_39831	ERX555943..contig_39831	10851	3.78924	19	1	2	0	1	0	13	0	0
ERX552254.35.fa	contig_76784	ERX552254..contig_76784	10239	3.86327	8	2	3	0	4	18	8	0	0
ERX552256.88.fa	contig_24386	ERX552256..contig_24386	41117	3.90097	39	7	5	0	16	42	27	0	0
SRX331703.39.fa	contig_3867	SRX331703..contig_3867	15324	3.90642	8	2	1	0	2	0	5	0	0
ERX552257.96.fa	contig_80165	ERX552257..contig_80165	11343	3.93918	11	3	3	0	1	13	26	0	0
ERX555952.65.fa	contig_26895	ERX555952..contig_26895	30861	4.01169	26	5	4	0	5	19	23	0	1
SRX802077.27.fa	contig_38816	SRX802077..contig_38816	16492	4.0343	14	2	3	0	10	5	5	0	0
ERX633347.22.fa	contig_9757	ERX633347..contig_9757	10609	4.0387	15	1	0	0	0	1	16	0	0
SRX802077.154.fa	contig_32782	SRX802077..contig_32782	15702	4.04061	21	1	0	0	0	1	4	0	0
ERX552297.80.fa	contig_83962	ERX552297..contig_83962	10566	4.07158	15	1	0	0	1	8	0	0	0
ERX552270.61.fa	contig_37523	ERX552270..contig_37523	12976	4.07747	4	1	1	0	0	2	8	0	0
SRX802143.64.fa	contig_6218	SRX802143..contig_6218	15481	4.09764	17	4	4	0	0	0	55	0	0
ERX555987.28.fa	contig_10419	ERX555987..contig_10419	24396	4.19315	26	2	1	0	2	29	8	0	0
SRX327520.277.fa	contig_87506	SRX327520..contig_87506	28736	4.1954	21	2	1	0	13	4	22	0	1
ERX556015.14.fa	contig_9258	ERX556015..contig_9258	13598	4.19776	17	1	1	0	6	22	15	0	1
ERX552261.85.fa	contig_87087	ERX552261..contig_87087	11251	4.22596	12	1	1	0	1	7	6	0	0
ERX555927.41.fa	contig_15443	ERX555927..contig_15443	26904	4.25764	24	2	1	0	3	0	5	0	0
ERX552256.7.fa	contig_58506	ERX552256..contig_58506	15911	4.33613	11	3	1	0	1	6	13	0	0
SRX802202.34.fa	contig_90548	SRX802202..contig_90548	12887	4.34587	16	3	3	0	2	13	21	0	0
ERX552257.96.fa	contig_41206	ERX552257..contig_41206	12385	4.41709	18	2	1	0	0	10	20	0	0
ERX556094.26.fa	contig_19808	ERX556094..contig_19808	11702	4.49299	18	4	3	0	2	15	13	0	0
ERX552239.25.fa	contig_72696	ERX552239..contig_72696	31714	4.49967	45	8	6	0	2	20	34	0	0
ERX556094.26.fa	contig_23978	ERX556094..contig_23978	24306	4.52437	17	4	2	0	5	8	16	0	1
ERX552255.64.fa	contig_53783	ERX552255..contig_53783	10305	4.52936	9	3	2	1	3	9	7	0	0
ERX552253.37.fa	contig_42465	ERX552253..contig_42465	15509	4.56808	14	1	0	0	0	5	10	0	0
ERX552252.37.fa	contig_15570	ERX552252..contig_15570	16381	4.56808	14	1	0	0	0	5	10	0	0
ERX552302.24.fa	contig_6301	ERX552302..contig_6301	13192	4.5754	17	1	0	0	0	4	0	0	0
ERX552277.13.fa	contig_7214	ERX552277..contig_7214	13134	4.5754	17	1	0	0	0	4	0	0	0
ERX556091.17.fa	contig_719	ERX556091..contig_719	12181	4.63366	14	2	1	0	2	0	8	0	0
ERX552270.52.fa	contig_14381	ERX552270..contig_14381	10146	4.67548	14	2	1	0	7	2	3	0	0
SRX802189.83.fa	contig_2815	SRX802189..contig_2815	11759	4.69751	15	1	1	2	0	3	10	0	0
ERX552252.37.fa	contig_44371	ERX552252..contig_44371	12716	4.69882	14	2	1	0	0	5	10	0	0
ERX552297.9.fa	contig_98079	ERX552297..contig_98079	13236	4.74342	14	1	0	0	1	1	0	0	0
ERX556088.18.fa	contig_10377	ERX556088..contig_10377	27486	4.78575	27	7	8	0	21	16	31	1	0
ERX555935.160.fa	contig_47112	ERX555935..contig_47112	10205	4.86021	12	1	1	0	0	10	0	0	0
ERX552277.41.fa	contig_80257	ERX552277..contig_80257	10834	4.88285	17	3	2	0	6	18	7	0	0
ERX555907.31.fa	contig_97068	ERX555907..contig_97068	18202	4.90393	14	1	1	0	0	6	29	0	0
ERX552253.37.fa	contig_4584	ERX552253..contig_4584	24162	4.95111	25	4	4	5	5	12	36	0	0
SRX802077.163.fa	contig_68043	SRX802077..contig_68043	20111	4.98093	30	4	3	0	5	14	16	0	0
SRX310217.20.fa	contig_102470	SRX310217..contig_102470	23868	5.02131	34	6	4	0	6	33	8	0	0
ERX556094.31.fa	contig_58078	ERX556094..contig_58078	11186	5.06403	15	1	0	0	0	0	0	0	0
ERX555967.47.fa	contig_21136	ERX555967..contig_21136	18314	5.07925	13	1	0	0	0	0	0	0	0
ERX943715.2.fa	contig_6154	ERX943715..contig_6154	10384	5.13717	13	1	0	0	0	5	1	0	0
SRX802076.48.fa	contig_225742	SRX802076..contig_225742	16477	5.14686	12	2	1	0	6	4	0	0	0
ERX552258.48.fa	contig_11224	ERX552258..contig_11224	12223	5.18545	15	1	0	0	0	4	0	0	0
SRX802077.27.fa	contig_35802	SRX802077..contig_35802	11317	5.21092	14	6	4	0	1	27	6	0	1
ERX555933.51.fa	contig_17274	ERX555933..contig_17274	17507	5.22284	13	1	0	0	0	5	0	0	0
SRX327520.277.fa	contig_89231	SRX327520..contig_89231	10566	5.2814	12	2	1	0	5	20	0	0	0
ERX556009.10.fa	contig_29707	ERX556009..contig_29707	10262	5.28282	14	1	0	0	0	1	32	0	0
ERX555963.2.fa	contig_93359	ERX555963..contig_93359	20469	5.33069	25	5	3	0	2	23	12	0	0
SRX802202.77.fa	contig_48092	SRX802202..contig_48092	19564	5.34752	12	2	2	0	8	0	25	0	0
ERX555952.65.fa	contig_212230	ERX555952..contig_212230	12841	5.34985	10	2	4	0	1	6	16	0	0
ERX552258.48.fa	contig_94539	ERX552258..contig_94539	22937	5.35486	25	3	2	0	2	33	1	0	0
SRX327520.329.fa	contig_125122	SRX327520..contig_125122	33701	5.40704	29	3	2	0	5	18	6	0	1
ERX552255.7.fa	contig_23353	ERX552255..contig_23353	12842	5.42098	15	4	2	0	5	16	19	0	0
ERX555965.48.fa	contig_28947	ERX555965..contig_28947	16603	5.44687	12	5	4	0	4	12	24	0	0
ERX555984.23.fa	contig_50462	ERX555984..contig_50462	20588	5.48035	33	3	1	0	1	16	5	0	0
SRX327722.29.fa	contig_58648	SRX327722..contig_58648	17439	5.51745	20	2	1	0	0	14	6	0	0
ERX552256.88.fa	contig_27278	ERX552256..contig_27278	25835	5.55423	22	6	5	1	9	23	9	0	0
ERX288947.59.fa	contig_36629	ERX288947..contig_36629	18334	5.6478	13	3	1	0	5	5	10	0	0
SRX802077.138.fa	contig_39337	SRX802077..contig_39337	11500	5.6556	19	5	4	0	0	21	10	0	0
ERX556063.22.fa	contig_38751	ERX556063..contig_38751	17855	5.6666	17	3	2	0	0	21	5	0	0
SRX327520.21.fa	contig_292285	SRX327520..contig_292285	11780	5.6834	16	2	1	0	0	10	0	5	0
ERX556043.42.fa	contig_35719	ERX556043..contig_35719	15798	5.70885	19	4	3	0	0	7	12	0	2
ERX552274.16.fa	contig_38111	ERX552274..contig_38111	16225	5.76402	23	2	1	1	0	7	13	0	0
ERX552255.21.fa	contig_35771	ERX552255..contig_35771	17378	5.78984	19	4	3	0	16	20	4	0	0
SRX331703.30.fa	contig_360	SRX331703..contig_360	10227	5.83389	11	1	1	0	0	7	5	0	0
SRX802077.27.fa	contig_190413	SRX802077..contig_190413	11237	5.84319	9	2	2	0	2	9	0	0	0
ERX552258.48.fa	contig_90798	ERX552258..contig_90798	12119	5.89655	14	3	2	0	1	15	0	0	0
ERX556037.25.fa	contig_32852	ERX556037..contig_32852	13883	6.01078	17	2	1	0	3	0	5	0	0
SRX310217.20.fa	contig_24541	SRX310217..contig_24541	25638	6.0899	25	4	2	0	2	18	0	0	0
ERX552279.2.fa	contig_26862	ERX552279..contig_26862	13923	6.11313	16	3	2	0	1	4	10	0	0
ERX552255.21.fa	contig_17928	ERX552255..contig_17928	12873	6.12982	20	4	3	0	4	7	12	0	0
ERX552287.8.fa	contig_1609	ERX552287..contig_1609	28892	6.15858	29	8	10	0	4	39	12	0	0
ERX556103.23.fa	contig_95392	ERX556103..contig_95392	11276	6.18741	13	1	0	0	6	5	6	0	0
SRX802202.129.fa	contig_7731	SRX802202..contig_7731	57202	6.20984	58	8	4	0	1	24	15	0	0
ERX555931.9.fa	contig_115	ERX555931..contig_115	20890	6.25659	22	5	3	0	0	17	17	0	0
ERX552270.7.fa	contig_1042	ERX552270..contig_1042	26018	6.26168	43	6	3	0	7	24	30	0	1
SRX327520.329.fa	contig_135423	SRX327520..contig_135423	23881	6.30293	27	7	4	0	2	23	10	0	0
ERX555952.65.fa	contig_127376	ERX555952..contig_127376	12642	6.32384	17	5	5	0	2	21	13	0	0
ERX556005.44.fa	contig_11823	ERX556005..contig_11823	19387	6.33004	12	1	0	0	0	0	0	0	0
SRX327520.277.fa	contig_36622	SRX327520..contig_36622	18150	6.33874	9	2	1	0	8	0	5	0	0
ERX552270.61.fa	contig_25691	ERX552270..contig_25691	11090	6.37124	14	2	2	0	0	5	5	0	0
ERX552253.37.fa	contig_4207	ERX552253..contig_4207	10273	6.41537	11	1	0	0	3	3	5	0	0
ERX552302.24.fa	contig_12689	ERX552302..contig_12689	37860	6.46774	48	5	2	1	1	27	17	0	0
ERX555933.51.fa	contig_6108	ERX555933..contig_6108	13490	6.47008	15	2	2	0	2	7	5	0	0
ERX555957.21.fa	contig_29487	ERX555957..contig_29487	10687	6.47998	16	2	1	0	1	10	9	0	0
ERX556005.44.fa	contig_47028	ERX556005..contig_47028	12092	6.55252	14	2	2	0	5	10	5	0	0
SRX802073.99.fa	contig_3483	SRX802073..contig_3483	28906	6.58795	36	8	6	0	10	19	32	0	1
ERX555913.32.fa	contig_22694	ERX555913..contig_22694	11174	6.60546	14	3	3	0	5	7	12	0	0
ERX555961.43.fa	contig_5042	ERX555961..contig_5042	14019	6.60591	16	5	3	0	4	23	19	0	0
ERX556101.13.fa	contig_28869	ERX556101..contig_28869	16195	6.60765	30	4	3	0	4	8	12	0	0
ERX555933.51.fa	contig_183129	ERX555933..contig_183129	17333	6.62765	12	1	1	0	3	5	0	0	0
SRX802077.79.fa	contig_80120	SRX802077..contig_80120	26875	6.63118	25	6	4	0	0	0	0	0	0
SRX330942.38.fa	contig_3223	SRX330942..contig_3223	16970	6.65125	19	2	1	0	0	10	16	0	0
ERX288975.8.fa	contig_2753	ERX288975..contig_2753	10611	6.7036	9	1	0	0	0	1	15	0	0
SRX802963.76.fa	contig_16165	SRX802963..contig_16165	15937	6.7252	14	3	1	0	1	18	8	0	1
ERX556034.5.fa	contig_95971	ERX556034..contig_95971	13944	6.72774	24	5	3	0	5	9	11	0	0
ERX552270.16.fa	contig_110740	ERX552270..contig_110740	13575	6.73117	9	1	0	0	0	0	0	0	0
ERX556094.51.fa	contig_25608	ERX556094..contig_25608	12637	6.78239	15	4	3	0	0	28	13	0	0
ERX552254.13.fa	contig_45427	ERX552254..contig_45427	17695	6.79303	9	1	2	0	0	24	5	0	0
ERX552270.76.fa	contig_17252	ERX552270..contig_17252	11669	6.80053	11	2	1	0	0	7	8	0	0
SRX802202.118.fa	contig_83165	SRX802202..contig_83165	10507	6.81651	13	3	2	0	1	9	11	0	0
ERX552244.11.fa	contig_11464	ERX552244..contig_11464	11231	6.82228	8	2	1	0	1	9	0	0	0
ERX552298.2.fa	contig_249558	ERX552298..contig_249558	12326	6.83795	15	2	1	0	4	5	5	0	0
ERX556101.28.fa	contig_5756	ERX556101..contig_5756	10751	6.84127	17	1	1	0	5	1	4	0	0
SRX802202.118.fa	contig_83948	SRX802202..contig_83948	14672	6.84683	15	4	2	0	2	0	15	0	0
ERX552270.16.fa	contig_25620	ERX552270..contig_25620	18886	6.9282	18	3	1	0	12	6	4	0	3
ERX552277.13.fa	contig_31870	ERX552277..contig_31870	37558	6.9448	45	5	2	1	1	27	17	0	0
SRX802073.52.fa	contig_23948	SRX802073..contig_23948	19946	6.9539	20	3	3	0	4	22	10	0	0
ERX555965.10.fa	contig_17900	ERX555965..contig_17900	23871	7.01175	16	5	5	0	12	13	16	0	0
ERX552270.42.fa	contig_13189	ERX552270..contig_13189	15439	7.03473	18	3	2	0	0	19	5	0	0
ERX552270.51.fa	contig_16838	ERX552270..contig_16838	19848	7.07192	28	5	3	0	9	15	1	0	0
SRX802963.30.fa	contig_4071	SRX802963..contig_4071	22665	7.11187	15	2	1	0	1	7	12	0	0
ERX555907.15.fa	contig_47965	ERX555907..contig_47965	15289	7.12253	19	5	3	0	0	10	15	0	0
ERX552255.53.fa	contig_36580	ERX552255..contig_36580	19456	7.12869	23	2	0	0	0	5	20	0	0
ERX552302.17.fa	contig_1207	ERX552302..contig_1207	14523	7.13062	19	5	4	0	9	15	32	0	0
SRX802077.27.fa	contig_28259	SRX802077..contig_28259	20532	7.14809	26	3	2	3	5	5	12	0	0
SRX330942.38.fa	contig_9365	SRX330942..contig_9365	10254	7.15231	15	1	0	0	0	0	5	0	0
ERX552287.8.fa	contig_21431	ERX552287..contig_21431	34050	7.17365	30	6	8	0	17	21	24	0	0
ERX555933.5.fa	contig_24705	ERX555933..contig_24705	35733	7.21148	38	8	4	0	2	27	24	0	0
ERX552241.31.fa	contig_27357	ERX552241..contig_27357	10256	7.23623	9	3	1	0	2	10	8	0	0
ERX555935.69.fa	contig_180330	ERX555935..contig_180330	12957	7.24918	16	3	4	0	1	14	5	0	0
ERX552277.41.fa	contig_47609	ERX552277..contig_47609	12564	7.26374	18	4	4	0	6	4	12	0	0
ERX552274.9.fa	contig_54080	ERX552274..contig_54080	11727	7.27732	10	2	1	0	2	0	33	0	0
ERX552239.25.fa	contig_48069	ERX552239..contig_48069	23320	7.2807	22	5	4	0	3	21	21	0	0
ERX556094.26.fa	contig_6482	ERX556094..contig_6482	12320	7.28803	15	2	3	0	0	0	0	0	0
SRX802202.118.fa	contig_50732	SRX802202..contig_50732	20514	7.29316	26	4	2	0	0	20	7	0	0
SRX802077.111.fa	contig_25796	SRX802077..contig_25796	13302	7.30698	12	2	2	0	0	0	0	0	0
ERX552270.62.fa	contig_63440	ERX552270..contig_63440	11077	7.31932	16	2	1	0	4	2	34	0	0
ERX556315.47.fa	contig_29033	ERX556315..contig_29033	23095	7.34708	25	5	3	0	5	16	23	0	0
SRX802202.118.fa	contig_53822	SRX802202..contig_53822	10073	7.34998	10	4	3	0	0	16	4	0	0
ERX555978.20.fa	contig_33772	ERX555978..contig_33772	15842	7.35013	12	3	2	0	10	12	7	0	0
SRX803008.78.fa	contig_135236	SRX803008..contig_135236	10436	7.37481	14	1	0	0	0	10	15	0	0
ERX555952.65.fa	contig_32607	ERX555952..contig_32607	14682	7.41658	16	3	1	0	1	8	16	0	0
SRX802073.62.fa	contig_33063	SRX802073..contig_33063	30884	7.48707	25	5	4	0	5	25	33	0	0
ERX555984.23.fa	contig_71666	ERX555984..contig_71666	15284	7.53144	16	3	2	0	3	9	1	0	0
ERX552277.41.fa	contig_23564	ERX552277..contig_23564	13890	7.55854	18	5	3	0	6	23	17	0	0
ERX552277.13.fa	contig_6078	ERX552277..contig_6078	23883	7.57025	34	3	1	0	5	20	5	0	0
SRX802077.27.fa	contig_104440	SRX802077..contig_104440	20803	7.59231	12	2	1	0	6	12	2	0	0
SRX802077.27.fa	contig_139381	SRX802077..contig_139381	11143	7.59659	12	3	2	2	4	0	20	0	0
ERX555907.87.fa	contig_1754	ERX555907..contig_1754	17359	7.59878	18	4	3	0	10	7	10	0	0
ERX288947.1.fa	contig_4850	ERX288947..contig_4850	13251	7.63426	15	4	2	0	1	7	18	0	0
ERX556094.26.fa	contig_60481	ERX556094..contig_60481	26242	7.72792	29	6	6	0	5	31	28	0	1
ERX556094.26.fa	contig_19684	ERX556094..contig_19684	12712	7.74269	13	2	2	0	7	0	12	0	0
ERX555907.87.fa	contig_1795	ERX555907..contig_1795	20573	7.76025	13	2	2	2	8	0	17	0	0
ERX555990.11.fa	contig_2415	ERX555990..contig_2415	21215	7.76356	21	3	2	0	6	6	10	0	0
ERX555961.47.fa	contig_1778	ERX555961..contig_1778	17945	7.7847	15	4	2	0	3	11	9	0	0
SRX802073.99.fa	contig_35800	SRX802073..contig_35800	13143	7.83815	14	4	2	0	16	9	5	0	0
SRX802202.118.fa	contig_120775	SRX802202..contig_120775	12974	7.868	11	2	2	0	0	10	1	0	0
ERX552261.3.fa	contig_79331	ERX552261..contig_79331	14077	7.90132	20	2	0	0	0	9	0	1	0
SRX802202.129.fa	contig_79206	SRX802202..contig_79206	16178	7.91613	10	2	2	0	0	11	4	0	0
SRX802077.27.fa	contig_74250	SRX802077..contig_74250	17078	7.94194	24	7	8	0	1	22	28	0	1
SRX327722.29.fa	contig_211549	SRX327722..contig_211549	11228	7.95283	12	2	1	0	0	5	11	0	0
ERX556009.10.fa	contig_14198	ERX556009..contig_14198	17786	7.95574	24	3	2	2	6	2	8	0	0
SRX802076.48.fa	contig_454	SRX802076..contig_454	25576	7.97995	26	5	3	0	5	10	19	0	0
ERX552255.64.fa	contig_4571	ERX552255..contig_4571	21585	7.98477	22	4	2	0	1	20	24	0	0
SRX802963.30.fa	contig_99322	SRX802963..contig_99322	17428	7.99246	18	4	2	0	3	11	4	0	0
ERX633355.15.fa	contig_15198	ERX633355..contig_15198	12502	7.99639	13	1	1	0	4	9	16	0	0
ERX555945.3.fa	contig_190	ERX555945..contig_190	32564	8.03961	36	5	5	0	15	5	30	0	0
ERX552285.69.fa	contig_9401	ERX552285..contig_9401	19888	8.10029	17	4	3	0	3	16	16	0	0
SRX310217.20.fa	contig_17786	SRX310217..contig_17786	44435	8.11768	57	8	4	0	3	39	21	0	0
ERX555933.51.fa	contig_65741	ERX555933..contig_65741	16614	8.12513	14	2	1	0	0	3	18	0	0
ERX556134.17.fa	contig_720	ERX556134..contig_720	20496	8.14896	20	3	2	0	6	6	10	0	0
ERX555907.31.fa	contig_141275	ERX555907..contig_141275	11172	8.15769	19	2	0	0	0	2	16	0	0
SRX802963.76.fa	contig_52302	SRX802963..contig_52302	11350	8.16892	19	1	0	0	1	7	12	0	0
ERX555933.5.fa	contig_17440	ERX555933..contig_17440	15027	8.19459	16	3	2	0	2	1	13	0	0
ERX552257.96.fa	contig_51564	ERX552257..contig_51564	23215	8.20808	24	6	6	1	8	25	52	0	0
ERX552270.62.fa	contig_18926	ERX552270..contig_18926	17440	8.23234	12	2	2	0	1	0	20	0	0
SRX310217.20.fa	contig_19253	SRX310217..contig_19253	21848	8.27951	28	6	3	0	0	17	24	0	0
SRX803008.78.fa	contig_119724	SRX803008..contig_119724	21349	8.29723	17	4	3	0	2	2	29	0	0
ERX555943.10.fa	contig_24701	ERX555943..contig_24701	25873	8.30024	33	5	3	0	12	8	13	0	0
ERX552302.24.fa	contig_13982	ERX552302..contig_13982	23830	8.30286	31	3	1	0	5	20	5	0	0
ERX555951.28.fa	contig_79061	ERX555951..contig_79061	13189	8.31479	9	1	0	0	1	7	3	0	0
ERX552296.3.fa	contig_62860	ERX552296..contig_62860	10360	8.34602	13	5	5	0	9	26	7	0	0
ERX552253.37.fa	contig_2655	ERX552253..contig_2655	28703	8.34753	28	4	3	0	3	15	10	0	0
SRX802077.163.fa	contig_129790	SRX802077..contig_129790	10060	8.35414	12	1	0	0	0	12	1	0	0
ERX552302.24.fa	contig_7456	ERX552302..contig_7456	17637	8.3674	19	2	0	0	0	5	5	0	0
ERX556094.26.fa	contig_31932	ERX556094..contig_31932	11651	8.39369	14	3	2	0	1	9	20	0	0
SRX310217.20.fa	contig_93791	SRX310217..contig_93791	20221	8.4086	29	4	3	0	6	17	12	0	1
ERX552243.92.fa	contig_22122	ERX552243..contig_22122	10259	8.42219	15	1	0	0	6	1	25	0	0
SRX802143.48.fa	contig_143905	SRX802143..contig_143905	12801	8.44465	14	2	1	0	6	2	34	0	1
ERX555933.51.fa	contig_34600	ERX555933..contig_34600	16088	8.45716	13	2	1	0	2	18	0	0	0
SRX802202.118.fa	contig_55648	SRX802202..contig_55648	11395	8.47171	9	2	1	0	0	20	3	0	0
ERX555997.39.fa	contig_54623	ERX555997..contig_54623	13242	8.53461	9	1	0	0	0	0	5	0	0
ERX555907.48.fa	contig_107274	ERX555907..contig_107274	11248	8.53564	7	1	0	0	2	0	0	0	0
ERX552296.45.fa	contig_12126	ERX552296..contig_12126	27155	8.60291	31	8	5	0	13	14	32	0	0
SRX802073.62.fa	contig_44950	SRX802073..contig_44950	56312	8.60317	59	15	7	0	2	76	69	0	0
ERX552261.47.fa	contig_91779	ERX552261..contig_91779	11311	8.66741	11	1	0	0	2	3	0	0	0
ERX552256.88.fa	contig_1020	ERX552256..contig_1020	19186	8.66766	6	1	1	0	0	5	0	0	0
SRX802077.27.fa	contig_76401	SRX802077..contig_76401	11847	8.68565	10	2	1	0	1	8	11	0	0
ERX552270.61.fa	contig_9645	ERX552270..contig_9645	12081	8.72417	12	1	0	0	5	0	0	0	0
ERX552258.48.fa	contig_54524	ERX552258..contig_54524	14535	8.72446	17	2	0	0	0	0	0	0	0
SRX802073.99.fa	contig_16880	SRX802073..contig_16880	16222	8.73432	17	5	4	0	5	15	39	0	0
ERX552300.8.fa	contig_12108	ERX552300..contig_12108	15088	8.75691	15	5	2	0	4	23	6	2	0
SRX327520.277.fa	contig_87537	SRX327520..contig_87537	15719	8.75891	14	2	1	0	4	5	6	0	0
ERX552270.110.fa	contig_6559	ERX552270..contig_6559	17657	8.76463	20	3	1	0	5	10	5	0	0
ERX552270.8.fa	contig_82475	ERX552270..contig_82475	10404	8.76618	17	2	0	0	0	16	9	0	0
ERX552261.85.fa	contig_42005	ERX552261..contig_42005	12066	8.77727	16	2	0	0	0	10	0	0	0
ERX552261.85.fa	contig_85989	ERX552261..contig_85989	18610	8.79012	16	3	3	0	1	10	9	0	0
ERX552285.69.fa	contig_8534	ERX552285..contig_8534	43768	8.79032	49	10	7	0	3	30	38	0	0
SRX802077.27.fa	contig_86823	SRX802077..contig_86823	13617	8.80225	20	4	1	0	0	0	0	0	0
ERX556017.61.fa	contig_12457	ERX556017..contig_12457	23130	8.80817	23	5	3	0	6	13	31	0	0
ERX556028.57.fa	contig_3751	ERX556028..contig_3751	13551	8.81468	17	2	1	0	7	3	5	0	0
SRX327520.21.fa	contig_278376	SRX327520..contig_278376	11744	8.81917	9	1	0	0	2	7	0	0	0
ERX555926.32.fa	contig_57154	ERX555926..contig_57154	21456	8.84962	21	4	4	0	6	24	5	0	1
ERX552277.13.fa	contig_784	ERX552277..contig_784	59673	8.86734	55	8	3	0	6	57	14	0	0
ERX552270.38.fa	contig_17253	ERX552270..contig_17253	11490	8.88433	16	2	1	0	3	4	5	0	0
ERX556094.26.fa	contig_26889	ERX556094..contig_26889	19388	8.8971	14	3	4	0	1	6	14	0	0
ERX552258.48.fa	contig_98085	ERX552258..contig_98085	25469	8.91431	37	4	1	0	3	16	0	0	0
ERX552285.69.fa	contig_20091	ERX552285..contig_20091	10852	8.91517	12	2	1	0	0	15	0	0	0
SRX559898.27.fa	contig_10529	SRX559898..contig_10529	27903	8.94079	35	7	4	0	4	17	18	0	0
ERX555997.39.fa	contig_91746	ERX555997..contig_91746	15901	8.94888	24	3	2	1	7	3	19	0	0
ERX556059.13.fa	contig_24671	ERX556059..contig_24671	14372	8.94889	11	1	0	0	5	0	2	0	0
SRX802073.62.fa	contig_48876	SRX802073..contig_48876	31728	8.99744	30	7	5	0	5	29	17	0	0
ERX552302.24.fa	contig_13030	ERX552302..contig_13030	24011	9.03741	34	3	1	0	5	7	5	0	1
SRX327520.329.fa	contig_154721	SRX327520..contig_154721	13263	9.0815	14	2	1	0	10	5	9	0	0
ERX552254.35.fa	contig_46095	ERX552254..contig_46095	13419	9.09163	16	5	3	0	7	16	8	0	0
ERX556094.26.fa	contig_77125	ERX556094..contig_77125	14181	9.09584	16	1	0	0	0	0	0	0	0
SRX802202.77.fa	contig_89318	SRX802202..contig_89318	12962	9.13589	14	4	3	0	0	22	8	0	0
SRX803008.112.fa	contig_56276	SRX803008..contig_56276	10109	9.15067	14	2	1	0	0	6	5	0	0
SRX696246.4.fa	contig_1262	SRX696246..contig_1262	62635	9.15155	70	13	7	0	4	65	59	0	0
ERX555957.21.fa	contig_11345	ERX555957..contig_11345	20558	9.18465	11	1	1	0	5	5	0	0	0
ERX555926.27.fa	contig_47677	ERX555926..contig_47677	12065	9.20723	11	3	2	0	4	16	5	0	0
ERX552255.21.fa	contig_83228	ERX552255..contig_83228	12232	9.21586	17	2	1	0	0	4	16	0	0
ERX552302.24.fa	contig_26540	ERX552302..contig_26540	14357	9.26974	16	2	0	0	0	0	0	0	0
ERX552302.24.fa	contig_720	ERX552302..contig_720	12699	9.27484	18	2	0	0	0	6	9	0	0
SRX802963.76.fa	contig_11160	SRX802963..contig_11160	37584	9.29869	47	8	2	0	6	15	10	0	0
SRX310217.15.fa	contig_47031	SRX310217..contig_47031	20602	9.30348	23	2	0	0	0	23	6	0	0
ERX552270.106.fa	contig_579	ERX552270..contig_579	13248	9.3142	15	2	2	0	5	17	12	0	0
SRX331703.48.fa	contig_6647	SRX331703..contig_6647	11014	9.32347	10	3	3	0	6	6	6	0	0
SRX310217.20.fa	contig_82602	SRX310217..contig_82602	15041	9.37211	20	6	4	0	4	18	3	0	1
ERX552254.13.fa	contig_32320	ERX552254..contig_32320	13549	9.40828	14	2	0	0	0	1	10	0	0
ERX555965.10.fa	contig_56216	ERX555965..contig_56216	13380	9.47209	21	4	2	0	7	18	7	0	0
SRX330942.38.fa	contig_14881	SRX330942..contig_14881	12286	9.47433	11	2	1	0	0	10	10	0	0
ERX552244.17.fa	contig_4999	ERX552244..contig_4999	17665	9.47846	16	2	1	0	7	13	0	0	0
SRX802963.109.fa	contig_73913	SRX802963..contig_73913	15894	9.48023	15	3	2	0	3	15	18	0	4
ERX552261.3.fa	contig_4606	ERX552261..contig_4606	16068	9.4887	21	4	2	0	5	22	0	0	0
ERX555913.65.fa	contig_138919	ERX555913..contig_138919	10474	9.49781	12	1	0	0	3	9	0	0	0
ERX556005.35.fa	contig_6214	ERX556005..contig_6214	11458	9.51731	13	4	5	0	7	11	8	0	0
ERX555926.32.fa	contig_64256	ERX555926..contig_64256	11424	9.53901	11	1	1	0	5	5	5	0	0
SRX802073.62.fa	contig_68793	SRX802073..contig_68793	13152	9.57227	19	2	1	0	0	7	13	0	0
ERX556094.26.fa	contig_7464	ERX556094..contig_7464	27034	9.61206	24	9	8	0	0	0	0	0	0
SRX327520.21.fa	contig_250390	SRX327520..contig_250390	14451	9.62605	17	2	0	0	0	0	15	0	0
ERX552302.17.fa	contig_31430	ERX552302..contig_31430	15503	9.6478	22	3	0	0	3	13	5	0	1
ERX552300.47.fa	contig_47910	ERX552300..contig_47910	14409	9.65105	9	1	1	0	11	5	7	0	0
ERX555987.28.fa	contig_5877	ERX555987..contig_5877	13032	9.67407	14	4	5	0	7	16	8	0	0
ERX552257.96.fa	contig_21772	ERX552257..contig_21772	10721	9.68132	14	3	4	0	6	18	0	0	0
ERX556094.51.fa	contig_20472	ERX556094..contig_20472	11735	9.68702	17	2	0	0	0	10	11	0	0
ERX552270.38.fa	contig_24314	ERX552270..contig_24314	13691	9.69151	21	2	0	0	4	12	14	0	0
ERX555967.32.fa	contig_53699	ERX555967..contig_53699	21583	9.6928	34	6	4	0	9	17	13	0	0
ERX556094.26.fa	contig_6702	ERX556094..contig_6702	22405	9.69717	30	5	4	0	6	12	43	0	0
ERX556094.51.fa	contig_12446	ERX556094..contig_12446	10191	9.71695	18	2	1	0	3	14	12	0	1
ERX552254.13.fa	contig_5532	ERX552254..contig_5532	27329	9.71805	26	5	4	0	2	16	41	0	1
ERX552277.41.fa	contig_8274	ERX552277..contig_8274	10609	9.72679	10	1	1	0	3	7	0	0	0
SRX802202.118.fa	contig_167904	SRX802202..contig_167904	13457	9.7361	12	1	0	0	5	4	5	0	1
SRX802077.27.fa	contig_20563	SRX802077..contig_20563	16472	9.73997	20	6	4	0	8	24	23	0	0
ERX288973.1.fa	contig_592	ERX288973..contig_592	30783	9.79512	41	6	1	0	9	12	18	0	0
SRX802077.164.fa	contig_93827	SRX802077..contig_93827	11175	9.79794	7	1	2	0	5	5	5	0	0
ERX555963.2.fa	contig_31658	ERX555963..contig_31658	16457	9.80457	18	5	4	0	1	22	7	0	0
ERX556043.42.fa	contig_12736	ERX556043..contig_12736	15312	9.80609	8	3	1	0	0	6	12	0	0
SRX802202.118.fa	contig_32942	SRX802202..contig_32942	33656	9.81508	30	6	4	1	9	14	33	0	0
ERX552277.13.fa	contig_7361	ERX552277..contig_7361	73982	9.83384	66	9	2	0	7	50	42	0	0
ERX555926.32.fa	contig_19648	ERX555926..contig_19648	10636	9.84409	10	2	2	0	3	8	5	0	0
ERX556005.44.fa	contig_61674	ERX556005..contig_61674	15090	9.84995	13	2	1	0	3	2	10	0	0
SRX802143.64.fa	contig_134672	SRX802143..contig_134672	11472	9.85776	14	2	0	0	1	14	10	0	0
ERX288947.1.fa	contig_13020	ERX288947..contig_13020	18125	9.87566	21	5	4	0	14	13	17	0	0
ERX552243.92.fa	contig_69781	ERX552243..contig_69781	10930	9.88254	15	3	2	0	9	12	8	0	0
ERX552297.9.fa	contig_104692	ERX552297..contig_104692	13280	9.89616	11	1	0	0	3	3	1	0	0
ERX552270.56.fa	contig_47603	ERX552270..contig_47603	13035	9.92184	17	1	0	0	4	3	6	0	0
ERX552277.13.fa	contig_47983	ERX552277..contig_47983	15664	9.93629	16	2	0	0	0	0	5	0	0
ERX552254.13.fa	contig_18272	ERX552254..contig_18272	22392	9.94878	29	7	3	0	5	28	19	0	0
ERX555965.52.fa	contig_55732	ERX555965..contig_55732	12301	9.97738	20	3	1	0	0	5	5	0	0
SRX802143.64.fa	contig_86386	SRX802143..contig_86386	15251	9.98259	15	2	0	0	3	2	19	0	0
SRX330942.38.fa	contig_7846	SRX330942..contig_7846	13193	10.0173	13	4	3	0	4	11	13	0	0
SRX802073.24.fa	contig_47358	SRX802073..contig_47358	11117	10.0315	18	3	1	0	7	0	8	0	0
ERX552258.48.fa	contig_3719	ERX552258..contig_3719	26908	10.0709	35	5	3	5	3	14	22	0	0
SRX802077.27.fa	contig_89550	SRX802077..contig_89550	12351	10.0927	14	3	2	0	3	16	2	0	0
ERX555933.51.fa	contig_8798	ERX555933..contig_8798	24656	10.0958	27	2	0	0	0	0	0	0	0
SRX802202.118.fa	contig_63397	SRX802202..contig_63397	19830	10.1225	24	7	4	0	3	20	22	0	1
ERX555926.39.fa	contig_62066	ERX555926..contig_62066	18066	10.1293	21	5	3	0	9	14	17	0	0
ERX555967.57.fa	contig_7274	ERX555967..contig_7274	10189	10.1414	12	1	0	1	2	10	0	0	0
ERX552244.17.fa	contig_3381	ERX552244..contig_3381	18794	10.163	16	4	3	0	5	13	10	0	0
ERX552254.35.fa	contig_72127	ERX552254..contig_72127	11694	10.1745	12	2	1	0	6	6	4	0	0
ERX555933.51.fa	contig_106009	ERX555933..contig_106009	14258	10.1906	11	2	2	0	0	0	0	0	0
SRX802073.62.fa	contig_47801	SRX802073..contig_47801	11310	10.2106	8	2	1	0	0	5	0	0	0
ERX555951.28.fa	contig_59139	ERX555951..contig_59139	12105	10.2435	9	2	3	0	1	4	0	0	0
SRX802076.48.fa	contig_30960	SRX802076..contig_30960	31286	10.2591	28	4	3	0	1	28	10	0	0
SRX327520.410.fa	contig_292329	SRX327520..contig_292329	10532	10.2717	10	3	2	0	6	9	13	0	0
ERX552243.92.fa	contig_23377	ERX552243..contig_23377	25061	10.2723	26	2	0	1	7	0	9	0	0
ERX555931.15.fa	contig_5803	ERX555931..contig_5803	10915	10.2808	12	1	0	0	0	0	10	0	0
ERX552261.47.fa	contig_18238	ERX552261..contig_18238	20947	10.2843	22	7	7	0	1	24	24	0	0
SRX802076.48.fa	contig_20199	SRX802076..contig_20199	76908	10.3143	63	8	4	3	6	24	20	0	0
ERX552302.47.fa	contig_51495	ERX552302..contig_51495	41946	10.3518	51	7	1	0	8	27	18	0	0
ERX943715.2.fa	contig_3734	ERX943715..contig_3734	13621	10.3869	11	2	2	0	5	10	0	0	0
ERX555926.32.fa	contig_14819	ERX555926..contig_14819	31378	10.3931	29	5	3	0	8	32	29	0	0
ERX552302.17.fa	contig_34465	ERX552302..contig_34465	14182	10.4382	10	2	1	0	3	11	1	0	0
ERX552302.24.fa	contig_24810	ERX552302..contig_24810	41283	10.4491	40	6	2	0	5	52	9	0	0
ERX556059.13.fa	contig_61206	ERX556059..contig_61206	25539	10.45	23	4	3	0	5	19	18	0	0
SRX802073.110.fa	contig_46832	SRX802073..contig_46832	15762	10.4554	21	4	2	0	7	10	18	0	0
ERX552279.2.fa	contig_48411	ERX552279..contig_48411	10982	10.4765	12	2	1	0	2	5	8	0	0
ERX552261.31.fa	contig_70507	ERX552261..contig_70507	13882	10.5156	7	2	1	0	4	5	2	0	0
ERX552270.62.fa	contig_17054	ERX552270..contig_17054	19288	10.5185	28	4	3	0	3	19	10	0	0
SRX802077.122.fa	contig_45830	SRX802077..contig_45830	17014	10.5191	19	3	2	0	8	3	17	0	0
ERX552261.85.fa	contig_119585	ERX552261..contig_119585	14353	10.5243	13	4	2	0	4	9	22	0	0
ERX556043.42.fa	contig_18190	ERX556043..contig_18190	24991	10.5264	24	7	5	0	15	27	18	0	1
ERX555967.32.fa	contig_53700	ERX555967..contig_53700	15656	10.5388	25	4	3	0	9	18	6	0	0
ERX555915.1.fa	contig_84949	ERX555915..contig_84949	19372	10.5793	23	6	3	0	5	24	40	0	0
ERX552302.24.fa	contig_4354	ERX552302..contig_4354	80719	10.5982	106	15	4	0	7	43	32	0	0
ERX552243.92.fa	contig_20799	ERX552243..contig_20799	43529	10.6087	52	11	4	0	9	12	40	0	0
ERX552254.13.fa	contig_16621	ERX552254..contig_16621	12934	10.6224	16	5	5	0	11	15	9	0	0
ERX288975.8.fa	contig_2012	ERX288975..contig_2012	29226	10.6396	40	5	1	0	15	7	13	0	0
ERX555957.21.fa	contig_50928	ERX555957..contig_50928	18519	10.6467	10	2	1	1	6	0	4	0	0
ERX552255.59.fa	contig_76730	ERX552255..contig_76730	12996	10.6548	12	2	1	0	2	5	13	0	0
ERX552270.51.fa	contig_5904	ERX552270..contig_5904	27453	10.6812	36	6	3	0	10	6	13	0	0
ERX556043.42.fa	contig_24572	ERX556043..contig_24572	17103	10.6814	18	3	0	0	0	15	0	0	0
ERX552256.88.fa	contig_6317	ERX552256..contig_6317	12207	10.7134	16	2	0	0	0	0	5	0	0
ERX555952.65.fa	contig_5237	ERX555952..contig_5237	25034	10.7273	30	4	4	0	5	8	30	0	0
SRX802202.118.fa	contig_81577	SRX802202..contig_81577	16661	10.7378	18	2	0	0	5	9	7	0	0
ERX552261.85.fa	contig_30479	ERX552261..contig_30479	10084	10.7472	13	2	2	0	3	16	5	0	0
ERX555967.32.fa	contig_69785	ERX555967..contig_69785	10618	10.775	10	1	0	0	1	0	1	0	0
ERX555935.160.fa	contig_9608	ERX555935..contig_9608	19876	10.7769	21	6	3	0	4	23	19	0	0
SRX802202.34.fa	contig_84920	SRX802202..contig_84920	15965	10.7778	16	4	4	0	14	6	7	0	0
ERX555952.65.fa	contig_11422	ERX555952..contig_11422	13420	10.7979	13	3	3	0	4	8	28	0	1
ERX552257.96.fa	contig_32623	ERX552257..contig_32623	12255	10.8176	14	3	3	0	7	11	10	0	0
ERX552261.47.fa	contig_14407	ERX552261..contig_14407	10922	10.8677	13	1	0	0	0	0	5	0	0
ERX555907.87.fa	contig_5729	ERX555907..contig_5729	17695	10.8682	18	3	2	0	6	6	10	0	0
SRX310217.20.fa	contig_76402	SRX310217..contig_76402	15286	10.9237	21	2	1	0	5	2	3	0	0
ERX552279.2.fa	contig_18508	ERX552279..contig_18508	10493	10.9265	7	1	0	0	1	0	0	0	0
ERX555951.28.fa	contig_1884	ERX555951..contig_1884	10414	10.9335	13	4	2	0	6	7	12	0	0
ERX555997.5.fa	contig_59447	ERX555997..contig_59447	22204	10.9935	31	6	3	0	12	20	13	0	0
ERX555997.39.fa	contig_55000	ERX555997..contig_55000	15554	11.0005	13	2	1	0	6	1	4	0	0
ERX556009.7.fa	contig_13635	ERX556009..contig_13635	18173	11.0063	20	4	1	0	12	3	3	0	0
SRX802077.27.fa	contig_53749	SRX802077..contig_53749	16685	11.0112	19	2	1	0	2	10	15	0	0
ERX552261.3.fa	contig_75607	ERX552261..contig_75607	11722	11.0335	14	2	0	0	5	0	0	0	0
ERX552270.52.fa	contig_40410	ERX552270..contig_40410	16813	11.0516	17	6	6	0	3	16	37	0	0
ERX556094.51.fa	contig_2631	ERX556094..contig_2631	13216	11.0523	18	4	4	0	1	29	13	0	0
ERX552302.24.fa	contig_6364	ERX552302..contig_6364	12251	11.055	17	2	0	0	2	13	5	0	0
SRX310217.15.fa	contig_1632	SRX310217..contig_1632	88817	11.0564	92	19	10	0	11	84	42	0	2
ERX555952.65.fa	contig_141044	ERX555952..contig_141044	10211	11.0564	7	1	0	0	2	5	0	0	0
ERX555984.23.fa	contig_26450	ERX555984..contig_26450	23831	11.057	35	6	2	1	2	21	10	0	1
SRX802202.34.fa	contig_53080	SRX802202..contig_53080	24971	11.0698	23	4	3	0	3	16	15	0	1
ERX552253.37.fa	contig_1165	ERX552253..contig_1165	25732	11.135	32	5	3	0	12	10	5	0	0
ERX555933.22.fa	contig_38619	ERX555933..contig_38619	16227	11.1392	13	1	0	0	2	0	9	0	0
ERX555943.10.fa	contig_6815	ERX555943..contig_6815	10606	11.1586	18	2	1	0	7	2	0	0	0
ERX555961.47.fa	contig_3220	ERX555961..contig_3220	36619	11.1877	36	9	5	0	10	27	26	0	0
ERX552261.47.fa	contig_106172	ERX552261..contig_106172	20458	11.1883	20	3	2	0	8	8	12	0	1
ERX556315.47.fa	contig_618	ERX556315..contig_618	23867	11.2002	29	5	3	0	0	16	6	0	0
ERX552254.13.fa	contig_39533	ERX552254..contig_39533	18584	11.2319	13	2	1	0	1	19	5	0	0
ERX555961.47.fa	contig_11191	ERX555961..contig_11191	16946	11.3093	17	4	2	0	9	4	13	0	0
ERX555907.40.fa	contig_12982	ERX555907..contig_12982	15321	11.3115	17	2	0	0	0	10	5	0	0
ERX552270.97.fa	contig_17175	ERX552270..contig_17175	15378	11.3167	15	5	3	0	6	9	14	0	0
ERX552274.16.fa	contig_44560	ERX552274..contig_44560	11490	11.3306	15	5	5	0	11	15	9	0	0
ERX552255.53.fa	contig_20781	ERX552255..contig_20781	14453	11.339	18	5	3	0	10	14	11	0	0
ERX556094.51.fa	contig_32299	ERX556094..contig_32299	10670	11.3438	14	3	1	0	1	5	0	0	0
SRX802077.79.fa	contig_50	SRX802077..contig_50	79453	11.3511	90	21	18	0	0	0	0	0	0
ERX682739.15.fa	contig_80387	ERX682739..contig_80387	13703	11.3604	22	3	0	0	0	5	10	0	0
ERX552270.89.fa	contig_1067	ERX552270..contig_1067	32580	11.3642	45	6	0	0	3	21	12	1	0
ERX552277.6.fa	contig_10759	ERX552277..contig_10759	25780	11.3805	22	3	0	7	2	7	6	0	0
SRX802073.110.fa	contig_15729	SRX802073..contig_15729	24754	11.3924	28	4	0	0	0	11	17	0	1
ERX556094.51.fa	contig_31804	ERX556094..contig_31804	11782	11.4581	9	1	1	0	2	3	5	0	0
ERX556017.61.fa	contig_9975	ERX556017..contig_9975	10209	11.4627	8	3	2	0	2	4	12	0	0
ERX556005.53.fa	contig_32881	ERX556005..contig_32881	15365	11.4678	16	2	0	0	0	0	0	0	0
ERX556094.51.fa	contig_33136	ERX556094..contig_33136	10784	11.4825	12	4	4	0	0	0	55	0	0
SRX802077.27.fa	contig_77307	SRX802077..contig_77307	10206	11.4982	11	3	2	0	9	6	15	0	0
SRX802073.139.fa	contig_8021	SRX802073..contig_8021	13809	11.5086	7	1	0	0	1	0	10	0	0
ERX556060.39.fa	contig_47646	ERX556060..contig_47646	18431	11.5242	20	6	5	2	6	26	26	0	0
SRX327520.277.fa	contig_21397	SRX327520..contig_21397	13978	11.5302	17	3	1	0	9	12	0	0	1
ERX555907.40.fa	contig_8666	ERX555907..contig_8666	17738	11.5501	24	3	1	0	5	5	15	0	0
ERX552257.96.fa	contig_82656	ERX552257..contig_82656	13875	11.555	14	4	3	0	6	11	19	0	0
SRX310217.15.fa	contig_638	SRX310217..contig_638	95585	11.5555	98	15	5	0	15	80	34	0	1
ERX552243.92.fa	contig_40027	ERX552243..contig_40027	17700	11.5558	16	3	1	0	6	9	5	0	0
ERX552258.48.fa	contig_16238	ERX552258..contig_16238	27650	11.5858	32	5	1	0	1	17	15	0	0
ERX555926.32.fa	contig_31952	ERX555926..contig_31952	14062	11.6013	20	3	1	0	0	5	25	0	0
SRX802202.107.fa	contig_1755	SRX802202..contig_1755	21598	11.6223	25	4	1	0	3	11	14	0	0
SRX802202.107.fa	contig_82217	SRX802202..contig_82217	12280	11.6261	13	2	1	0	1	0	4	0	0
SRX802077.163.fa	contig_47297	SRX802077..contig_47297	15169	11.6431	19	3	1	0	5	7	8	0	0
ERX552302.18.fa	contig_631	ERX552302..contig_631	16122	11.6658	17	4	2	0	9	7	10	0	0
ERX552277.13.fa	contig_120	ERX552277..contig_120	12510	11.6736	14	2	0	0	0	30	1	0	0
ERX552258.48.fa	contig_88875	ERX552258..contig_88875	11931	11.7139	14	2	0	0	0	25	1	0	0
ERX555941.31.fa	contig_14892	ERX555941..contig_14892	20442	11.7175	17	5	3	0	10	17	17	0	0
SRX310217.15.fa	contig_55305	SRX310217..contig_55305	17907	11.722	25	3	1	0	1	10	14	0	0
ERX555907.45.fa	contig_1613	ERX555907..contig_1613	17071	11.7244	17	6	3	0	6	25	19	0	0
SRX802076.48.fa	contig_38651	SRX802076..contig_38651	37236	11.7254	31	6	1	0	2	11	14	0	0
SRX802202.118.fa	contig_4015	SRX802202..contig_4015	18996	11.7296	12	3	3	0	1	6	4	0	0
ERX555961.47.fa	contig_9404	ERX555961..contig_9404	27502	11.7372	30	5	2	0	3	14	19	0	0
ERX552277.13.fa	contig_40590	ERX552277..contig_40590	12906	11.746	16	2	0	0	2	13	10	0	0
SRX696246.4.fa	contig_1642	SRX696246..contig_1642	24139	11.7465	28	4	1	0	9	12	29	0	0
ERX556126.22.fa	contig_25404	ERX556126..contig_25404	11250	11.7551	11	1	0	1	1	0	9	0	0
ERX552270.89.fa	contig_1545	ERX552270..contig_1545	12075	11.7846	13	2	0	0	5	0	0	0	0
ERX552277.13.fa	contig_10353	ERX552277..contig_10353	25372	11.8029	36	5	2	5	3	19	17	0	0
ERX556043.42.fa	contig_22521	ERX556043..contig_22521	23870	11.8201	32	9	4	0	0	26	44	0	0
ERX552277.13.fa	contig_17390	ERX552277..contig_17390	30420	11.8361	36	4	1	0	8	7	5	0	1
ERX555907.45.fa	contig_368	ERX555907..contig_368	10287	11.8846	14	2	0	0	0	0	0	0	0
ERX552254.13.fa	contig_30849	ERX552254..contig_30849	14331	11.9	18	3	2	0	1	16	10	0	0
ERX556126.22.fa	contig_4931	ERX556126..contig_4931	47722	11.902	65	12	4	2	10	37	21	0	0
ERX555967.57.fa	contig_91812	ERX555967..contig_91812	12721	11.9023	15	3	3	0	11	11	9	0	0
ERX556133.24.fa	contig_8760	ERX556133..contig_8760	15234	11.9172	12	2	1	0	6	1	4	0	0
ERX555917.28.fa	contig_13521	ERX555917..contig_13521	15349	11.9318	20	6	5	0	21	18	16	0	0
ERX555917.28.fa	contig_9868	ERX555917..contig_9868	16791	11.9343	16	3	2	0	5	2	9	0	0
ERX552270.108.fa	contig_119712	ERX552270..contig_119712	13188	11.947	20	3	1	0	2	13	3	0	0
ERX556094.51.fa	contig_141672	ERX556094..contig_141672	12084	11.9637	13	3	2	0	5	29	21	0	0
ERX555965.52.fa	contig_119903	ERX555965..contig_119903	16929	12.0748	18	6	5	0	0	16	24	0	0
ERX555907.104.fa	contig_9700	ERX555907..contig_9700	18865	12.0831	22	5	3	0	2	24	14	0	0
ERX552252.36.fa	contig_6817	ERX552252..contig_6817	18161	12.1105	18	5	3	0	4	21	21	0	0
SRX310217.20.fa	contig_21243	SRX310217..contig_21243	13007	12.1266	18	2	0	0	3	11	1	0	0
ERX555951.28.fa	contig_14056	ERX555951..contig_14056	26313	12.1655	29	5	2	0	3	14	19	0	0
ERX552277.13.fa	contig_21969	ERX552277..contig_21969	22654	12.1707	23	4	1	0	4	18	1	0	0
ERX556094.51.fa	contig_10207	ERX556094..contig_10207	17970	12.1716	15	7	4	0	0	35	15	0	0
SRX802202.34.fa	contig_38819	SRX802202..contig_38819	18754	12.1819	18	5	4	0	6	10	31	0	1
SRX802073.24.fa	contig_28575	SRX802073..contig_28575	20144	12.2011	25	9	7	0	7	15	51	0	0
ERX633347.22.fa	contig_725	ERX633347..contig_725	80349	12.2029	79	21	12	1	10	84	55	0	1
SRX802189.15.fa	contig_149109	SRX802189..contig_149109	11130	12.2032	10	3	2	0	0	0	0	0	0
SRX696246.4.fa	contig_247	SRX696246..contig_247	51047	12.2187	51	11	6	0	6	37	35	0	0
SRX803008.78.fa	contig_46405	SRX803008..contig_46405	27518	12.2375	30	9	4	0	8	25	24	0	0
ERX555907.46.fa	contig_7840	ERX555907..contig_7840	15791	12.2492	18	3	1	0	2	10	0	0	0
ERX555917.28.fa	contig_2650	ERX555917..contig_2650	26858	12.2505	28	3	1	0	7	26	4	0	0
ERX552258.48.fa	contig_6174	ERX552258..contig_6174	16901	12.2909	25	3	1	0	5	2	5	0	1
ERX555935.160.fa	contig_54715	ERX555935..contig_54715	17063	12.3209	21	4	2	0	3	9	11	0	0
ERX552270.87.fa	contig_37370	ERX552270..contig_37370	10334	12.3312	14	2	0	0	0	9	5	0	0
ERX288947.60.fa	contig_2217	ERX288947..contig_2217	77352	12.3373	83	13	1	1	8	16	13	0	0
ERX555913.32.fa	contig_142	ERX555913..contig_142	11373	12.3534	15	3	3	0	8	10	12	0	0
ERX555907.31.fa	contig_150874	ERX555907..contig_150874	14391	12.4144	20	5	2	0	6	16	13	0	0
ERX552302.24.fa	contig_22039	ERX552302..contig_22039	31420	12.4637	38	6	1	0	2	35	21	0	0
ERX552302.17.fa	contig_4054	ERX552302..contig_4054	10512	12.5003	16	4	2	0	0	0	0	0	0
ERX556088.18.fa	contig_12957	ERX556088..contig_12957	13635	12.5199	23	5	2	0	0	0	0	0	0
ERX552253.3.fa	contig_12878	ERX552253..contig_12878	19275	12.5206	18	6	4	0	4	23	24	0	0
ERX556005.53.fa	contig_95284	ERX556005..contig_95284	11835	12.5704	22	3	1	0	0	0	0	0	0
ERX556134.17.fa	contig_7942	ERX556134..contig_7942	11782	12.5738	13	2	1	0	6	11	3	0	0
SRX802202.77.fa	contig_59253	SRX802202..contig_59253	39233	12.5957	36	9	8	0	6	48	27	0	0
ERX555933.22.fa	contig_31911	ERX555933..contig_31911	12616	12.6056	21	4	1	0	0	4	11	0	0
SRX802077.27.fa	contig_158879	SRX802077..contig_158879	13361	12.6155	23	4	1	0	5	16	10	0	0
ERX556060.39.fa	contig_1593	ERX556060..contig_1593	40866	12.6382	45	8	5	0	26	41	20	0	0
ERX555945.3.fa	contig_6012	ERX555945..contig_6012	19947	12.6403	23	4	3	0	14	22	13	0	0
ERX555961.47.fa	contig_2818	ERX555961..contig_2818	15219	12.6417	15	2	2	0	4	6	6	0	0
SRX802202.118.fa	contig_121753	SRX802202..contig_121753	11291	12.6582	13	2	4	0	1	12	12	0	0
ERX552254.32.fa	contig_19166	ERX552254..contig_19166	49377	12.7059	47	14	13	0	29	53	38	1	1
ERX555917.28.fa	contig_3171	ERX555917..contig_3171	21261	12.7063	20	8	5	0	3	16	24	0	0
ERX552277.13.fa	contig_16268	ERX552277..contig_16268	32202	12.7512	35	8	4	0	6	24	4	0	1
SRX802202.118.fa	contig_133320	SRX802202..contig_133320	15158	12.7522	16	5	3	0	2	20	10	0	0
ERX556060.39.fa	contig_33797	ERX556060..contig_33797	21651	12.7624	20	8	5	0	3	16	24	0	0
ERX556043.42.fa	contig_11779	ERX556043..contig_11779	49085	12.7624	41	13	7	0	11	61	43	0	0
SRX802143.81.fa	contig_7339	SRX802143..contig_7339	10180	12.7841	11	3	1	0	5	6	6	0	0
SRX330942.38.fa	contig_7025	SRX330942..contig_7025	14183	12.7988	12	2	0	0	3	6	7	0	2
ERX555907.15.fa	contig_125468	ERX555907..contig_125468	10107	12.8043	9	1	0	0	3	0	2	0	0
ERX555907.15.fa	contig_36496	ERX555907..contig_36496	16888	12.8065	19	4	3	0	3	16	11	0	0
ERX556058.46.fa	contig_52245	ERX556058..contig_52245	13398	12.8079	14	2	1	0	0	15	0	0	0
ERX555907.89.fa	contig_8056	ERX555907..contig_8056	10214	12.8184	13	2	0	0	0	3	7	0	0
ERX555926.32.fa	contig_88790	ERX555926..contig_88790	13058	12.8394	12	4	3	0	5	11	4	0	0
SRX802076.48.fa	contig_29384	SRX802076..contig_29384	52502	12.856	38	6	2	0	9	25	18	0	0
SRX327722.29.fa	contig_56486	SRX327722..contig_56486	20396	12.8614	16	3	2	0	0	18	4	0	0
SRX802202.129.fa	contig_8127	SRX802202..contig_8127	91444	12.8632	108	19	5	0	12	46	23	0	1
ERX552270.97.fa	contig_8309	ERX552270..contig_8309	14725	12.8702	17	4	3	0	1	9	15	0	0
SRX331965.10.fa	contig_7595	SRX331965..contig_7595	17355	12.8719	18	3	1	0	4	5	13	0	0
SRX802073.13.fa	contig_146603	SRX802073..contig_146603	10629	12.8763	10	1	0	0	0	5	5	0	0
ERX556037.23.fa	contig_101690	ERX556037..contig_101690	13536	12.8903	21	4	1	0	0	0	0	0	0
ERX556005.35.fa	contig_11044	ERX556005..contig_11044	19518	12.8916	13	5	3	0	9	12	10	0	0
ERX555952.65.fa	contig_102816	ERX555952..contig_102816	13143	12.896	15	3	2	0	3	4	9	0	0
ERX552298.27.fa	contig_23507	ERX552298..contig_23507	13251	12.8978	22	4	1	0	7	12	0	0	0
ERX552257.96.fa	contig_54812	ERX552257..contig_54812	18374	12.9015	18	4	1	0	0	26	16	0	0
ERX555957.21.fa	contig_8755	ERX555957..contig_8755	21403	12.9123	15	6	4	0	1	29	10	0	0
ERX555917.28.fa	contig_3141	ERX555917..contig_3141	20445	12.9416	23	4	1	0	13	7	15	0	0
ERX552244.11.fa	contig_19950	ERX552244..contig_19950	10684	12.9457	16	3	0	0	0	10	0	0	0
ERX555926.32.fa	contig_16211	ERX555926..contig_16211	10490	12.9823	10	2	3	0	0	5	20	0	0
ERX552274.16.fa	contig_29364	ERX552274..contig_29364	11113	13.006	15	1	0	0	0	0	0	0	0
ERX552292.53.fa	contig_27344	ERX552292..contig_27344	11538	13.0225	13	3	1	0	0	0	28	0	0
ERX552270.8.fa	contig_7357	ERX552270..contig_7357	15467	13.0742	19	5	2	0	1	18	21	0	0
ERX552258.48.fa	contig_67910	ERX552258..contig_67910	15496	13.0933	19	4	1	0	0	3	12	0	0
SRX559898.27.fa	contig_16624	SRX559898..contig_16624	36057	13.122	37	10	7	0	6	37	22	0	0
ERX943721.3.fa	contig_6825	ERX943721..contig_6825	15581	13.1293	20	2	1	0	6	7	8	0	0
SRX802076.48.fa	contig_16125	SRX802076..contig_16125	17751	13.1502	15	3	2	0	0	15	10	0	0
SRX696246.4.fa	contig_1475	SRX696246..contig_1475	14233	13.1534	18	5	2	0	5	9	13	0	0
ERX552297.9.fa	contig_60828	ERX552297..contig_60828	12378	13.1566	14	2	1	0	0	6	16	0	0
SRX327520.277.fa	contig_51915	SRX327520..contig_51915	10327	13.1635	8	2	1	0	2	8	1	0	0
SRX802073.62.fa	contig_34226	SRX802073..contig_34226	31670	13.1719	40	8	4	1	9	25	34	0	0
ERX555907.31.fa	contig_4836	ERX555907..contig_4836	13196	13.1777	23	5	1	0	3	10	0	0	0
SRX310217.20.fa	contig_27422	SRX310217..contig_27422	12319	13.1923	19	3	1	0	7	13	5	0	1
ERX555919.35.fa	contig_129655	ERX555919..contig_129655	16051	13.2204	35	6	0	0	0	0	0	0	0
ERX556063.22.fa	contig_49925	ERX556063..contig_49925	16087	13.2221	18	4	3	0	3	16	11	0	0
ERX556034.16.fa	contig_33791	ERX556034..contig_33791	19559	13.2769	20	8	6	0	18	29	11	0	0
SRX331965.10.fa	contig_729	SRX331965..contig_729	10919	13.278	26	3	0	3	5	6	2	0	0
ERX552277.13.fa	contig_349	ERX552277..contig_349	61957	13.3115	82	13	2	0	7	38	22	0	0
ERX556126.36.fa	contig_62	ERX556126..contig_62	10606	13.3446	14	2	0	0	3	3	0	0	0
SRX802202.135.fa	contig_36135	SRX802202..contig_36135	11629	13.3608	14	2	1	0	6	2	3	0	0
ERX552298.27.fa	contig_1508	ERX552298..contig_1508	17520	13.3998	20	5	2	0	14	17	4	0	0
ERX552255.53.fa	contig_14101	ERX552255..contig_14101	10278	13.4002	11	2	0	0	0	9	11	0	0
ERX633342.1.fa	contig_2100	ERX633342..contig_2100	19258	13.4158	27	9	5	0	0	33	14	0	1
ERX555984.23.fa	contig_23947	ERX555984..contig_23947	22847	13.4297	34	5	1	0	4	10	18	0	0
SRX330942.38.fa	contig_3624	SRX330942..contig_3624	10154	13.4322	14	2	0	0	0	3	2	0	0
ERX555978.20.fa	contig_5492	ERX555978..contig_5492	23804	13.4429	25	4	3	0	10	3	13	0	0
ERX556059.41.fa	contig_13228	ERX556059..contig_13228	10380	13.4466	9	2	2	0	2	8	9	0	0
ERX555952.65.fa	contig_77484	ERX555952..contig_77484	23826	13.4729	33	5	3	0	7	22	31	0	0
ERX556315.47.fa	contig_4430	ERX556315..contig_4430	45288	13.4827	44	10	5	0	5	41	48	0	0
ERX552302.24.fa	contig_50	ERX552302..contig_50	20135	13.5108	29	4	2	3	1	11	17	0	1
ERX555931.15.fa	contig_17215	ERX555931..contig_17215	16923	13.5228	23	4	0	0	0	0	0	0	0
ERX552261.47.fa	contig_39010	ERX552261..contig_39010	30156	13.5285	38	8	6	0	11	31	14	0	0
SRX802143.113.fa	contig_37896	SRX802143..contig_37896	12884	13.5454	13	4	1	3	6	14	9	0	0
ERX552288.111.fa	contig_43354	ERX552288..contig_43354	24969	13.574	30	7	2	0	15	19	9	0	0
ERX552254.35.fa	contig_58196	ERX552254..contig_58196	17185	13.5777	17	3	1	0	2	20	14	0	1
ERX555967.57.fa	contig_110939	ERX555967..contig_110939	48219	13.5821	45	8	2	0	9	35	9	0	0
ERX555941.31.fa	contig_2202	ERX555941..contig_2202	58373	13.589	65	13	8	0	29	34	58	0	0
ERX555907.72.fa	contig_719	ERX555907..contig_719	20542	13.6064	21	8	4	0	12	20	9	0	0
ERX552261.47.fa	contig_68183	ERX552261..contig_68183	13854	13.6209	16	4	3	0	1	9	15	0	0
SRX310217.20.fa	contig_160570	SRX310217..contig_160570	16739	13.6267	24	3	0	0	9	12	0	0	0
SRX802143.64.fa	contig_90490	SRX802143..contig_90490	10414	13.6311	11	2	0	0	1	0	0	0	0
ERX552253.3.fa	contig_1014	ERX552253..contig_1014	35846	13.6351	40	7	4	0	16	25	17	0	0
ERX552296.34.fa	contig_2035	ERX552296..contig_2035	10417	13.6447	15	1	0	0	1	5	5	0	0
SRX327520.277.fa	contig_61168	SRX327520..contig_61168	19395	13.6694	16	3	1	0	2	2	23	0	0
ERX552270.76.fa	contig_24576	ERX552270..contig_24576	17213	13.6801	16	4	3	0	5	18	7	0	0
ERX552246.6.fa	contig_7288	ERX552246..contig_7288	10564	13.6821	10	1	0	0	0	13	5	0	0
SRX802202.118.fa	contig_193991	SRX802202..contig_193991	12214	13.6998	10	2	0	0	0	1	1	0	0
ERX552296.45.fa	contig_110940	ERX552296..contig_110940	10590	13.7103	9	1	2	0	0	0	0	0	0
ERX552302.17.fa	contig_91205	ERX552302..contig_91205	16201	13.7306	13	2	0	0	5	0	1	0	0
ERX288965.16.fa	contig_4107	ERX288965..contig_4107	20347	13.7438	31	5	0	0	5	10	13	0	0
ERX555965.5.fa	contig_592	ERX555965..contig_592	13579	13.7576	15	2	0	0	0	5	0	0	0
ERX552299.29.fa	contig_38429	ERX552299..contig_38429	32691	13.7676	43	6	0	0	8	19	8	0	0
ERX552255.59.fa	contig_23554	ERX552255..contig_23554	12207	13.8058	11	5	3	0	2	15	23	0	0
ERX552288.49.fa	contig_4445	ERX552288..contig_4445	19800	13.8106	24	5	1	0	1	6	18	0	0
ERX556063.22.fa	contig_14864	ERX556063..contig_14864	15079	13.8385	20	3	0	0	4	4	5	0	0
ERX555965.48.fa	contig_26848	ERX555965..contig_26848	16345	13.8914	28	3	0	0	6	10	1	0	0
ERX552296.13.fa	contig_6500	ERX552296..contig_6500	11699	13.892	9	2	2	0	2	5	8	0	0
ERX552270.97.fa	contig_17619	ERX552270..contig_17619	29814	13.8948	37	8	6	0	11	31	14	0	0
SRX331950.29.fa	contig_13238	SRX331950..contig_13238	10302	13.8948	10	2	1	0	0	7	5	0	0
ERX552264.38.fa	contig_12503	ERX552264..contig_12503	12072	13.8968	10	1	1	0	1	6	2	0	0
ERX555907.89.fa	contig_2729	ERX555907..contig_2729	26384	13.9139	36	8	2	0	4	8	8	0	0
ERX552254.13.fa	contig_76171	ERX552254..contig_76171	20799	13.9223	17	5	2	0	7	29	5	0	0
ERX552302.45.fa	contig_20683	ERX552302..contig_20683	21613	13.941	19	5	4	0	12	24	15	0	0
ERX288975.8.fa	contig_10047	ERX288975..contig_10047	14103	13.9442	16	3	1	0	1	5	20	0	0
ERX552258.48.fa	contig_76058	ERX552258..contig_76058	23886	13.9643	28	4	0	0	3	14	10	0	0
SRX802202.118.fa	contig_76886	SRX802202..contig_76886	18391	13.9966	24	6	1	0	5	16	9	0	0
ERX552288.49.fa	contig_11881	ERX552288..contig_11881	149792	13.997	153	29	6	1	15	72	67	0	1
SRX802077.79.fa	contig_53103	SRX802077..contig_53103	21737	14.0165	21	7	4	0	0	0	0	0	0
ERX555935.69.fa	contig_89945	ERX555935..contig_89945	11587	14.0239	8	2	3	0	3	11	6	0	0
ERX552277.13.fa	contig_5417	ERX552277..contig_5417	43213	14.0315	59	9	1	0	10	27	19	0	0
ERX555926.39.fa	contig_1527	ERX555926..contig_1527	10462	14.0455	8	4	2	0	7	9	0	0	0
ERX552244.21.fa	contig_2020	ERX552244..contig_2020	74184	14.0569	90	14	4	1	16	40	39	0	0
ERX552254.5.fa	contig_8424	ERX552254..contig_8424	11874	14.0741	12	2	2	0	9	0	8	0	0
SRX802073.99.fa	contig_72761	SRX802073..contig_72761	13021	14.0996	17	3	1	0	7	4	11	0	0
ERX552302.18.fa	contig_41655	ERX552302..contig_41655	21685	14.1002	19	6	3	2	5	19	17	0	0
ERX552243.92.fa	contig_14178	ERX552243..contig_14178	26141	14.1057	22	7	4	0	9	32	22	0	0
ERX288975.8.fa	contig_6415	ERX288975..contig_6415	14468	14.1161	14	4	5	0	3	7	25	0	0
SRX331950.29.fa	contig_12928	SRX331950..contig_12928	20160	14.1265	25	4	0	0	5	5	17	0	0
SRX802077.27.fa	contig_105270	SRX802077..contig_105270	10688	14.1373	14	1	1	0	1	5	0	0	0
ERX556126.22.fa	contig_32722	ERX556126..contig_32722	11162	14.1381	20	4	1	1	0	1	14	0	0
SRX802077.84.fa	contig_519	SRX802077..contig_519	11364	14.1563	20	3	0	0	3	7	5	0	0
SRX310217.20.fa	contig_49704	SRX310217..contig_49704	13642	14.1802	19	4	2	0	0	14	16	0	0
ERX552270.52.fa	contig_39822	ERX552270..contig_39822	10349	14.1875	14	4	2	0	8	5	11	0	0
SRX331965.24.fa	contig_390	SRX331965..contig_390	10269	14.2141	8	3	2	0	4	6	10	0	0
SRX802077.27.fa	contig_130665	SRX802077..contig_130665	19066	14.221	27	6	3	0	10	9	5	0	0
ERX555990.11.fa	contig_1151	ERX555990..contig_1151	19434	14.2309	21	5	3	0	12	7	10	0	0
ERX288947.1.fa	contig_4397	ERX288947..contig_4397	34195	14.2352	47	8	1	0	16	12	18	0	0
ERX556127.29.fa	contig_14182	ERX556127..contig_14182	41210	14.2429	48	10	10	0	22	49	27	0	0
ERX555933.5.fa	contig_35966	ERX555933..contig_35966	19120	14.243	23	8	4	0	4	20	39	0	0
ERX556043.42.fa	contig_69503	ERX556043..contig_69503	14851	14.2507	20	6	4	0	5	26	15	0	0
ERX555954.22.fa	contig_14894	ERX555954..contig_14894	18540	14.2574	28	7	2	0	10	7	7	0	0
SRX803008.112.fa	contig_49029	SRX803008..contig_49029	10239	14.2667	14	4	2	0	8	5	13	0	0
ERX555967.39.fa	contig_17233	ERX555967..contig_17233	41636	14.2863	60	11	6	1	17	19	41	0	1
ERX552254.35.fa	contig_80257	ERX552254..contig_80257	10700	14.2873	6	2	1	0	2	8	0	0	0
ERX555987.28.fa	contig_7769	ERX555987..contig_7769	13731	14.3023	15	3	1	0	6	10	2	0	0
SRX802077.27.fa	contig_58596	SRX802077..contig_58596	12446	14.3055	17	3	1	0	1	10	18	0	0
ERX552274.5.fa	contig_37567	ERX552274..contig_37567	12791	14.3364	20	5	2	0	0	0	0	0	0
ERX552302.38.fa	contig_754	ERX552302..contig_754	99936	14.3381	92	15	5	1	21	45	40	0	0
ERX552252.36.fa	contig_2636	ERX552252..contig_2636	33955	14.3528	38	7	4	0	15	23	17	0	0
ERX555967.57.fa	contig_6067	ERX555967..contig_6067	12358	14.3826	12	2	0	1	1	6	8	0	0
SRX802202.118.fa	contig_33731	SRX802202..contig_33731	12827	14.3911	14	2	0	1	5	5	4	0	0
ERX555931.51.fa	contig_17928	ERX555931..contig_17928	10450	14.4165	12	3	1	0	1	12	13	0	0
SRX802143.64.fa	contig_22453	SRX802143..contig_22453	30766	14.4221	29	8	4	0	8	17	42	0	1
ERX555967.47.fa	contig_51192	ERX555967..contig_51192	11470	14.4223	11	2	0	0	0	0	5	0	0
ERX555926.32.fa	contig_43450	ERX555926..contig_43450	15479	14.4362	17	5	3	0	5	26	9	0	1
ERX552302.17.fa	contig_42134	ERX552302..contig_42134	11978	14.4437	13	3	2	0	7	12	0	0	1
ERX552255.59.fa	contig_119760	ERX552255..contig_119760	22460	14.4441	25	6	3	0	16	19	14	0	0
ERX552297.74.fa	contig_2133	ERX552297..contig_2133	11512	14.4779	14	2	0	0	1	10	0	0	0
ERX552252.49.fa	contig_7299	ERX552252..contig_7299	27162	14.4967	26	7	4	0	15	17	26	0	0
SRX802077.27.fa	contig_37857	SRX802077..contig_37857	14976	14.5038	11	3	1	0	8	10	5	0	0
ERX552287.77.fa	contig_116090	ERX552287..contig_116090	10399	14.5072	13	3	3	0	0	0	0	0	0
ERX555907.87.fa	contig_3942	ERX555907..contig_3942	31450	14.5376	29	5	1	0	4	8	19	0	0
SRX802077.118.fa	contig_27524	SRX802077..contig_27524	12804	14.5431	19	4	1	2	0	20	3	0	0
SRX327520.277.fa	contig_72304	SRX327520..contig_72304	51239	14.5654	42	9	5	0	4	67	7	0	0
ERX552282.42.fa	contig_12361	ERX552282..contig_12361	10045	14.5721	16	3	1	1	0	5	1	0	0
ERX552288.39.fa	contig_12040	ERX552288..contig_12040	20026	14.5852	33	5	1	0	8	21	11	0	0
ERX555987.28.fa	contig_1819	ERX555987..contig_1819	20907	14.605	20	6	5	0	22	12	16	0	0
ERX556134.17.fa	contig_3912	ERX556134..contig_3912	28377	14.6133	19	3	3	0	7	6	15	0	0
ERX555959.40.fa	contig_8631	ERX555959..contig_8631	10481	14.622	15	3	1	1	0	5	1	0	0
ERX552261.47.fa	contig_49405	ERX552261..contig_49405	11853	14.6555	17	4	1	0	0	20	10	0	0
ERX552298.2.fa	contig_70690	ERX552298..contig_70690	10963	14.6616	12	3	3	0	12	5	18	0	0
SRX802202.118.fa	contig_91601	SRX802202..contig_91601	19491	14.6683	20	4	1	0	4	18	1	0	0
ERX552285.69.fa	contig_8533	ERX552285..contig_8533	23095	14.688	24	4	3	0	3	9	11	0	0
ERX555926.32.fa	contig_54381	ERX555926..contig_54381	45724	14.7277	49	9	6	0	12	40	29	0	0
ERX555957.21.fa	contig_26488	ERX555957..contig_26488	16741	14.7365	17	5	3	1	1	5	45	0	0
SRX802077.27.fa	contig_41126	SRX802077..contig_41126	23608	14.7498	28	7	2	0	1	43	21	0	0
ERX556054.14.fa	contig_105109	ERX556054..contig_105109	16831	14.7679	19	4	1	0	10	3	0	0	0
ERX633342.1.fa	contig_4229	ERX633342..contig_4229	29208	14.7767	49	8	1	0	13	10	20	0	0
ERX552244.17.fa	contig_14075	ERX552244..contig_14075	16154	14.788	18	4	1	0	10	6	10	0	0
SRX696246.4.fa	contig_372	SRX696246..contig_372	16559	14.822	15	5	1	0	7	7	8	2	0
ERX552277.6.fa	contig_7289	ERX552277..contig_7289	88268	14.8228	82	14	5	1	17	44	39	0	0
ERX552243.80.fa	contig_25981	ERX552243..contig_25981	23838	14.8259	13	2	0	0	9	6	8	0	0
ERX552261.47.fa	contig_5629	ERX552261..contig_5629	16030	14.8456	19	4	3	0	0	18	9	0	0
ERX552261.85.fa	contig_16378	ERX552261..contig_16378	59323	14.8562	48	8	5	0	7	35	29	0	0
ERX556134.17.fa	contig_9338	ERX556134..contig_9338	16363	14.8581	21	7	2	0	0	0	0	0	0
SRX802202.34.fa	contig_21928	SRX802202..contig_21928	22767	14.8746	26	5	1	0	5	17	8	0	0
SRX331703.23.fa	contig_9513	SRX331703..contig_9513	19585	14.8815	26	4	1	1	6	6	4	0	0
ERX555990.11.fa	contig_11899	ERX555990..contig_11899	16363	14.8932	21	7	2	1	5	17	13	0	0
ERX555926.27.fa	contig_47355	ERX555926..contig_47355	14263	14.8992	19	6	3	0	6	19	19	0	0
ERX552255.21.fa	contig_30834	ERX552255..contig_30834	12148	14.9081	16	3	1	0	5	8	27	0	0
ERX555907.40.fa	contig_1189	ERX555907..contig_1189	25017	14.9165	22	7	4	0	14	13	23	0	0
ERX555952.65.fa	contig_29111	ERX555952..contig_29111	16931	14.9243	21	6	3	0	5	6	41	0	0
SRX802073.68.fa	contig_21495	SRX802073..contig_21495	10228	14.9668	11	5	4	0	6	9	13	0	0
SRX327520.21.fa	contig_251782	SRX327520..contig_251782	13545	14.9794	16	3	1	0	1	8	16	0	0
ERX552243.80.fa	contig_46957	ERX552243..contig_46957	14525	14.9904	13	2	1	0	4	11	0	0	0
SRX802143.100.fa	contig_59986	SRX802143..contig_59986	17714	15.0308	19	3	1	0	2	25	3	0	0
ERX552244.21.fa	contig_7330	ERX552244..contig_7330	35191	15.0365	35	7	1	7	7	7	16	0	0
ERX555927.41.fa	contig_3301	ERX555927..contig_3301	11481	15.0718	9	1	0	0	5	0	2	0	0
SRX802143.8.fa	contig_126058	SRX802143..contig_126058	10396	15.0779	11	2	1	0	1	0	10	0	0
ERX555965.52.fa	contig_4823	ERX555965..contig_4823	10581	15.0797	10	2	1	0	6	0	5	0	0
ERX555943.10.fa	contig_5445	ERX555943..contig_5445	10788	15.0904	12	3	2	0	1	10	14	0	0
SRX802077.138.fa	contig_34810	SRX802077..contig_34810	19625	15.1165	17	3	0	0	5	0	1	0	0
ERX633347.22.fa	contig_23779	ERX633347..contig_23779	21376	15.1201	42	6	0	0	13	0	15	0	0
ERX555947.21.fa	contig_27746	ERX555947..contig_27746	10519	15.1214	15	3	1	0	0	5	5	0	0
SRX802077.27.fa	contig_102373	SRX802077..contig_102373	16656	15.1237	20	5	4	0	10	21	8	0	1
ERX552261.31.fa	contig_31009	ERX552261..contig_31009	11076	15.136	10	1	0	0	1	0	0	0	0
SRX327520.277.fa	contig_58121	SRX327520..contig_58121	28421	15.1388	30	6	1	0	4	10	38	0	0
ERX943715.2.fa	contig_1864	ERX943715..contig_1864	11672	15.1417	10	2	1	0	7	7	6	0	0
ERX556049.12.fa	contig_18569	ERX556049..contig_18569	28096	15.1514	35	12	10	0	23	48	32	0	0
ERX555961.43.fa	contig_1096	ERX555961..contig_1096	54782	15.1649	47	12	10	0	32	35	25	0	0
SRX802073.13.fa	contig_123394	SRX802073..contig_123394	11421	15.1788	9	2	1	0	1	6	5	0	0
SRX802202.129.fa	contig_40965	SRX802202..contig_40965	44684	15.1925	52	14	9	0	9	44	32	0	0
SRX331703.30.fa	contig_19211	SRX331703..contig_19211	11353	15.1945	11	4	2	0	0	12	10	0	0
ERX552257.96.fa	contig_152482	ERX552257..contig_152482	11399	15.1955	8	2	1	0	0	14	6	0	0
ERX633347.12.fa	contig_55382	ERX633347..contig_55382	15116	15.2078	11	3	1	0	5	11	0	0	0
ERX555907.87.fa	contig_5701	ERX555907..contig_5701	37715	15.2164	35	9	4	0	18	19	15	0	0
ERX552270.55.fa	contig_7735	ERX552270..contig_7735	80983	15.2409	111	22	6	0	32	38	33	0	0
ERX555959.40.fa	contig_17655	ERX555959..contig_17655	13586	15.2527	21	4	1	0	2	1	12	0	0
ERX288965.16.fa	contig_2422	ERX288965..contig_2422	52159	15.2654	47	14	9	3	13	37	81	0	0
SRX327520.277.fa	contig_53725	SRX327520..contig_53725	12213	15.2772	13	4	3	0	1	10	14	0	0
ERX552257.96.fa	contig_33537	ERX552257..contig_33537	12002	15.2918	15	5	3	0	1	21	23	0	0
SRX327520.21.fa	contig_99286	SRX327520..contig_99286	15746	15.3232	5	1	0	0	0	2	5	0	0
ERX556005.53.fa	contig_36731	ERX556005..contig_36731	10574	15.3284	11	1	0	0	0	0	0	0	0
ERX552270.100.fa	contig_4754	ERX552270..contig_4754	12994	15.3345	12	2	2	0	13	1	0	0	1
ERX682739.15.fa	contig_21013	ERX682739..contig_21013	20985	15.341	27	5	0	0	0	11	5	0	0
SRX802077.138.fa	contig_57057	SRX802077..contig_57057	14950	15.3564	17	3	0	0	1	24	5	0	0
SRX802202.118.fa	contig_61268	SRX802202..contig_61268	22058	15.3812	22	4	2	0	5	19	1	0	0
ERX633342.1.fa	contig_8222	ERX633342..contig_8222	20675	15.3837	16	4	1	0	1	9	15	0	0
ERX556009.10.fa	contig_23366	ERX556009..contig_23366	13385	15.3841	7	1	1	0	10	3	1	0	0
ERX552261.85.fa	contig_105298	ERX552261..contig_105298	11583	15.3903	11	4	1	0	12	9	8	0	0
SRX802073.62.fa	contig_45531	SRX802073..contig_45531	16789	15.3912	21	6	2	0	1	19	26	0	0
ERX552254.35.fa	contig_20170	ERX552254..contig_20170	23994	15.3991	17	4	2	0	5	6	19	0	0
ERX555915.1.fa	contig_4769	ERX555915..contig_4769	34448	15.4276	17	2	2	0	8	19	0	0	0
ERX556005.44.fa	contig_40843	ERX556005..contig_40843	11111	15.4343	12	2	0	0	4	3	0	1	0
ERX633355.15.fa	contig_25868	ERX633355..contig_25868	11903	15.4434	8	3	3	0	9	5	8	0	0
ERX555917.28.fa	contig_29860	ERX555917..contig_29860	21381	15.4462	17	4	6	0	11	3	4	1	0
ERX556005.53.fa	contig_56506	ERX556005..contig_56506	14998	15.4568	22	3	1	0	0	0	0	0	0
SRX802077.27.fa	contig_194895	SRX802077..contig_194895	12518	15.4599	13	2	1	0	7	8	4	0	0
ERX552254.35.fa	contig_850	ERX552254..contig_850	23816	15.4602	27	6	1	0	5	9	16	0	0
SRX802202.118.fa	contig_26381	SRX802202..contig_26381	30314	15.4608	34	9	6	1	2	23	27	0	2
ERX552277.41.fa	contig_4702	ERX552277..contig_4702	26864	15.4978	28	5	2	0	10	23	6	0	0
ERX556003.31.fa	contig_26275	ERX556003..contig_26275	11229	15.511	17	3	2	0	5	10	2	0	0
SRX327722.29.fa	contig_31719	SRX327722..contig_31719	11992	15.5134	12	2	0	0	5	5	5	0	0
SRX802202.118.fa	contig_27218	SRX802202..contig_27218	10338	15.522	13	2	0	1	2	11	18	0	0
SRX803008.112.fa	contig_91341	SRX803008..contig_91341	37909	15.5244	39	7	2	0	3	23	8	0	0
SRX327520.329.fa	contig_139432	SRX327520..contig_139432	13642	15.5404	15	3	0	0	1	0	4	0	0
ERX555958.4.fa	contig_348	ERX555958..contig_348	50906	15.5463	53	9	4	0	10	19	21	0	0
ERX552270.42.fa	contig_13650	ERX552270..contig_13650	55230	15.5485	61	17	12	0	19	73	35	0	2
SRX319064.32.fa	contig_20012	SRX319064..contig_20012	13059	15.563	15	5	2	0	1	6	5	0	0
ERX555965.56.fa	contig_2066	ERX555965..contig_2066	43180	15.5757	50	9	0	1	7	14	22	0	0
ERX552298.27.fa	contig_30109	ERX552298..contig_30109	12459	15.5818	9	2	1	0	9	4	6	0	0
SRX802076.48.fa	contig_8083	SRX802076..contig_8083	21982	15.5862	16	3	1	0	5	4	14	0	0
SRX802963.76.fa	contig_43199	SRX802963..contig_43199	18243	15.6381	24	2	1	0	6	6	6	0	0
ERX555907.69.fa	contig_34749	ERX555907..contig_34749	12813	15.6479	18	3	4	0	8	14	18	0	1
ERX552277.13.fa	contig_1455	ERX552277..contig_1455	16238	15.6588	25	4	2	3	1	11	17	0	1
ERX556005.44.fa	contig_39566	ERX556005..contig_39566	19414	15.6711	11	2	0	0	0	3	3	0	0
ERX552270.97.fa	contig_21992	ERX552270..contig_21992	15808	15.7066	18	4	3	0	0	18	9	0	0
ERX555941.31.fa	contig_48368	ERX555941..contig_48368	15650	15.7219	17	4	1	0	6	10	10	0	0
SRX802202.118.fa	contig_108940	SRX802202..contig_108940	15257	15.7527	15	5	3	1	4	14	10	0	1
ERX552297.9.fa	contig_8777	ERX552297..contig_8777	11488	15.7659	13	2	0	0	0	3	5	0	0
ERX555907.87.fa	contig_8970	ERX555907..contig_8970	14884	15.7666	16	2	1	0	4	10	6	0	0
SRX327722.29.fa	contig_119589	SRX327722..contig_119589	11727	15.7771	6	2	1	0	8	2	5	0	0
SRX331703.30.fa	contig_22940	SRX331703..contig_22940	22765	15.7864	29	5	0	0	10	5	18	0	0
SRX802073.70.fa	contig_7028	SRX802073..contig_7028	10298	15.7965	9	4	3	0	12	11	2	0	0
SRX802202.107.fa	contig_87430	SRX802202..contig_87430	17124	15.8244	23	5	2	0	11	10	5	0	0
ERX552270.89.fa	contig_22960	ERX552270..contig_22960	11372	15.8271	20	3	0	0	4	12	7	0	0
SRX802202.1.fa	contig_22709	SRX802202..contig_22709	13698	15.8482	13	4	2	0	12	8	4	0	0
ERX555965.10.fa	contig_41309	ERX555965..contig_41309	20495	15.8543	19	4	1	0	3	8	48	0	0
ERX556094.31.fa	contig_21072	ERX556094..contig_21072	18683	15.8549	19	3	1	0	0	0	0	0	0
ERX556094.31.fa	contig_25744	ERX556094..contig_25744	10771	15.8724	19	4	1	0	0	0	0	0	0
SRX802143.64.fa	contig_12235	SRX802143..contig_12235	13989	15.8764	16	3	0	0	3	12	2	0	0
ERX288947.60.fa	contig_563	ERX288947..contig_563	117864	15.8983	124	24	3	0	23	42	56	0	0
SRX310217.15.fa	contig_15238	SRX310217..contig_15238	42957	15.9022	50	9	3	0	4	52	16	0	0
ERX552261.31.fa	contig_47035	ERX552261..contig_47035	10413	15.922	8	2	2	0	4	6	0	0	0
ERX552292.53.fa	contig_15567	ERX552292..contig_15567	19714	15.9241	16	2	1	0	12	3	17	0	0
ERX555965.5.fa	contig_5918	ERX555965..contig_5918	50826	15.9321	69	12	3	0	16	36	17	0	0
ERX556068.30.fa	contig_8412	ERX556068..contig_8412	23772	15.9422	26	8	4	0	4	14	38	0	0
ERX555926.32.fa	contig_37873	ERX555926..contig_37873	16931	15.9445	19	4	2	0	6	3	19	0	0
ERX555915.1.fa	contig_6951	ERX555915..contig_6951	12558	15.9661	18	2	1	0	5	0	0	0	0
ERX555984.23.fa	contig_9559	ERX555984..contig_9559	24927	15.9734	31	6	3	0	2	23	9	0	0
SRX802077.27.fa	contig_126236	SRX802077..contig_126236	14836	15.9813	19	5	3	0	4	13	33	0	0
ERX552282.42.fa	contig_2792	ERX552282..contig_2792	13584	16.0154	20	4	1	0	2	1	12	0	0
ERX552279.2.fa	contig_14574	ERX552279..contig_14574	10222	16.0326	19	4	0	0	0	15	0	0	0
ERX633347.12.fa	contig_19975	ERX633347..contig_19975	23817	16.0366	32	5	0	0	3	9	12	0	0
SRX474032.22.fa	contig_7556	SRX474032..contig_7556	13760	16.052	12	4	2	0	7	11	12	0	0
ERX556031.10.fa	contig_5776	ERX556031..contig_5776	14129	16.0555	19	4	3	0	4	12	14	0	0
ERX633342.1.fa	contig_2055	ERX633342..contig_2055	16823	16.1057	16	2	1	0	9	0	5	1	0
ERX552252.36.fa	contig_76930	ERX552252..contig_76930	11834	16.1263	17	3	0	0	6	5	25	0	0
ERX555961.42.fa	contig_76304	ERX555961..contig_76304	14319	16.1509	16	6	3	0	4	16	20	0	0
ERX552274.16.fa	contig_8889	ERX552274..contig_8889	37162	16.1621	45	14	11	0	29	47	44	0	0
ERX552255.53.fa	contig_33012	ERX552255..contig_33012	23110	16.1982	27	4	1	0	1	10	6	0	0
SRX802189.37.fa	contig_106133	SRX802189..contig_106133	10972	16.2056	18	3	0	0	2	17	5	0	0
SRX327520.329.fa	contig_11314	SRX327520..contig_11314	23640	16.2574	30	9	3	0	7	30	18	0	0
ERX552302.18.fa	contig_8812	ERX552302..contig_8812	24531	16.2597	27	8	2	0	7	29	14	0	0
SRX331965.10.fa	contig_3299	SRX331965..contig_3299	31896	16.2603	27	4	1	0	2	21	6	1	0
ERX555933.51.fa	contig_22438	ERX555933..contig_22438	10173	16.2763	10	2	0	0	0	0	10	0	0
ERX555965.10.fa	contig_11133	ERX555965..contig_11133	13686	16.2782	17	3	0	0	1	10	4	0	0
ERX552254.13.fa	contig_74155	ERX552254..contig_74155	10467	16.2916	15	4	1	0	0	20	10	0	0
ERX552252.37.fa	contig_2812	ERX552252..contig_2812	18027	16.3209	15	5	2	0	7	16	18	0	0
SRX327520.277.fa	contig_174564	SRX327520..contig_174564	10562	16.3221	8	3	2	0	1	2	17	0	0
ERX552252.1.fa	contig_81377	ERX552252..contig_81377	30863	16.3238	46	10	3	0	0	0	0	0	0
ERX552252.49.fa	contig_9403	ERX552252..contig_9403	27053	16.3245	27	6	3	0	9	9	23	0	0
ERX633347.12.fa	contig_58856	ERX633347..contig_58856	12297	16.3349	18	4	2	0	3	30	7	0	0
ERX555907.72.fa	contig_280	ERX555907..contig_280	45671	16.4071	23	7	3	0	3	16	32	0	0
SRX802076.62.fa	contig_17650	SRX802076..contig_17650	20610	16.4335	29	5	0	0	9	2	15	0	0
SRX802073.99.fa	contig_14463	SRX802073..contig_14463	12084	16.4541	16	3	0	0	0	5	0	0	0
ERX556028.70.fa	contig_1882	ERX556028..contig_1882	36001	16.4714	36	7	5	0	20	20	12	0	0
ERX556003.31.fa	contig_62624	ERX556003..contig_62624	10446	16.4951	14	3	2	0	5	15	5	0	0
ERX556091.17.fa	contig_8350	ERX556091..contig_8350	25886	16.4951	15	4	2	0	10	8	9	0	0
ERX552244.21.fa	contig_23274	ERX552244..contig_23274	11490	16.512	14	2	1	0	2	1	12	0	0
ERX555952.65.fa	contig_14857	ERX555952..contig_14857	37539	16.5133	41	11	7	0	17	23	18	0	0
SRX802076.48.fa	contig_100640	SRX802076..contig_100640	20300	16.5156	21	4	1	0	0	18	2	0	0
ERX555907.89.fa	contig_5798	ERX555907..contig_5798	12244	16.5223	14	3	0	0	2	6	7	0	0
ERX555907.40.fa	contig_5558	ERX555907..contig_5558	30630	16.5242	40	5	0	0	4	19	12	0	0
SRX802077.27.fa	contig_41040	SRX802077..contig_41040	42045	16.5246	28	8	6	0	11	17	52	0	0
SRX327520.258.fa	contig_28016	SRX327520..contig_28016	32851	16.5268	47	8	2	0	16	13	8	0	0
ERX556101.13.fa	contig_117267	ERX556101..contig_117267	10176	16.5272	14	3	1	1	1	15	1	0	0
ERX555926.27.fa	contig_351	ERX555926..contig_351	21793	16.5278	25	7	4	0	5	31	18	0	0
ERX555984.23.fa	contig_3485	ERX555984..contig_3485	30234	16.5433	36	7	2	0	6	30	6	0	0
SRX331703.30.fa	contig_6299	SRX331703..contig_6299	15998	16.5689	12	3	1	0	9	0	1	0	0
ERX556101.13.fa	contig_38661	ERX556101..contig_38661	11216	16.5724	19	4	2	0	9	8	3	0	0
ERX555907.104.fa	contig_66471	ERX555907..contig_66471	29295	16.5878	35	10	5	4	9	30	24	2	0
ERX556134.17.fa	contig_5539	ERX556134..contig_5539	28529	16.5898	28	7	3	0	13	14	13	0	0
SRX802143.64.fa	contig_22699	SRX802143..contig_22699	38834	16.607	39	6	2	0	0	5	47	0	0
ERX556126.36.fa	contig_23307	ERX556126..contig_23307	19028	16.6143	25	4	0	0	12	10	6	0	0
ERX555967.57.fa	contig_180468	ERX555967..contig_180468	11237	16.6173	7	2	1	0	0	0	0	0	0
ERX556315.47.fa	contig_21812	ERX556315..contig_21812	16141	16.6198	20	3	0	0	0	5	9	0	0
ERX555984.23.fa	contig_38214	ERX555984..contig_38214	28933	16.6312	41	8	1	0	8	30	13	0	0
ERX555959.40.fa	contig_29490	ERX555959..contig_29490	10720	16.6395	12	4	1	0	2	10	4	0	0
SRX802202.118.fa	contig_117570	SRX802202..contig_117570	12111	16.6424	12	3	1	0	1	14	5	0	0
SRX696246.4.fa	contig_1692	SRX696246..contig_1692	77424	16.6555	90	25	13	0	10	51	96	0	0
ERX552274.16.fa	contig_39843	ERX552274..contig_39843	10132	16.6698	12	4	2	0	9	9	8	0	0
ERX633356.44.fa	contig_26248	ERX633356..contig_26248	14628	16.6732	16	2	1	0	6	9	16	0	0
ERX552277.13.fa	contig_7204	ERX552277..contig_7204	26839	16.6815	42	7	1	0	11	22	19	0	0
ERX552277.41.fa	contig_50937	ERX552277..contig_50937	19738	16.7017	16	5	4	0	12	24	15	0	0
SRX802143.125.fa	contig_102666	SRX802143..contig_102666	22920	16.7074	29	7	3	0	3	18	21	0	0
SRX802077.138.fa	contig_64185	SRX802077..contig_64185	10762	16.7194	10	2	2	0	10	5	5	0	0
ERX555954.49.fa	contig_27090	ERX555954..contig_27090	14886	16.7214	22	6	1	0	12	15	5	0	0
ERX552255.64.fa	contig_37839	ERX552255..contig_37839	39137	16.7499	37	9	3	0	16	31	19	0	0
ERX552243.92.fa	contig_90522	ERX552243..contig_90522	17219	16.7507	17	5	4	1	12	16	17	0	0
ERX555957.21.fa	contig_28483	ERX555957..contig_28483	25069	16.7559	12	3	1	0	1	15	0	0	0
ERX555907.48.fa	contig_3127	ERX555907..contig_3127	22849	16.7692	19	6	3	0	10	15	28	0	0
ERX552302.17.fa	contig_7699	ERX552302..contig_7699	14775	16.7813	15	3	1	0	1	10	10	0	0
ERX555984.23.fa	contig_39989	ERX555984..contig_39989	13287	16.7871	10	2	0	0	0	0	0	0	0
SRX327520.39.fa	contig_96399	SRX327520..contig_96399	21430	16.798	24	4	1	2	14	12	7	0	0
SRX802074.61.fa	contig_40935	SRX802074..contig_40935	13740	16.8096	17	3	1	0	10	5	5	0	0
ERX555967.47.fa	contig_56931	ERX555967..contig_56931	14840	16.8112	17	2	0	0	5	6	0	0	0
SRX802077.27.fa	contig_51171	SRX802077..contig_51171	10719	16.8325	6	1	0	0	0	0	0	0	0
SRX802073.13.fa	contig_3837	SRX802073..contig_3837	10330	16.8335	6	2	1	0	0	12	0	0	0
ERX555907.40.fa	contig_8162	ERX555907..contig_8162	58448	16.8502	53	13	5	0	7	34	38	1	0
ERX552244.17.fa	contig_42167	ERX552244..contig_42167	11033	16.8576	16	4	1	0	3	12	11	0	0
ERX552243.92.fa	contig_221538	ERX552243..contig_221538	10070	16.8589	10	3	2	1	0	10	28	0	0
ERX556005.44.fa	contig_5183	ERX556005..contig_5183	21979	16.8713	12	2	0	0	3	5	0	0	0
ERX555961.47.fa	contig_5663	ERX555961..contig_5663	12088	16.8748	9	2	2	0	1	4	2	0	0
ERX555967.39.fa	contig_82857	ERX555967..contig_82857	10294	16.8821	15	3	0	0	7	11	2	0	0
ERX555990.11.fa	contig_1152	ERX555990..contig_1152	45152	16.8893	39	9	5	0	6	13	20	0	0
ERX288973.1.fa	contig_4370	ERX288973..contig_4370	10030	16.8908	15	3	1	0	6	3	16	0	0
ERX555957.21.fa	contig_44460	ERX555957..contig_44460	13795	16.9119	18	4	1	0	6	9	17	0	0
SRX802077.84.fa	contig_69480	SRX802077..contig_69480	21369	16.9286	28	6	0	0	7	17	0	0	1
ERX552255.7.fa	contig_11961	ERX552255..contig_11961	21782	16.9596	18	7	4	0	11	11	16	0	0
ERX552255.49.fa	contig_87564	ERX552255..contig_87564	10144	16.9737	11	3	2	0	9	3	6	0	0
ERX555997.39.fa	contig_39061	ERX555997..contig_39061	15041	17.0089	15	3	2	0	4	11	0	0	0
SRX802143.100.fa	contig_18010	SRX802143..contig_18010	16278	17.0118	21	4	1	0	7	15	12	0	0
ERX556094.51.fa	contig_78260	ERX556094..contig_78260	17297	17.0137	19	5	2	0	9	18	15	0	0
SRX802963.76.fa	contig_11235	SRX802963..contig_11235	12158	17.0314	16	4	2	0	2	13	7	0	0
ERX552297.60.fa	contig_5796	ERX552297..contig_5796	53794	17.0346	64	12	2	0	10	32	17	0	0
ERX555952.65.fa	contig_122518	ERX555952..contig_122518	11948	17.0431	8	3	2	0	10	5	5	0	0
SRX327520.277.fa	contig_24409	SRX327520..contig_24409	24120	17.0641	17	4	1	0	6	19	2	0	0
ERX552297.80.fa	contig_80641	ERX552297..contig_80641	11835	17.0653	7	1	0	0	7	2	1	0	0
ERX555961.43.fa	contig_4611	ERX555961..contig_4611	26148	17.069	24	6	5	0	12	29	20	0	0
SRX330942.38.fa	contig_3620	SRX330942..contig_3620	18135	17.0736	15	3	1	0	1	2	25	0	0
ERX552258.48.fa	contig_32246	ERX552258..contig_32246	26787	17.0768	41	7	1	0	11	22	19	0	0
SRX474032.80.fa	contig_46831	SRX474032..contig_46831	11217	17.0774	12	2	1	0	4	1	6	0	0
ERX556037.19.fa	contig_146031	ERX556037..contig_146031	11556	17.0817	17	4	3	0	8	12	7	0	0
ERX552302.24.fa	contig_10438	ERX552302..contig_10438	26816	17.0854	41	7	1	0	11	12	19	0	0
SRX802202.107.fa	contig_12914	SRX802202..contig_12914	13197	17.1013	17	5	5	0	5	18	23	0	0
ERX556134.17.fa	contig_2925	ERX556134..contig_2925	44819	17.1029	39	9	5	0	6	15	20	0	0
ERX552252.49.fa	contig_62160	ERX552252..contig_62160	15916	17.1107	15	3	2	0	2	8	15	0	0
ERX288975.8.fa	contig_12831	ERX288975..contig_12831	16395	17.1218	15	5	2	0	6	8	23	0	0
ERX552277.13.fa	contig_583	ERX552277..contig_583	34603	17.165	36	8	1	0	6	7	20	0	0
ERX552297.9.fa	contig_3440	ERX552297..contig_3440	16307	17.1704	16	3	2	0	9	8	3	0	0
ERX682739.15.fa	contig_45832	ERX682739..contig_45832	16053	17.1861	19	6	1	0	0	11	1	0	0
ERX555943.10.fa	contig_5967	ERX555943..contig_5967	57248	17.1899	52	15	9	0	0	0	0	0	0
SRX802202.118.fa	contig_161056	SRX802202..contig_161056	13855	17.1981	15	3	0	0	5	0	0	0	0
ERX552244.17.fa	contig_15519	ERX552244..contig_15519	10910	17.2047	15	3	1	0	7	9	2	0	1
SRX559898.27.fa	contig_13340	SRX559898..contig_13340	27608	17.2272	28	5	1	0	6	23	11	0	0
SRX559902.76.fa	contig_5752	SRX559902..contig_5752	27582	17.2272	28	5	1	0	6	23	11	0	0
ERX552277.41.fa	contig_22325	ERX552277..contig_22325	26660	17.2316	26	6	3	0	20	19	10	0	0
ERX552302.45.fa	contig_2405	ERX552302..contig_2405	26781	17.2316	26	6	3	0	20	19	10	0	0
ERX552244.11.fa	contig_2599	ERX552244..contig_2599	56425	17.2378	55	7	1	0	3	20	9	0	0
ERX552296.13.fa	contig_95616	ERX552296..contig_95616	10284	17.254	10	3	1	0	7	1	26	0	0
ERX552254.35.fa	contig_22257	ERX552254..contig_22257	16598	17.2774	18	7	4	0	7	30	13	0	0
ERX555907.72.fa	contig_11659	ERX555907..contig_11659	10907	17.2862	15	4	2	0	10	15	16	0	0
ERX556009.10.fa	contig_1750	ERX556009..contig_1750	24400	17.2891	34	6	3	3	3	13	33	0	0
ERX555987.28.fa	contig_50552	ERX555987..contig_50552	35759	17.2924	33	12	6	0	19	18	28	2	0
SRX310217.20.fa	contig_79721	SRX310217..contig_79721	13301	17.3082	15	2	0	0	6	7	0	0	0
SRX802077.162.fa	contig_102117	SRX802077..contig_102117	17530	17.3204	16	5	3	0	11	9	20	0	0
ERX556094.51.fa	contig_2476	ERX556094..contig_2476	21568	17.3206	23	7	4	0	4	4	46	0	0
ERX555959.40.fa	contig_6824	ERX555959..contig_6824	18399	17.326	19	5	2	0	1	18	16	0	0
SRX327520.329.fa	contig_104238	SRX327520..contig_104238	14583	17.3412	14	2	0	0	10	1	1	0	0
SRX802202.7.fa	contig_15674	SRX802202..contig_15674	25588	17.3423	23	5	1	0	7	32	4	0	0
ERX552244.11.fa	contig_34438	ERX552244..contig_34438	20546	17.3459	20	4	1	0	7	14	4	0	0
ERX556017.61.fa	contig_37557	ERX556017..contig_37557	18530	17.3747	23	4	2	0	13	6	17	0	0
ERX555926.32.fa	contig_16197	ERX555926..contig_16197	14229	17.3842	21	4	1	0	5	16	3	0	0
SRX310217.20.fa	contig_23099	SRX310217..contig_23099	34477	17.3986	42	6	1	0	10	21	9	0	0
ERX552254.5.fa	contig_20480	ERX552254..contig_20480	13793	17.4026	22	5	0	0	5	14	5	0	0
ERX552298.2.fa	contig_68360	ERX552298..contig_68360	15393	17.4189	24	6	2	0	10	23	12	0	0
ERX633342.1.fa	contig_9785	ERX633342..contig_9785	18505	17.4307	19	5	2	0	5	15	10	0	0
SRX802077.84.fa	contig_136805	SRX802077..contig_136805	10940	17.4371	16	4	0	0	0	15	10	0	0
ERX552296.13.fa	contig_8116	ERX552296..contig_8116	23703	17.4373	15	5	3	0	1	0	25	0	0
ERX552270.52.fa	contig_40134	ERX552270..contig_40134	10993	17.4461	21	6	4	0	11	22	12	0	0
SRX802077.27.fa	contig_218387	SRX802077..contig_218387	11299	17.4721	16	4	1	0	9	17	3	0	0
ERX552254.13.fa	contig_65374	ERX552254..contig_65374	20478	17.4855	20	5	5	5	0	8	31	0	0
ERX556091.17.fa	contig_1689	ERX556091..contig_1689	39046	17.4855	23	6	2	1	2	13	13	0	1
ERX552270.65.fa	contig_3002	ERX552270..contig_3002	52960	17.498	67	17	8	0	0	0	0	0	0
SRX802073.24.fa	contig_9831	SRX802073..contig_9831	14767	17.5237	15	3	0	0	2	2	5	0	1
ERX556015.14.fa	contig_3488	ERX556015..contig_3488	11101	17.5373	14	4	2	0	4	8	10	0	0
ERX555907.31.fa	contig_27504	ERX555907..contig_27504	10295	17.5412	17	4	0	0	1	5	9	0	1
SRX802076.48.fa	contig_7137	SRX802076..contig_7137	29535	17.5503	29	5	1	0	15	9	10	0	0
ERX555907.45.fa	contig_4453	ERX555907..contig_4453	21774	17.5553	26	5	1	0	0	0	0	0	0
ERX555957.21.fa	contig_1422	ERX555957..contig_1422	11938	17.5571	11	3	2	0	12	10	8	0	0
ERX556094.51.fa	contig_16718	ERX556094..contig_16718	12182	17.5694	13	5	6	0	0	0	0	0	0
SRX310217.15.fa	contig_1162	SRX310217..contig_1162	173789	17.5899	178	41	16	0	25	195	74	3	2
ERX555965.10.fa	contig_8093	ERX555965..contig_8093	25638	17.6076	34	8	2	0	11	22	20	0	0
ERX552252.37.fa	contig_1312	ERX552252..contig_1312	19827	17.6079	16	3	2	0	0	7	9	0	0
ERX556315.47.fa	contig_2155	ERX556315..contig_2155	22519	17.6088	28	6	1	0	0	19	10	0	0
ERX555915.1.fa	contig_11880	ERX555915..contig_11880	15407	17.6244	16	3	2	0	14	6	6	0	0
ERX555907.45.fa	contig_2461	ERX555907..contig_2461	22352	17.6294	20	7	3	0	0	0	0	0	0
ERX552252.37.fa	contig_16899	ERX552252..contig_16899	26248	17.6356	33	7	3	0	17	10	5	0	0
ERX556058.46.fa	contig_18770	ERX556058..contig_18770	12088	17.6381	20	4	1	0	6	2	8	0	0
ERX552256.88.fa	contig_21886	ERX552256..contig_21886	17578	17.6419	20	8	5	0	3	11	60	0	0
ERX556031.42.fa	contig_51682	ERX556031..contig_51682	10025	17.6664	7	1	1	0	0	0	0	0	0
ERX552255.59.fa	contig_2728	ERX552255..contig_2728	24218	17.6822	22	3	2	0	11	6	10	0	0
ERX552255.59.fa	contig_53023	ERX552255..contig_53023	24158	17.6896	26	6	3	0	8	27	16	0	0
ERX555943.9.fa	contig_21299	ERX555943..contig_21299	19942	17.6988	29	5	1	0	16	8	6	0	0
SRX802202.118.fa	contig_106934	SRX802202..contig_106934	17402	17.7013	22	5	4	0	1	11	14	0	0
ERX633345.33.fa	contig_8052	ERX633345..contig_8052	51027	17.7159	70	15	5	0	7	22	48	0	0
ERX552261.85.fa	contig_50379	ERX552261..contig_50379	17388	17.744	20	6	3	1	4	7	37	0	0
ERX288975.8.fa	contig_6435	ERX288975..contig_6435	24089	17.7518	29	7	4	0	16	11	17	0	0
ERX555957.21.fa	contig_5162	ERX555957..contig_5162	17147	17.7548	15	3	1	0	3	11	9	0	0
ERX682739.15.fa	contig_52374	ERX682739..contig_52374	13272	17.7645	15	4	1	0	2	1	13	0	0
ERX552256.88.fa	contig_33580	ERX552256..contig_33580	10350	17.7714	17	3	0	0	1	10	9	0	0
ERX552287.8.fa	contig_108075	ERX552287..contig_108075	21516	17.7857	26	6	3	0	4	16	12	0	0
SRX327520.277.fa	contig_21395	SRX327520..contig_21395	10800	17.7879	11	2	1	0	4	10	7	0	0
SRX802202.118.fa	contig_82526	SRX802202..contig_82526	20391	17.8043	28	7	3	0	2	16	29	0	0
ERX555967.47.fa	contig_10901	ERX555967..contig_10901	49316	17.8073	43	9	2	0	8	9	3	0	0
ERX552302.24.fa	contig_14784	ERX552302..contig_14784	40855	17.861	48	11	3	0	11	31	9	0	0
ERX556005.44.fa	contig_8516	ERX556005..contig_8516	12765	17.8776	9	2	1	0	5	0	5	0	0
ERX552255.59.fa	contig_71338	ERX552255..contig_71338	19621	17.8824	20	5	2	1	4	14	34	0	0
ERX555984.23.fa	contig_6942	ERX555984..contig_6942	31131	17.8868	36	6	3	0	15	14	11	0	0
SRX327520.258.fa	contig_218964	SRX327520..contig_218964	13212	17.8897	27	5	1	4	0	0	33	0	0
ERX552261.85.fa	contig_2695	ERX552261..contig_2695	18020	17.8941	17	4	3	0	5	15	5	0	0
ERX552270.68.fa	contig_38659	ERX552270..contig_38659	10734	17.9462	19	4	1	0	8	2	5	0	0
SRX331703.48.fa	contig_17933	SRX331703..contig_17933	20304	17.9599	26	6	0	0	8	12	8	0	0
SRX802963.76.fa	contig_2073	SRX802963..contig_2073	51615	17.9604	60	12	3	0	14	23	20	0	0
ERX552254.13.fa	contig_231	ERX552254..contig_231	42388	17.978	46	12	8	0	18	56	42	0	0
ERX552270.97.fa	contig_17580	ERX552270..contig_17580	10724	17.9974	15	2	0	0	6	5	5	0	0
ERX552270.42.fa	contig_26141	ERX552270..contig_26141	35999	18.0402	46	9	2	1	14	9	17	0	0
ERX555997.23.fa	contig_29852	ERX555997..contig_29852	13256	18.0427	19	5	2	0	6	10	20	0	0
SRX327520.329.fa	contig_64302	SRX327520..contig_64302	45776	18.0466	46	10	3	1	2	35	45	0	2
ERX555957.21.fa	contig_25717	ERX555957..contig_25717	11627	18.0545	17	3	0	0	1	6	14	0	0
ERX555951.28.fa	contig_14455	ERX555951..contig_14455	19102	18.0576	15	4	3	0	15	15	9	0	0
ERX552292.53.fa	contig_40272	ERX552292..contig_40272	10737	18.0626	13	3	0	0	0	0	10	0	0
ERX552261.56.fa	contig_20779	ERX552261..contig_20779	32311	18.0846	37	8	3	0	2	16	16	0	0
SRX802963.105.fa	contig_11034	SRX802963..contig_11034	21537	18.0999	23	5	1	1	3	11	14	0	0
SRX802963.33.fa	contig_4963	SRX802963..contig_4963	17593	18.1004	17	3	2	0	6	13	6	0	0
ERX633342.1.fa	contig_27052	ERX633342..contig_27052	12322	18.1041	20	6	1	0	4	8	10	0	0
SRX327520.277.fa	contig_87538	SRX327520..contig_87538	53300	18.1171	48	17	12	0	14	88	31	0	1
ERX555961.42.fa	contig_19669	ERX555961..contig_19669	13300	18.1328	9	4	2	0	8	9	3	0	0
ERX555952.65.fa	contig_50060	ERX555952..contig_50060	12003	18.1346	11	3	1	0	2	21	4	0	0
ERX552255.64.fa	contig_2179	ERX552255..contig_2179	17813	18.1351	11	3	2	0	2	9	3	0	1
SRX327520.277.fa	contig_109152	SRX327520..contig_109152	37228	18.1617	31	7	4	0	8	20	31	0	0
SRX330942.38.fa	contig_2208	SRX330942..contig_2208	13864	18.1659	5	1	0	0	8	0	0	0	1
ERX552288.95.fa	contig_5412	ERX552288..contig_5412	10692	18.1807	13	3	2	0	7	6	12	0	0
SRX802073.62.fa	contig_26478	SRX802073..contig_26478	115085	18.1834	113	31	20	0	42	115	69	0	2
SRX802143.100.fa	contig_25259	SRX802143..contig_25259	50755	18.1966	53	13	4	0	17	42	27	0	0
ERX552296.13.fa	contig_38562	ERX552296..contig_38562	14774	18.2081	13	3	1	0	10	1	24	0	0
ERX555907.15.fa	contig_5159	ERX555907..contig_5159	14927	18.2185	25	6	1	0	3	32	5	0	0
ERX250271.266.fa	contig_50445	ERX250271..contig_50445	53229	18.2243	70	13	2	0	32	5	14	0	0
ERX552261.31.fa	contig_10302	ERX552261..contig_10302	21041	18.2501	24	5	2	0	18	9	22	0	0
SRX802073.53.fa	contig_876	SRX802073..contig_876	38017	18.2512	55	11	1	0	14	33	16	0	1
ERX555967.57.fa	contig_19339	ERX555967..contig_19339	13478	18.2667	7	1	0	0	4	6	0	0	0
SRX331703.17.fa	contig_1851	SRX331703..contig_1851	13522	18.2763	17	3	2	0	1	3	9	0	0
SRX803008.74.fa	contig_11579	SRX803008..contig_11579	55673	18.2804	65	12	2	0	79	40	8	0	0
ERX555961.47.fa	contig_1710	ERX555961..contig_1710	59070	18.2824	58	13	6	2	30	36	27	0	1
ERX552279.2.fa	contig_18289	ERX552279..contig_18289	18356	18.2865	28	5	0	0	7	6	0	0	0
SRX802077.138.fa	contig_11015	SRX802077..contig_11015	48393	18.2885	25	7	5	1	1	10	31	4	0
SRX802202.34.fa	contig_1297	SRX802202..contig_1297	13319	18.2918	16	2	0	0	7	0	13	0	0
SRX802202.118.fa	contig_48593	SRX802202..contig_48593	12337	18.2985	13	4	2	0	6	22	8	0	0
ERX288947.1.fa	contig_17018	ERX288947..contig_17018	22391	18.3005	27	5	0	2	5	0	13	0	0
ERX556054.16.fa	contig_97193	ERX556054..contig_97193	11385	18.3014	13	5	2	0	6	23	11	0	0
SRX802077.27.fa	contig_47277	SRX802077..contig_47277	11088	18.3194	10	1	0	0	4	2	8	0	0
ERX555984.23.fa	contig_6392	ERX555984..contig_6392	41276	18.3194	54	11	1	0	17	41	13	0	0
ERX552256.88.fa	contig_7368	ERX552256..contig_7368	15183	18.3212	11	5	3	0	2	15	4	0	0
ERX552255.7.fa	contig_3311	ERX552255..contig_3311	18617	18.3482	22	4	1	0	5	14	5	0	0
ERX556005.37.fa	contig_9478	ERX556005..contig_9478	39751	18.3542	46	11	5	0	22	39	26	0	0
ERX555913.65.fa	contig_23526	ERX555913..contig_23526	11174	18.358	11	2	0	0	4	11	6	0	0
ERX555907.87.fa	contig_2785	ERX555907..contig_2785	25145	18.3601	28	9	3	1	8	23	25	0	0
ERX555945.3.fa	contig_3898	ERX555945..contig_3898	30741	18.3865	21	7	3	0	17	12	31	0	0
SRX319064.32.fa	contig_4863	SRX319064..contig_4863	16404	18.3948	12	2	1	0	3	3	0	0	4
ERX555907.31.fa	contig_70763	ERX555907..contig_70763	13309	18.4146	23	4	1	0	1	7	7	0	0
SRX802202.24.fa	contig_20397	SRX802202..contig_20397	25819	18.4201	31	6	1	1	9	17	15	0	0
ERX552302.18.fa	contig_48559	ERX552302..contig_48559	10135	18.4336	14	3	1	0	7	9	2	0	1
SRX802143.64.fa	contig_51173	SRX802143..contig_51173	33488	18.4596	33	6	1	0	7	9	70	0	0
ERX552257.96.fa	contig_70780	ERX552257..contig_70780	24174	18.4708	25	7	5	0	8	22	30	1	0
SRX802202.118.fa	contig_109499	SRX802202..contig_109499	11776	18.5184	14	3	0	0	4	10	0	0	0
SRX310217.15.fa	contig_17382	SRX310217..contig_17382	48558	18.5248	46	13	5	0	21	36	26	1	0
SRX802076.62.fa	contig_38164	SRX802076..contig_38164	57463	18.5414	47	12	3	1	21	24	22	0	0
SRX802202.77.fa	contig_13617	SRX802202..contig_13617	36066	18.5503	39	11	5	0	16	41	29	0	0
SRX327722.29.fa	contig_148081	SRX327722..contig_148081	11690	18.556	13	3	1	0	10	2	3	0	0
SRX802077.138.fa	contig_83502	SRX802077..contig_83502	19425	18.5774	22	4	3	0	10	19	16	0	0
ERX288973.1.fa	contig_10080	ERX288973..contig_10080	10003	18.5883	10	2	0	3	4	7	17	0	0
ERX556005.37.fa	contig_4329	ERX556005..contig_4329	11073	18.6239	13	4	2	0	6	18	11	0	0
ERX555997.39.fa	contig_74282	ERX555997..contig_74282	12998	18.6335	12	2	1	0	7	8	10	0	0
ERX556043.42.fa	contig_26420	ERX556043..contig_26420	17444	18.6425	19	5	5	0	5	34	0	0	0
SRX331950.29.fa	contig_79	SRX331950..contig_79	57601	18.6491	62	14	5	0	11	19	57	0	0
ERX556017.11.fa	contig_7931	ERX556017..contig_7931	16329	18.652	21	8	5	0	20	6	13	0	0
ERX552243.92.fa	contig_52573	ERX552243..contig_52573	16479	18.6824	16	5	2	0	17	12	8	0	0
SRX330942.38.fa	contig_42	SRX330942..contig_42	11516	18.7042	9	2	1	0	8	7	0	0	0
ERX552270.10.fa	contig_4513	ERX552270..contig_4513	23695	18.7267	28	7	2	3	10	14	30	0	0
ERX682739.15.fa	contig_4777	ERX682739..contig_4777	131605	18.7379	171	36	3	5	29	75	67	0	1
SRX327722.204.fa	contig_78879	SRX327722..contig_78879	17812	18.7544	18	3	1	2	14	5	11	0	0
SRX802073.99.fa	contig_119920	SRX802073..contig_119920	13480	18.7702	9	2	1	0	5	5	0	1	0
ERX552244.21.fa	contig_4420	ERX552244..contig_4420	21858	18.778	13	4	2	0	2	14	9	0	0
SRX272783.128.fa	contig_12611	SRX272783..contig_12611	35580	18.7949	46	9	0	0	18	10	13	0	0
ERX552261.3.fa	contig_43195	ERX552261..contig_43195	11372	18.7977	20	4	0	0	4	12	7	0	0
SRX802143.64.fa	contig_30580	SRX802143..contig_30580	37675	18.7985	25	7	3	0	8	22	32	0	0
ERX552270.107.fa	contig_10383	ERX552270..contig_10383	35422	18.8027	39	9	3	0	13	21	34	0	0
SRX327520.21.fa	contig_173844	SRX327520..contig_173844	16800	18.8055	17	4	0	0	6	4	21	0	0
SRX327520.21.fa	contig_97280	SRX327520..contig_97280	29494	18.811	37	7	0	0	5	7	20	0	0
SRX802077.154.fa	contig_23961	SRX802077..contig_23961	46931	18.8263	52	13	4	0	23	31	12	0	1
SRX803008.112.fa	contig_84531	SRX803008..contig_84531	11122	18.8441	6	3	2	0	2	12	0	0	1
ERX555967.57.fa	contig_88994	ERX555967..contig_88994	32125	18.85	40	10	4	0	18	26	12	1	0
SRX802077.35.fa	contig_2218	SRX802077..contig_2218	56404	18.8505	55	17	4	1	29	34	31	0	0
ERX288947.23.fa	contig_17592	ERX288947..contig_17592	29210	18.8527	28	8	6	0	17	18	42	0	0
ERX555931.9.fa	contig_137	ERX555931..contig_137	32689	18.8709	33	8	2	0	1	29	23	2	0
ERX552297.51.fa	contig_94354	ERX552297..contig_94354	11937	18.8804	14	3	0	0	0	0	0	0	0
SRX331703.39.fa	contig_2849	SRX331703..contig_2849	14833	18.8808	14	4	1	0	11	11	14	0	0
ERX552261.85.fa	contig_48274	ERX552261..contig_48274	23503	18.8831	26	8	3	0	2	41	19	0	0
SRX802076.68.fa	contig_28818	SRX802076..contig_28818	27905	18.8885	38	7	0	0	0	0	0	0	0
ERX552261.3.fa	contig_89383	ERX552261..contig_89383	13570	18.9037	15	3	0	0	2	11	12	0	0
ERX556005.44.fa	contig_116676	ERX556005..contig_116676	19477	18.9169	15	7	6	0	9	10	42	0	0
ERX552261.85.fa	contig_129973	ERX552261..contig_129973	13276	18.9209	12	4	2	0	5	16	0	0	0
ERX552254.35.fa	contig_53458	ERX552254..contig_53458	11809	18.9282	17	3	0	0	2	3	15	0	0
ERX555951.15.fa	contig_61815	ERX555951..contig_61815	10175	18.9316	12	4	2	0	6	19	10	0	0
ERX552253.3.fa	contig_13940	ERX552253..contig_13940	21461	18.9348	20	6	6	0	16	15	20	0	0
ERX555943.10.fa	contig_7489	ERX555943..contig_7489	25205	18.9449	28	12	9	0	21	17	56	0	0
SRX802202.118.fa	contig_141971	SRX802202..contig_141971	10640	18.9479	8	2	2	0	2	12	1	0	0
ERX552270.16.fa	contig_36200	ERX552270..contig_36200	11348	18.9609	13	2	0	0	1	5	6	0	0
SRX327722.204.fa	contig_2922	SRX327722..contig_2922	12497	18.9891	13	2	0	0	9	1	0	0	0
ERX555926.32.fa	contig_35965	ERX555926..contig_35965	16904	19.0117	19	5	1	0	5	12	20	0	0
SRX802073.13.fa	contig_34643	SRX802073..contig_34643	20143	19.0185	20	5	1	2	8	18	2	0	0
ERX552270.76.fa	contig_4370	ERX552270..contig_4370	29957	19.0256	21	5	1	0	13	8	14	0	0
SRX802073.108.fa	contig_15995	SRX802073..contig_15995	33807	19.0272	29	8	4	0	14	26	11	0	0
ERX555967.90.fa	contig_6396	ERX555967..contig_6396	20057	19.0322	29	5	1	0	5	15	22	0	0
ERX552287.77.fa	contig_156346	ERX552287..contig_156346	10486	19.0448	15	4	2	0	0	0	0	0	0
ERX552255.7.fa	contig_63336	ERX552255..contig_63336	15901	19.0571	20	4	1	0	6	17	6	0	0
ERX552261.47.fa	contig_77998	ERX552261..contig_77998	10532	19.0676	12	3	0	0	1	6	0	0	3
ERX552243.92.fa	contig_177516	ERX552243..contig_177516	14148	19.0699	19	4	1	0	2	11	12	0	0
ERX552270.100.fa	contig_11242	ERX552270..contig_11242	13733	19.0768	11	3	4	0	6	3	33	0	0
ERX552270.42.fa	contig_3082	ERX552270..contig_3082	31348	19.0778	35	9	3	0	8	24	44	0	0
ERX555967.32.fa	contig_21187	ERX555967..contig_21187	13829	19.0837	17	4	1	0	2	11	5	0	0
SRX802074.80.fa	contig_73592	SRX802074..contig_73592	10178	19.1222	16	4	2	0	3	11	6	0	0
ERX556037.23.fa	contig_22333	ERX556037..contig_22333	18042	19.1278	20	6	3	0	13	13	11	0	0
ERX555987.28.fa	contig_35020	ERX555987..contig_35020	18116	19.1493	14	5	4	0	9	24	13	0	0
SRX330942.38.fa	contig_8656	SRX330942..contig_8656	12044	19.1508	13	3	1	0	10	5	9	0	1
ERX552302.42.fa	contig_5953	ERX552302..contig_5953	14524	19.1657	21	6	3	0	9	20	8	0	0
ERX552270.68.fa	contig_69282	ERX552270..contig_69282	13686	19.1708	15	5	3	0	5	15	10	0	0
ERX556009.10.fa	contig_58516	ERX556009..contig_58516	12548	19.1831	17	5	2	1	4	7	16	0	0
SRX802076.62.fa	contig_72872	SRX802076..contig_72872	14241	19.197	19	4	1	0	14	6	15	0	0
ERX552256.88.fa	contig_50241	ERX552256..contig_50241	10961	19.2079	10	3	1	0	1	10	4	0	0
ERX556037.25.fa	contig_8794	ERX556037..contig_8794	21626	19.2454	23	5	3	0	20	11	5	0	0
ERX555958.4.fa	contig_3545	ERX555958..contig_3545	49375	19.259	36	7	2	0	11	28	12	0	0
ERX552261.43.fa	contig_42735	ERX552261..contig_42735	11024	19.2638	9	2	1	0	6	3	2	0	0
ERX552244.11.fa	contig_56443	ERX552244..contig_56443	32114	19.2642	44	12	2	0	6	51	32	0	0
ERX556134.17.fa	contig_8517	ERX556134..contig_8517	37645	19.2658	33	10	4	0	18	17	17	0	0
ERX555990.11.fa	contig_14252	ERX555990..contig_14252	36663	19.2658	33	10	4	0	18	17	17	0	0
SRX802076.48.fa	contig_46513	SRX802076..contig_46513	13651	19.2727	10	2	0	0	1	0	4	0	0
ERX552244.11.fa	contig_12308	ERX552244..contig_12308	18427	19.2851	20	3	0	0	10	5	0	0	0
ERX552252.37.fa	contig_12244	ERX552252..contig_12244	15176	19.2951	15	4	1	0	10	9	3	0	0
ERX555997.39.fa	contig_21553	ERX555997..contig_21553	15564	19.3042	24	5	0	0	10	5	0	0	0
ERX552257.96.fa	contig_27923	ERX552257..contig_27923	14040	19.3085	17	5	2	0	2	25	4	0	0
ERX556094.26.fa	contig_3285	ERX556094..contig_3285	40362	19.317	33	7	4	0	18	15	19	0	0
ERX552274.16.fa	contig_10775	ERX552274..contig_10775	23515	19.3292	32	7	1	1	13	14	9	0	0
ERX552302.25.fa	contig_25728	ERX552302..contig_25728	21439	19.3324	20	6	5	1	7	8	43	0	0
SRX802077.154.fa	contig_16820	SRX802077..contig_16820	35291	19.3442	39	8	0	0	9	13	3	0	0
SRX802202.118.fa	contig_5140	SRX802202..contig_5140	17574	19.3608	18	6	2	0	5	7	20	0	0
SRX802073.18.fa	contig_56671	SRX802073..contig_56671	12622	19.3689	17	3	0	0	5	5	10	0	0
ERX555963.2.fa	contig_112090	ERX555963..contig_112090	12217	19.3887	10	1	1	0	3	8	0	0	0
ERX555954.29.fa	contig_55211	ERX555954..contig_55211	15661	19.4128	18	4	0	0	2	11	24	0	0
ERX556060.39.fa	contig_40774	ERX556060..contig_40774	26208	19.4285	35	11	5	1	13	34	33	0	1
ERX556034.16.fa	contig_40906	ERX556034..contig_40906	24938	19.4531	31	8	5	1	8	33	13	0	1
SRX802077.164.fa	contig_27566	SRX802077..contig_27566	18627	19.4609	23	6	2	0	0	15	23	0	0
ERX552270.87.fa	contig_64	ERX552270..contig_64	12012	19.4667	21	4	1	0	7	11	1	0	0
SRX802073.50.fa	contig_2687	SRX802073..contig_2687	38341	19.4773	43	9	2	0	21	8	28	0	0
ERX552279.2.fa	contig_31657	ERX552279..contig_31657	17613	19.4801	23	4	0	0	2	13	4	0	0
ERX555933.51.fa	contig_17959	ERX555933..contig_17959	19120	19.4835	14	4	2	0	2	11	17	0	0
ERX556005.35.fa	contig_40825	ERX556005..contig_40825	12349	19.4853	12	4	3	0	6	2	3	1	0
ERX556005.35.fa	contig_21378	ERX556005..contig_21378	33362	19.4969	33	7	3	0	18	36	18	0	0
ERX552254.13.fa	contig_58662	ERX552254..contig_58662	25222	19.5149	30	6	1	0	2	26	35	0	0
ERX556034.16.fa	contig_17778	ERX556034..contig_17778	16886	19.5323	19	5	2	0	3	16	16	0	0
SRX802202.118.fa	contig_161261	SRX802202..contig_161261	10221	19.5337	11	3	3	0	0	20	0	0	0
ERX552302.38.fa	contig_188	ERX552302..contig_188	102370	19.538	103	28	9	4	16	61	47	0	0
ERX552255.7.fa	contig_7898	ERX552255..contig_7898	25261	19.5518	20	6	4	0	5	14	17	1	0
SRX310217.20.fa	contig_149244	SRX310217..contig_149244	22371	19.5575	32	7	2	0	16	25	14	0	0
ERX555951.28.fa	contig_17842	ERX555951..contig_17842	44512	19.5729	45	13	6	0	26	26	32	0	0
SRX802077.27.fa	contig_121846	SRX802077..contig_121846	11775	19.5945	18	5	2	0	6	10	10	0	0
ERX555957.21.fa	contig_137069	ERX555957..contig_137069	10319	19.6141	7	2	0	1	0	5	0	0	0
SRX802077.27.fa	contig_44179	SRX802077..contig_44179	14072	19.6288	15	3	1	0	4	11	5	0	0
ERX552252.37.fa	contig_42155	ERX552252..contig_42155	37763	19.6376	35	7	2	1	8	8	7	0	0
ERX552297.9.fa	contig_73161	ERX552297..contig_73161	12936	19.6424	14	4	3	0	2	8	0	0	0
ERX552277.6.fa	contig_3731	ERX552277..contig_3731	68927	19.657	82	23	6	4	14	45	31	0	0
ERX552254.13.fa	contig_15223	ERX552254..contig_15223	39127	19.6587	38	13	9	2	16	37	38	0	1
ERX556009.7.fa	contig_646	ERX556009..contig_646	46628	19.6649	53	12	5	0	30	24	49	0	0
ERX556103.23.fa	contig_41818	ERX556103..contig_41818	13648	19.6918	14	2	0	0	3	3	8	0	0
ERX556005.44.fa	contig_4205	ERX556005..contig_4205	20359	19.6952	16	5	3	0	10	14	17	0	0
ERX556034.16.fa	contig_62831	ERX556034..contig_62831	19734	19.6997	22	5	1	0	15	0	13	0	0
ERX633345.33.fa	contig_3166	ERX633345..contig_3166	46600	19.7018	52	11	4	3	3	28	25	0	0
ERX552302.17.fa	contig_9384	ERX552302..contig_9384	12483	19.7136	9	2	0	0	0	11	0	0	0
SRX802202.118.fa	contig_60262	SRX802202..contig_60262	19348	19.7201	25	6	2	0	4	15	0	0	0
ERX555990.11.fa	contig_2499	ERX555990..contig_2499	17292	19.7298	16	3	2	0	7	6	14	0	0
ERX633347.12.fa	contig_64305	ERX633347..contig_64305	10767	19.7352	9	2	1	0	10	5	1	0	0
SRX802077.27.fa	contig_128003	SRX802077..contig_128003	12177	19.7578	9	1	0	0	5	1	6	0	0
SRX331703.2.fa	contig_10703	SRX331703..contig_10703	13885	19.7599	17	4	0	0	5	0	14	0	0
ERX552302.45.fa	contig_4214	ERX552302..contig_4214	34091	19.7643	32	13	6	0	19	13	27	2	0
ERX555919.35.fa	contig_61174	ERX555919..contig_61174	10304	19.7765	3	1	0	0	0	0	0	0	0
ERX552270.89.fa	contig_2287	ERX552270..contig_2287	26140	19.7905	23	8	3	1	6	28	10	0	0
ERX552279.2.fa	contig_21106	ERX552279..contig_21106	14175	19.7997	7	2	0	1	0	0	5	0	0
SRX802077.27.fa	contig_13403	SRX802077..contig_13403	13364	19.818	17	4	2	0	7	22	9	0	0
ERX552274.16.fa	contig_80479	ERX552274..contig_80479	11945	19.8209	16	4	2	0	6	1	15	0	0
SRX327520.39.fa	contig_250157	SRX327520..contig_250157	17528	19.8246	15	2	0	0	10	1	0	0	0
SRX802077.164.fa	contig_92501	SRX802077..contig_92501	12733	19.843	23	4	0	0	4	5	11	0	0
ERX552264.38.fa	contig_6061	ERX552264..contig_6061	20083	19.8466	22	5	0	0	10	12	1	0	0
ERX289005.28.fa	contig_18173	ERX289005..contig_18173	23337	19.8489	22	5	1	0	6	6	15	0	0
ERX555945.3.fa	contig_5685	ERX555945..contig_5685	16414	19.8616	14	5	2	0	11	13	10	0	0
ERX556019.45.fa	contig_28826	ERX556019..contig_28826	16969	19.8819	22	3	0	0	11	7	2	0	0
ERX555961.43.fa	contig_31748	ERX555961..contig_31748	13795	19.9036	18	4	1	0	4	15	18	0	0
ERX552244.21.fa	contig_249	ERX552244..contig_249	104897	19.9215	104	28	9	4	16	61	47	0	0
ERX552274.9.fa	contig_10206	ERX552274..contig_10206	14308	19.9521	18	5	2	0	11	9	16	0	0
SRX802143.55.fa	contig_268	SRX802143..contig_268	30134	19.9542	39	10	3	0	12	18	17	0	1
ERX555927.41.fa	contig_12108	ERX555927..contig_12108	20820	19.956	21	4	1	0	17	4	5	0	0
SRX319065.14.fa	contig_9128	SRX319065..contig_9128	35510	19.9639	44	10	1	1	9	13	13	0	2
SRX803008.112.fa	contig_93320	SRX803008..contig_93320	14531	19.9703	12	4	1	0	10	7	7	1	0
ERX552277.6.fa	contig_12834	ERX552277..contig_12834	20916	19.989	29	6	1	0	12	1	17	0	0
ERX552288.49.fa	contig_913	ERX552288..contig_913	104632	19.9999	115	27	5	0	28	70	48	0	0
ERX555917.28.fa	contig_2732	ERX555917..contig_2732	25603	20.0108	35	11	5	1	16	34	28	0	1
ERX555933.5.fa	contig_58230	ERX555933..contig_58230	10134	20.011	15	3	1	0	2	12	13	0	0
ERX552302.45.fa	contig_21366	ERX552302..contig_21366	10899	20.0305	15	2	0	0	5	12	8	0	0
ERX555951.10.fa	contig_15855	ERX555951..contig_15855	45925	20.0307	68	15	2	3	17	51	33	0	0
SRX802076.48.fa	contig_111116	SRX802076..contig_111116	46802	20.0376	43	8	4	0	13	15	37	0	0
ERX556054.16.fa	contig_13227	ERX556054..contig_13227	17292	20.0417	19	5	3	0	6	23	13	0	0
ERX555952.65.fa	contig_122937	ERX555952..contig_122937	18735	20.0419	25	9	4	7	2	4	72	0	0
ERX552270.68.fa	contig_13556	ERX552270..contig_13556	16308	20.048	14	5	2	0	2	27	1	0	0
ERX556094.26.fa	contig_12819	ERX556094..contig_12819	15364	20.0487	16	5	1	0	12	19	4	0	0
ERX552274.16.fa	contig_19266	ERX552274..contig_19266	14498	20.0514	20	4	3	0	16	4	11	0	0
SRX310217.15.fa	contig_1540	SRX310217..contig_1540	62541	20.0743	73	16	7	0	26	41	42	0	0
ERX556009.7.fa	contig_4996	ERX556009..contig_4996	25470	20.0747	37	8	2	2	10	27	16	0	1
SRX559898.27.fa	contig_13358	SRX559898..contig_13358	35207	20.0849	42	9	1	0	5	17	9	0	0
ERX552274.16.fa	contig_34905	ERX552274..contig_34905	28339	20.1035	30	12	8	0	27	38	35	0	2
SRX802073.68.fa	contig_39798	SRX802073..contig_39798	10182	20.118	15	5	3	0	11	5	13	0	0
ERX552261.85.fa	contig_43859	ERX552261..contig_43859	12584	20.1542	13	3	1	0	9	2	15	0	0
SRX802077.27.fa	contig_79435	SRX802077..contig_79435	21430	20.1632	20	6	2	2	6	11	21	0	0
ERX555926.32.fa	contig_3644	ERX555926..contig_3644	32987	20.1705	27	7	5	0	17	22	24	0	0
SRX327520.21.fa	contig_163103	SRX327520..contig_163103	21592	20.1798	27	5	0	2	3	12	8	0	0
ERX552255.21.fa	contig_15173	ERX552255..contig_15173	55711	20.1978	73	17	4	0	25	20	37	0	0
ERX552279.2.fa	contig_32064	ERX552279..contig_32064	30852	20.2111	22	3	0	0	8	17	5	0	0
ERX555917.28.fa	contig_40585	ERX555917..contig_40585	14533	20.2123	16	6	3	2	6	23	19	0	0
ERX556005.53.fa	contig_125798	ERX556005..contig_125798	12925	20.2137	18	5	2	0	0	0	0	0	0
ERX556043.42.fa	contig_10314	ERX556043..contig_10314	17468	20.224	23	9	5	0	3	34	24	0	2
ERX552302.25.fa	contig_16075	ERX552302..contig_16075	10356	20.2516	13	4	3	0	12	15	4	0	0
SRX802077.27.fa	contig_84115	SRX802077..contig_84115	22876	20.2541	31	7	3	0	3	26	15	0	0
SRX327520.331.fa	contig_31827	SRX327520..contig_31827	32734	20.2575	40	10	5	0	11	19	36	0	0
ERX552300.8.fa	contig_3866	ERX552300..contig_3866	42841	20.2578	49	13	3	0	28	25	19	0	1
ERX552261.85.fa	contig_29174	ERX552261..contig_29174	17117	20.2661	20	6	2	0	1	21	19	0	0
ERX556094.26.fa	contig_32159	ERX556094..contig_32159	58203	20.2676	69	20	10	1	30	39	70	0	0
SRX802077.27.fa	contig_111932	SRX802077..contig_111932	12452	20.2742	14	4	2	1	7	4	14	0	0
ERX556005.35.fa	contig_32831	ERX556005..contig_32831	14192	20.2754	17	6	3	2	6	22	21	0	0
SRX211342.63.fa	contig_154442	SRX211342..contig_154442	17637	20.2955	12	2	1	1	3	5	13	0	0
ERX682739.15.fa	contig_6642	ERX682739..contig_6642	46362	20.2967	63	12	0	0	12	23	4	0	0
ERX552257.96.fa	contig_86457	ERX552257..contig_86457	13020	20.3467	15	6	4	0	1	28	8	0	0
ERX552302.45.fa	contig_34	ERX552302..contig_34	56846	20.3513	55	17	11	0	29	35	51	0	0
ERX552279.2.fa	contig_62687	ERX552279..contig_62687	10380	20.3579	6	1	0	0	0	5	0	0	0
ERX555957.21.fa	contig_77963	ERX555957..contig_77963	10391	20.3876	10	3	2	0	12	10	9	0	0
ERX555951.28.fa	contig_7050	ERX555951..contig_7050	24230	20.407	18	4	3	0	7	7	18	0	0
SRX802073.23.fa	contig_8675	SRX802073..contig_8675	16859	20.4073	10	4	5	0	17	10	4	0	1
ERX552261.85.fa	contig_65503	ERX552261..contig_65503	15543	20.4287	24	8	5	0	21	21	17	0	0
SRX802073.52.fa	contig_123229	SRX802073..contig_123229	17262	20.4312	20	6	2	0	16	7	20	0	0
SRX327520.329.fa	contig_132763	SRX327520..contig_132763	11251	20.436	14	3	1	0	7	3	8	0	0
ERX556037.25.fa	contig_4561	ERX556037..contig_4561	16887	20.4363	19	5	0	2	1	2	11	0	0
ERX552282.42.fa	contig_22202	ERX552282..contig_22202	18637	20.4442	22	6	1	0	10	12	9	0	0
ERX943715.2.fa	contig_2003	ERX943715..contig_2003	17525	20.4778	16	5	3	0	5	6	5	0	0
ERX555931.15.fa	contig_16136	ERX555931..contig_16136	10128	20.5043	13	2	1	0	1	7	11	0	0
ERX552254.13.fa	contig_10010	ERX552254..contig_10010	18735	20.5104	16	5	1	0	0	10	13	0	0
SRX331703.30.fa	contig_22809	SRX331703..contig_22809	15764	20.5171	16	5	1	0	1	5	28	0	1
ERX552254.13.fa	contig_40238	ERX552254..contig_40238	10626	20.5213	13	2	1	0	5	0	5	0	0
ERX555952.65.fa	contig_158408	ERX555952..contig_158408	11986	20.5339	13	3	0	0	0	10	10	0	0
ERX552302.45.fa	contig_3886	ERX552302..contig_3886	29230	20.5496	32	7	2	1	12	23	10	0	0
ERX555961.42.fa	contig_39583	ERX555961..contig_39583	21354	20.5595	22	7	4	0	10	22	15	0	0
SRX211342.63.fa	contig_23055	SRX211342..contig_23055	12444	20.5684	12	2	0	0	9	1	0	0	0
ERX552297.9.fa	contig_12801	ERX552297..contig_12801	10715	20.5817	9	2	0	0	6	2	0	0	0
ERX552254.35.fa	contig_14589	ERX552254..contig_14589	25491	20.5877	27	9	3	0	6	18	42	0	0
ERX555926.39.fa	contig_26287	ERX555926..contig_26287	16279	20.5903	22	5	0	0	11	17	4	0	0
SRX802077.27.fa	contig_173281	SRX802077..contig_173281	15830	20.6129	12	6	2	0	3	17	16	0	0
ERX555967.57.fa	contig_4322	ERX555967..contig_4322	52747	20.6531	73	16	2	0	0	0	0	0	0
ERX556043.42.fa	contig_41924	ERX556043..contig_41924	12432	20.6535	13	4	2	0	5	10	8	0	0
SRX802202.77.fa	contig_31276	SRX802202..contig_31276	28401	20.6536	23	8	6	0	13	29	24	0	1
SRX802077.138.fa	contig_32133	SRX802077..contig_32133	18526	20.6541	23	5	1	0	15	15	6	0	0
ERX555907.45.fa	contig_7334	ERX555907..contig_7334	10737	20.6566	11	1	0	0	6	0	5	0	0
ERX555954.29.fa	contig_12733	ERX555954..contig_12733	18394	20.6731	21	6	1	0	9	9	2	0	0
ERX556003.45.fa	contig_57825	ERX556003..contig_57825	10799	20.6732	12	4	1	0	0	0	0	0	0
ERX556003.45.fa	contig_11920	ERX556003..contig_11920	14101	20.6856	9	2	0	0	3	5	5	0	0
SRX802202.77.fa	contig_86656	SRX802202..contig_86656	13442	20.691	12	2	1	0	10	0	5	0	0
ERX555915.1.fa	contig_22811	ERX555915..contig_22811	14935	20.6925	16	5	3	0	2	21	12	0	0
ERX682739.15.fa	contig_34263	ERX682739..contig_34263	20481	20.6934	26	6	1	0	0	3	14	0	0
ERX555987.28.fa	contig_15502	ERX555987..contig_15502	22887	20.699	18	7	3	0	10	17	10	0	0
ERX556005.44.fa	contig_60928	ERX556005..contig_60928	19787	20.7062	21	5	3	0	10	16	7	0	0
SRX696249.11.fa	contig_2797	SRX696249..contig_2797	10433	20.7487	12	4	2	0	2	4	29	0	0
ERX555984.23.fa	contig_435	ERX555984..contig_435	30273	20.7488	34	8	2	0	3	18	14	0	0
ERX555997.39.fa	contig_21554	ERX555997..contig_21554	14430	20.7491	19	5	1	0	8	19	8	0	0
SRX327520.21.fa	contig_50676	SRX327520..contig_50676	25306	20.7568	26	7	1	0	15	7	13	3	0
ERX555947.21.fa	contig_6203	ERX555947..contig_6203	21126	20.7597	18	4	2	0	0	10	6	0	0
ERX552261.44.fa	contig_48261	ERX552261..contig_48261	10700	20.7654	5	1	0	0	5	0	0	0	0
ERX552270.108.fa	contig_43810	ERX552270..contig_43810	41011	20.7677	38	8	3	0	24	21	7	0	0
SRX802202.118.fa	contig_61606	SRX802202..contig_61606	21468	20.7998	18	5	1	0	0	6	20	0	0
SRX802189.61.fa	contig_45561	SRX802189..contig_45561	31899	20.7999	46	11	2	0	12	28	31	0	0
ERX556037.19.fa	contig_45175	ERX556037..contig_45175	21259	20.806	26	8	4	0	14	25	10	0	0
ERX555907.89.fa	contig_801	ERX555907..contig_801	20873	20.8166	27	8	2	0	1	31	7	0	0
ERX555907.87.fa	contig_7663	ERX555907..contig_7663	13675	20.8167	14	2	1	0	3	10	0	0	0
SRX802202.77.fa	contig_39494	SRX802202..contig_39494	52050	20.839	47	14	7	0	14	71	57	0	0
ERX556017.11.fa	contig_3562	ERX556017..contig_3562	40823	20.8412	53	10	0	0	27	16	9	0	0
ERX556005.44.fa	contig_52963	ERX556005..contig_52963	10131	20.8924	13	3	1	0	7	9	2	0	0
SRX802189.15.fa	contig_90464	SRX802189..contig_90464	17097	20.9018	16	8	6	0	0	0	0	0	0
SRX802076.48.fa	contig_37894	SRX802076..contig_37894	16717	20.9074	20	4	0	0	1	2	13	0	0
ERX552254.13.fa	contig_2572	ERX552254..contig_2572	18412	20.9164	20	5	2	0	8	16	14	0	0
ERX552302.24.fa	contig_15185	ERX552302..contig_15185	19854	20.9181	19	5	1	0	6	6	20	0	0
ERX556034.5.fa	contig_54268	ERX556034..contig_54268	24037	20.9308	34	6	0	0	20	4	10	0	0
SRX802202.77.fa	contig_36799	SRX802202..contig_36799	11822	20.9459	14	4	2	1	0	9	24	0	0
ERX552302.18.fa	contig_29928	ERX552302..contig_29928	10150	20.9986	14	2	1	0	1	14	0	0	0
ERX556094.31.fa	contig_10309	ERX556094..contig_10309	28311	21.0148	37	14	4	0	0	0	0	0	0
ERX556005.35.fa	contig_55205	ERX556005..contig_55205	32598	21.0322	30	13	6	0	19	14	26	2	0
SRX802077.27.fa	contig_145973	SRX802077..contig_145973	10033	21.0471	13	5	2	0	0	13	18	0	0
ERX556034.16.fa	contig_97573	ERX556034..contig_97573	10554	21.0644	12	3	1	0	3	12	7	0	0
SRX802077.27.fa	contig_160341	SRX802077..contig_160341	12167	21.0985	11	2	2	0	9	5	1	0	0
SRX802077.119.fa	contig_32306	SRX802077..contig_32306	52655	21.1022	57	15	4	0	18	36	38	0	0
ERX552270.61.fa	contig_1598	ERX552270..contig_1598	27581	21.1056	13	3	1	0	9	5	6	0	0
ERX552255.64.fa	contig_18323	ERX552255..contig_18323	17244	21.1141	17	4	1	0	2	10	5	0	0
SRX802202.107.fa	contig_11547	SRX802202..contig_11547	12873	21.1154	16	4	2	0	4	13	10	0	0
SRX802963.33.fa	contig_20817	SRX802963..contig_20817	39765	21.1312	46	11	4	0	19	22	30	0	0
SRX802073.108.fa	contig_24494	SRX802073..contig_24494	50203	21.1354	51	11	2	0	15	31	10	0	0
ERX555951.15.fa	contig_1899	ERX555951..contig_1899	16641	21.1552	18	5	3	0	6	18	13	0	0
ERX552296.13.fa	contig_21825	ERX552296..contig_21825	13023	21.179	11	3	0	0	1	5	1	0	0
ERX552270.7.fa	contig_27852	ERX552270..contig_27852	21333	21.1884	36	9	3	0	10	13	18	0	0
ERX555913.65.fa	contig_78516	ERX555913..contig_78516	12145	21.2203	21	6	4	0	24	11	2	0	1
ERX552302.18.fa	contig_21035	ERX552302..contig_21035	28752	21.2298	28	7	3	1	24	7	22	0	1
SRX802189.96.fa	contig_13212	SRX802189..contig_13212	11343	21.2301	14	3	0	0	5	0	0	0	0
ERX552255.59.fa	contig_23200	ERX552255..contig_23200	17127	21.2351	17	7	3	0	11	14	8	0	0
SRX310217.20.fa	contig_83018	SRX310217..contig_83018	10482	21.2364	20	6	2	0	1	22	7	0	0
ERX555978.20.fa	contig_43117	ERX555978..contig_43117	15229	21.2393	16	5	1	0	10	8	8	0	0
ERX552270.36.fa	contig_3226	ERX552270..contig_3226	40097	21.2496	47	12	2	0	16	21	21	0	0
ERX556017.61.fa	contig_73878	ERX556017..contig_73878	29025	21.2659	18	6	3	0	11	15	28	0	0
ERX556005.44.fa	contig_23019	ERX556005..contig_23019	22610	21.2677	27	9	4	1	17	14	16	1	0
SRX802189.83.fa	contig_2228	SRX802189..contig_2228	19248	21.2761	18	6	1	0	2	20	0	0	0
SRX802143.64.fa	contig_33338	SRX802143..contig_33338	10324	21.2942	13	3	1	0	7	2	9	0	0
ERX555967.81.fa	contig_52222	ERX555967..contig_52222	10760	21.3028	13	3	0	0	5	0	5	0	0
SRX696246.4.fa	contig_95	SRX696246..contig_95	151444	21.3071	137	40	20	2	28	117	151	0	2
SRX802077.163.fa	contig_96867	SRX802077..contig_96867	16994	21.3163	20	5	2	0	6	9	20	0	1
ERX552252.37.fa	contig_13329	ERX552252..contig_13329	37819	21.3175	44	9	3	0	12	25	33	1	0
ERX633347.21.fa	contig_15643	ERX633347..contig_15643	17539	21.3245	18	5	1	3	0	17	8	0	0
ERX552285.69.fa	contig_40977	ERX552285..contig_40977	17958	21.326	21	6	1	0	10	12	11	0	0
ERX555957.21.fa	contig_10553	ERX555957..contig_10553	34304	21.3288	34	10	1	0	9	22	24	0	0
ERX552261.43.fa	contig_102257	ERX552261..contig_102257	11517	21.3369	8	2	0	0	0	5	0	0	0
ERX552302.24.fa	contig_4386	ERX552302..contig_4386	63759	21.344	68	11	4	5	4	32	34	0	0
SRX696249.11.fa	contig_581	SRX696249..contig_581	65280	21.3548	79	22	7	1	27	46	37	0	0
ERX552270.97.fa	contig_4680	ERX552270..contig_4680	30442	21.3552	32	9	4	0	8	15	29	0	0
ERX552252.37.fa	contig_9964	ERX552252..contig_9964	15388	21.3684	16	3	2	1	2	7	12	0	0
ERX556005.35.fa	contig_19043	ERX556005..contig_19043	29516	21.3907	31	7	2	1	16	29	10	0	0
ERX556005.37.fa	contig_10100	ERX556005..contig_10100	13212	21.3989	13	4	2	0	2	10	13	0	0
SRX802073.61.fa	contig_21329	SRX802073..contig_21329	11025	21.4008	16	3	0	0	11	0	0	0	0
SRX802077.27.fa	contig_22432	SRX802077..contig_22432	10790	21.4304	15	4	2	0	11	10	8	0	0
ERX555915.1.fa	contig_20010	ERX555915..contig_20010	19926	21.4549	23	5	3	0	16	8	16	0	0
SRX327520.18.fa	contig_167378	SRX327520..contig_167378	21744	21.456	21	5	1	0	4	7	16	0	0
ERX552253.37.fa	contig_9498	ERX552253..contig_9498	37497	21.4786	32	7	2	1	8	8	7	0	0
ERX552270.56.fa	contig_157	ERX552270..contig_157	18231	21.4827	22	8	3	0	13	12	23	0	0
ERX552253.3.fa	contig_18786	ERX552253..contig_18786	18181	21.5094	25	5	0	0	11	8	27	0	0
ERX556005.53.fa	contig_27972	ERX556005..contig_27972	14684	21.5145	18	4	1	0	0	0	0	0	0
ERX552257.96.fa	contig_17185	ERX552257..contig_17185	14366	21.5168	14	7	5	0	0	0	0	0	0
ERX552255.59.fa	contig_10703	ERX552255..contig_10703	14854	21.5272	15	4	2	0	17	5	13	0	0
ERX556043.42.fa	contig_87881	ERX556043..contig_87881	12253	21.5451	8	4	3	0	10	2	8	0	0
SRX802143.64.fa	contig_30579	SRX802143..contig_30579	34755	21.5522	33	8	2	0	13	11	9	0	0
ERX552246.6.fa	contig_19610	ERX552246..contig_19610	19328	21.5777	23	6	2	0	5	22	5	0	0
ERX555907.46.fa	contig_14646	ERX555907..contig_14646	17515	21.5781	22	5	1	0	12	9	8	0	0
ERX552302.18.fa	contig_16001	ERX552302..contig_16001	19690	21.5881	17	4	3	0	6	7	18	0	0
SRX327520.258.fa	contig_299554	SRX327520..contig_299554	11670	21.5966	16	3	0	0	4	13	0	0	0
ERX555967.57.fa	contig_32518	ERX555967..contig_32518	21250	21.6062	11	4	3	0	13	13	11	1	0
ERX552270.36.fa	contig_2342	ERX552270..contig_2342	10037	21.6111	19	5	1	0	7	13	0	0	0
ERX633342.1.fa	contig_7428	ERX633342..contig_7428	10581	21.6253	12	3	0	0	0	5	5	0	0
ERX552277.41.fa	contig_10576	ERX552277..contig_10576	19448	21.6529	20	7	6	1	14	14	16	0	1
ERX552258.48.fa	contig_49010	ERX552258..contig_49010	32848	21.6572	24	6	0	0	2	24	16	0	0
SRX330942.38.fa	contig_3941	SRX330942..contig_3941	17420	21.6715	15	5	1	0	0	20	7	0	0
ERX556094.51.fa	contig_137691	ERX556094..contig_137691	10204	21.6961	6	2	1	0	1	3	6	0	0
ERX552261.31.fa	contig_81663	ERX552261..contig_81663	10615	21.7035	12	2	0	0	3	3	10	0	0
ERX555959.40.fa	contig_8522	ERX555959..contig_8522	13094	21.7047	13	3	1	0	6	8	1	0	0
ERX555951.28.fa	contig_23028	ERX555951..contig_23028	28702	21.7123	32	10	2	0	10	25	25	0	0
ERX552285.69.fa	contig_513	ERX552285..contig_513	26197	21.7167	30	7	1	2	10	6	17	0	0
ERX556063.22.fa	contig_46804	ERX556063..contig_46804	17925	21.7227	17	4	0	0	1	7	2	0	0
ERX552270.61.fa	contig_62994	ERX552270..contig_62994	11429	21.7291	15	5	2	0	2	14	6	0	0
ERX552261.85.fa	contig_20600	ERX552261..contig_20600	24002	21.7402	28	9	3	1	9	19	15	0	0
ERX555926.32.fa	contig_1510	ERX555926..contig_1510	20847	21.749	18	6	3	0	13	11	26	0	1
ERX556043.42.fa	contig_8883	ERX556043..contig_8883	19667	21.7493	21	6	3	0	16	28	17	0	0
ERX556043.42.fa	contig_21015	ERX556043..contig_21015	36488	21.7505	32	12	6	2	10	36	30	0	2
SRX696249.11.fa	contig_1398	SRX696249..contig_1398	28593	21.7561	29	8	5	0	9	23	17	0	1
ERX552270.62.fa	contig_3788	ERX552270..contig_3788	16243	21.762	24	5	0	0	9	11	0	0	0
ERX555907.72.fa	contig_7335	ERX555907..contig_7335	19529	21.7644	20	2	0	0	5	10	1	0	0
ERX556060.39.fa	contig_52659	ERX556060..contig_52659	19603	21.7776	24	6	1	0	7	10	6	0	0
SRX310217.15.fa	contig_5075	SRX310217..contig_5075	105695	21.7784	107	25	6	0	36	89	44	0	1
SRX802202.118.fa	contig_8453	SRX802202..contig_8453	20158	21.7792	21	5	2	0	8	17	12	0	0
ERX552282.42.fa	contig_2573	ERX552282..contig_2573	17881	21.803	24	6	1	0	1	34	15	0	0
SRX310217.20.fa	contig_54160	SRX310217..contig_54160	24812	21.8091	30	7	2	0	13	13	11	0	4
ERX552277.41.fa	contig_26224	ERX552277..contig_26224	32766	21.8116	29	13	6	0	19	13	27	2	0
ERX552255.21.fa	contig_31376	ERX552255..contig_31376	31636	21.832	45	13	5	0	19	32	18	0	0
ERX552270.61.fa	contig_33456	ERX552270..contig_33456	14122	21.837	20	4	1	0	3	13	4	0	0
ERX552292.53.fa	contig_36915	ERX552292..contig_36915	10259	21.8988	8	2	1	0	7	1	4	0	0
ERX552288.39.fa	contig_52252	ERX552288..contig_52252	17370	21.9131	24	6	1	0	3	16	23	0	0
ERX555978.20.fa	contig_37448	ERX555978..contig_37448	20864	21.9131	24	6	1	0	11	29	24	0	0
ERX556060.39.fa	contig_8894	ERX556060..contig_8894	40404	21.9192	44	10	2	1	21	31	24	0	0
ERX556315.47.fa	contig_6379	ERX556315..contig_6379	47162	21.9298	40	8	1	0	0	5	30	0	0
ERX556059.41.fa	contig_2918	ERX556059..contig_2918	85854	21.9523	77	23	11	0	47	43	65	0	0
ERX633342.1.fa	contig_2820	ERX633342..contig_2820	11848	21.9867	10	2	0	0	5	5	1	0	0
SRX802963.76.fa	contig_13369	SRX802963..contig_13369	55952	21.9958	63	13	2	0	11	24	26	0	1
ERX556059.41.fa	contig_8727	ERX556059..contig_8727	52973	22.001	48	13	3	0	10	19	23	0	2
SRX327722.204.fa	contig_5489	SRX327722..contig_5489	17145	22.0024	11	2	1	1	4	0	17	0	0
ERX552270.107.fa	contig_4221	ERX552270..contig_4221	45888	22.0156	52	14	5	0	16	55	5	0	0
ERX555963.2.fa	contig_33307	ERX555963..contig_33307	14054	22.0208	18	4	1	2	1	10	13	0	0
ERX555913.65.fa	contig_131663	ERX555913..contig_131663	11614	22.0235	10	2	0	0	5	0	0	0	0
ERX288947.23.fa	contig_12130	ERX288947..contig_12130	13701	22.032	16	5	2	0	4	12	19	0	0
SRX803008.78.fa	contig_3022	SRX803008..contig_3022	29642	22.0421	26	6	1	0	11	10	29	0	0
ERX552270.50.fa	contig_6292	ERX552270..contig_6292	33474	22.0525	35	10	4	1	6	28	29	0	0
ERX556003.31.fa	contig_25393	ERX556003..contig_25393	29680	22.0527	29	9	4	0	22	29	5	0	0
ERX552274.16.fa	contig_6875	ERX552274..contig_6875	24078	22.0631	23	7	5	0	20	19	14	0	1
ERX552261.44.fa	contig_5775	ERX552261..contig_5775	18542	22.0879	19	5	1	0	5	6	14	0	0
ERX552296.13.fa	contig_1807	ERX552296..contig_1807	12470	22.0889	12	2	1	0	15	5	5	0	0
ERX556043.42.fa	contig_1807	ERX556043..contig_1807	37786	22.0926	42	14	8	0	12	39	25	0	0
ERX555931.51.fa	contig_3465	ERX555931..contig_3465	18562	22.0976	26	6	0	2	5	1	14	0	0
ERX552254.13.fa	contig_4000	ERX552254..contig_4000	65837	22.0978	81	23	6	0	12	58	71	0	0
ERX552254.35.fa	contig_30036	ERX552254..contig_30036	12880	22.0982	19	5	1	0	10	5	15	0	0
ERX552302.17.fa	contig_30250	ERX552302..contig_30250	10635	22.1026	13	4	1	0	0	10	10	0	0
ERX552292.53.fa	contig_36875	ERX552292..contig_36875	15060	22.1377	24	11	6	3	0	2	57	0	0
ERX555935.160.fa	contig_31115	ERX555935..contig_31115	24310	22.1408	25	9	1	0	13	17	2	0	0
SRX802963.53.fa	contig_986	SRX802963..contig_986	29256	22.1429	38	9	1	1	14	22	15	0	0
ERX552270.114.fa	contig_8352	ERX552270..contig_8352	14461	22.1701	23	6	2	0	15	15	4	0	0
SRX802202.118.fa	contig_28763	SRX802202..contig_28763	21352	22.1705	19	5	0	0	1	14	4	0	1
SRX802202.32.fa	contig_5673	SRX802202..contig_5673	25722	22.1737	27	5	1	0	16	5	0	0	0
ERX555965.52.fa	contig_45927	ERX555965..contig_45927	12447	22.1742	18	5	1	0	3	3	7	0	0
SRX802202.149.fa	contig_11699	SRX802202..contig_11699	117500	22.1877	119	42	26	5	50	79	163	0	0
ERX555959.40.fa	contig_18218	ERX555959..contig_18218	15058	22.1899	22	6	1	0	1	34	15	0	0
SRX803008.112.fa	contig_85989	SRX803008..contig_85989	11913	22.2199	14	5	2	0	2	14	4	0	0
ERX552244.11.fa	contig_20113	ERX552244..contig_20113	31366	22.2252	40	9	1	0	18	22	25	0	0
ERX552254.13.fa	contig_23996	ERX552254..contig_23996	25097	22.2374	28	8	3	0	6	41	20	0	0
SRX802963.53.fa	contig_25954	SRX802963..contig_25954	17047	22.2452	27	5	0	0	11	5	12	0	0
ERX555933.22.fa	contig_14062	ERX555933..contig_14062	46789	22.2491	53	12	2	0	15	28	26	1	0
ERX555907.40.fa	contig_21084	ERX555907..contig_21084	36777	22.2537	42	8	4	0	9	18	5	0	0
SRX802202.132.fa	contig_45905	SRX802202..contig_45905	19802	22.255	22	6	1	1	4	0	18	0	0
ERX555941.31.fa	contig_99723	ERX555941..contig_99723	14580	22.2769	15	5	1	0	10	8	8	0	0
ERX552297.74.fa	contig_29124	ERX552297..contig_29124	21501	22.2915	26	6	0	0	15	8	0	0	0
SRX803008.123.fa	contig_92049	SRX803008..contig_92049	16919	22.2938	19	4	0	0	12	13	0	0	0
ERX555967.32.fa	contig_46782	ERX555967..contig_46782	10684	22.3095	13	3	0	0	6	5	4	0	0
ERX556005.37.fa	contig_78112	ERX556005..contig_78112	10798	22.3137	9	1	0	0	0	10	1	0	0
SRX802077.27.fa	contig_72854	SRX802077..contig_72854	12838	22.315	16	4	1	0	4	13	7	0	1
SRX331965.10.fa	contig_2652	SRX331965..contig_2652	13554	22.3169	25	5	0	0	12	5	6	0	0
ERX552244.11.fa	contig_9951	ERX552244..contig_9951	12910	22.3215	15	3	0	0	3	8	6	0	0
ERX552244.17.fa	contig_69826	ERX552244..contig_69826	14740	22.3271	20	4	1	0	10	10	1	0	0
ERX555907.87.fa	contig_14376	ERX555907..contig_14376	28617	22.3369	18	4	2	0	7	6	15	0	0
ERX555951.28.fa	contig_2923	ERX555951..contig_2923	29288	22.3373	26	7	2	0	12	14	12	0	0
ERX552261.23.fa	contig_19730	ERX552261..contig_19730	10119	22.3575	11	2	2	0	6	10	1	0	0
SRX802202.129.fa	contig_4687	SRX802202..contig_4687	152734	22.3605	152	40	11	7	16	79	111	0	0
ERX555961.42.fa	contig_28485	ERX555961..contig_28485	10391	22.3647	16	4	1	0	11	5	6	0	0
SRX327520.329.fa	contig_77242	SRX327520..contig_77242	84740	22.3964	69	14	5	0	28	48	43	0	0
ERX552296.45.fa	contig_22980	ERX552296..contig_22980	16246	22.4017	22	4	0	0	9	7	1	0	0
ERX288947.11.fa	contig_17908	ERX288947..contig_17908	26856	22.4034	24	7	6	0	0	0	0	0	0
SRX802077.119.fa	contig_84588	SRX802077..contig_84588	12833	22.4115	10	2	0	0	0	0	0	0	0
SRX696249.11.fa	contig_99	SRX696249..contig_99	44740	22.4142	64	16	6	0	19	48	29	0	0
ERX556015.14.fa	contig_66525	ERX556015..contig_66525	21675	22.4158	18	5	3	0	15	11	25	0	0
ERX555917.66.fa	contig_7283	ERX555917..contig_7283	10048	22.4199	7	1	0	0	5	0	0	0	0
ERX552261.23.fa	contig_54837	ERX552261..contig_54837	15776	22.4352	20	6	4	0	8	7	14	0	0
SRX327520.329.fa	contig_73010	SRX327520..contig_73010	29450	22.4546	32	8	2	0	1	9	27	0	0
SRX802963.33.fa	contig_35316	SRX802963..contig_35316	12206	22.4713	10	3	3	0	0	19	11	0	0
SRX696246.4.fa	contig_3100	SRX696246..contig_3100	24242	22.4991	27	8	2	0	7	15	4	0	0
SRX331965.24.fa	contig_2934	SRX331965..contig_2934	14990	22.5241	19	4	0	0	9	6	0	0	0
ERX288947.59.fa	contig_221149	ERX288947..contig_221149	13195	22.5284	15	4	2	0	13	3	5	0	1
ERX633356.44.fa	contig_14400	ERX633356..contig_14400	22180	22.5428	18	6	4	0	19	10	13	0	0
ERX555926.32.fa	contig_156859	ERX555926..contig_156859	17054	22.5492	18	7	4	0	0	24	24	0	0
ERX552274.21.fa	contig_912	ERX552274..contig_912	50195	22.5502	68	14	4	0	20	24	71	0	1
SRX802076.27.fa	contig_5418	SRX802076..contig_5418	54836	22.5595	47	10	3	0	27	9	26	0	0
SRX331703.43.fa	contig_692	SRX331703..contig_692	31186	22.5753	25	7	3	0	5	16	22	0	0
SRX802202.34.fa	contig_38744	SRX802202..contig_38744	38997	22.5798	38	11	5	0	11	36	38	0	0
ERX556005.59.fa	contig_117150	ERX556005..contig_117150	11264	22.6194	15	3	0	0	6	6	8	0	0
ERX556101.13.fa	contig_3433	ERX556101..contig_3433	18493	22.6206	20	5	2	0	5	2	11	0	0
ERX552296.34.fa	contig_4852	ERX552296..contig_4852	15239	22.6242	9	3	1	0	14	3	0	0	1
ERX555967.47.fa	contig_82333	ERX555967..contig_82333	13942	22.6339	12	4	1	0	5	12	3	0	0
ERX555961.47.fa	contig_5851	ERX555961..contig_5851	21902	22.6356	17	5	3	0	7	18	7	0	0
ERX552258.48.fa	contig_37661	ERX552258..contig_37661	19660	22.6371	27	8	2	0	7	25	13	0	1
ERX556063.22.fa	contig_43733	ERX556063..contig_43733	25477	22.6432	28	7	1	0	10	9	16	0	0
ERX555951.28.fa	contig_1861	ERX555951..contig_1861	31047	22.6592	30	10	3	0	10	12	16	0	0
SRX802077.94.fa	contig_6913	SRX802077..contig_6913	47001	22.6609	65	16	1	0	0	0	0	0	0
ERX556005.35.fa	contig_79019	ERX556005..contig_79019	13087	22.6652	18	5	0	1	2	14	3	0	1
ERX555965.48.fa	contig_6790	ERX555965..contig_6790	36342	22.668	30	7	1	1	19	5	22	0	0
ERX552255.7.fa	contig_45700	ERX552255..contig_45700	11712	22.6694	14	3	0	0	5	4	3	0	0
SRX331950.24.fa	contig_8172	SRX331950..contig_8172	13070	22.6765	15	4	0	0	5	0	10	0	0
SRX802076.48.fa	contig_31007	SRX802076..contig_31007	22681	22.6882	28	6	0	0	8	8	10	0	0
SRX802189.96.fa	contig_5855	SRX802189..contig_5855	80439	22.6955	92	19	3	0	34	58	14	0	2
SRX331703.17.fa	contig_4491	SRX331703..contig_4491	12867	22.6994	17	6	3	0	7	0	28	0	0
ERX552243.92.fa	contig_45554	ERX552243..contig_45554	12625	22.7026	17	7	1	0	2	20	18	0	1
SRX802963.33.fa	contig_12823	SRX802963..contig_12823	48511	22.7131	47	15	7	2	18	35	46	0	0
SRX802143.125.fa	contig_55296	SRX802143..contig_55296	11400	22.7335	11	5	2	0	1	10	11	0	0
ERX555984.23.fa	contig_2330	ERX555984..contig_2330	19793	22.7376	27	6	0	0	7	9	4	0	0
SRX331703.27.fa	contig_1241	SRX331703..contig_1241	43542	22.7425	37	11	4	0	29	22	10	0	1
ERX552297.9.fa	contig_19857	ERX552297..contig_19857	25369	22.7454	29	7	0	0	11	15	5	0	0
ERX552279.2.fa	contig_22843	ERX552279..contig_22843	18226	22.7501	16	5	1	0	8	5	10	0	0
ERX288975.8.fa	contig_4483	ERX288975..contig_4483	17906	22.7651	19	4	0	2	4	0	13	0	0
ERX552299.29.fa	contig_11302	ERX552299..contig_11302	100187	22.7725	119	30	3	0	33	55	30	0	0
ERX552239.25.fa	contig_9425	ERX552239..contig_9425	29554	22.7763	32	9	2	0	16	20	12	0	0
SRX802077.27.fa	contig_123642	SRX802077..contig_123642	12563	22.7774	17	5	1	0	4	7	16	0	0
ERX556094.26.fa	contig_20063	ERX556094..contig_20063	13641	22.7899	14	5	5	0	0	0	0	0	0
ERX555951.15.fa	contig_471	ERX555951..contig_471	37526	22.7933	41	11	5	0	20	48	20	0	0
ERX552287.8.fa	contig_18446	ERX552287..contig_18446	16116	22.7983	25	6	1	2	7	16	17	0	0
ERX556009.7.fa	contig_3055	ERX556009..contig_3055	12361	22.806	16	3	0	0	6	7	1	0	0
ERX552274.30.fa	contig_19128	ERX552274..contig_19128	12625	22.8456	15	5	1	0	9	5	25	0	0
SRX802076.48.fa	contig_423	SRX802076..contig_423	33777	22.8569	34	8	1	0	7	24	0	0	0
SRX310217.15.fa	contig_4728	SRX310217..contig_4728	99222	22.8667	100	26	9	2	26	101	44	2	0
SRX802963.33.fa	contig_20419	SRX802963..contig_20419	21635	22.8739	23	7	4	0	7	16	28	0	0
ERX556060.39.fa	contig_70395	ERX556060..contig_70395	14949	22.8768	18	5	2	0	13	7	4	0	0
ERX555913.65.fa	contig_88586	ERX555913..contig_88586	15852	22.8789	23	5	1	0	11	9	5	0	0
ERX555935.69.fa	contig_226037	ERX555935..contig_226037	10452	22.8805	12	3	1	0	5	5	8	0	0
ERX556017.61.fa	contig_47401	ERX556017..contig_47401	16979	22.8934	21	6	2	0	4	16	8	0	0
ERX552285.69.fa	contig_40157	ERX552285..contig_40157	18650	22.8991	23	7	1	0	10	18	8	0	0
SRX331950.31.fa	contig_671	SRX331950..contig_671	17231	22.9001	15	3	1	0	9	2	2	0	2
ERX555959.40.fa	contig_27419	ERX555959..contig_27419	13054	22.9046	16	4	2	0	2	8	15	0	0
SRX802074.61.fa	contig_47618	SRX802074..contig_47618	20393	22.9055	17	5	2	0	4	16	10	0	0
SRX696246.4.fa	contig_835	SRX696246..contig_835	67964	22.9184	72	15	1	0	22	66	23	0	0
SRX802189.83.fa	contig_2916	SRX802189..contig_2916	24140	22.9277	29	8	2	0	11	19	5	0	0
ERX552287.77.fa	contig_66605	ERX552287..contig_66605	26155	22.9349	20	7	5	0	0	0	0	0	0
ERX552257.96.fa	contig_51759	ERX552257..contig_51759	11302	22.9401	15	4	2	0	9	7	14	0	0
ERX556015.14.fa	contig_67137	ERX556015..contig_67137	16216	22.9403	20	6	3	0	16	8	23	0	0
SRX802202.107.fa	contig_11212	SRX802202..contig_11212	22677	22.9447	33	10	6	0	8	23	34	0	0
ERX288947.1.fa	contig_14019	ERX288947..contig_14019	19130	22.9475	19	3	0	0	2	16	0	0	0
ERX552255.59.fa	contig_40379	ERX552255..contig_40379	16224	22.977	18	5	2	0	7	18	11	0	0
ERX552270.76.fa	contig_1751	ERX552270..contig_1751	18793	22.9808	13	2	0	0	10	0	15	0	0
SRX802077.162.fa	contig_16348	SRX802077..contig_16348	29865	22.982	39	10	1	0	19	2	37	0	0
ERX555965.5.fa	contig_40783	ERX555965..contig_40783	11959	22.9984	19	5	2	0	11	10	10	0	0
ERX288973.1.fa	contig_4929	ERX288973..contig_4929	16042	23.0045	19	4	0	2	4	0	14	0	0
SRX802077.27.fa	contig_51061	SRX802077..contig_51061	15799	23.0163	10	3	1	0	4	14	19	0	0
ERX552270.42.fa	contig_2280	ERX552270..contig_2280	14742	23.0176	12	2	0	0	6	0	4	0	0
ERX556094.31.fa	contig_9548	ERX556094..contig_9548	17136	23.0196	14	4	2	0	0	0	0	0	0
ERX552261.56.fa	contig_25725	ERX552261..contig_25725	26223	23.0251	32	9	2	0	8	19	18	0	0
ERX552255.7.fa	contig_44763	ERX552255..contig_44763	15882	23.0257	17	2	0	0	10	1	5	0	0
ERX552302.24.fa	contig_18181	ERX552302..contig_18181	40432	23.026	38	9	1	0	11	22	6	0	0
ERX552277.13.fa	contig_14372	ERX552277..contig_14372	40479	23.026	38	9	1	0	11	22	6	0	0
ERX552296.13.fa	contig_19936	ERX552296..contig_19936	10639	23.0503	11	2	0	0	0	15	0	0	0
SRX802077.27.fa	contig_215010	SRX802077..contig_215010	10944	23.0784	13	3	2	0	8	13	0	0	0
SRX802202.107.fa	contig_26363	SRX802202..contig_26363	14939	23.0903	23	6	3	0	1	13	22	0	0
SRX802963.76.fa	contig_5693	SRX802963..contig_5693	61838	23.1242	73	17	1	0	15	49	12	0	0
SRX319064.32.fa	contig_15991	SRX319064..contig_15991	10272	23.1266	17	5	1	0	1	1	5	0	3
SRX330942.33.fa	contig_504	SRX330942..contig_504	72431	23.1454	71	22	9	11	14	75	54	0	2
SRX803008.112.fa	contig_136577	SRX803008..contig_136577	11816	23.1554	16	6	2	0	4	17	25	1	0
ERX552296.34.fa	contig_28152	ERX552296..contig_28152	27169	23.1596	33	10	4	0	12	21	28	0	0
ERX552298.2.fa	contig_54929	ERX552298..contig_54929	10349	23.1738	11	1	0	0	6	0	5	0	0
ERX555907.72.fa	contig_2972	ERX555907..contig_2972	27379	23.176	29	7	2	0	14	16	11	0	0
ERX552270.56.fa	contig_11051	ERX552270..contig_11051	16326	23.1844	11	2	0	0	2	1	13	0	0
ERX556063.22.fa	contig_11000	ERX556063..contig_11000	28904	23.1853	30	7	3	2	5	16	10	0	0
ERX555907.31.fa	contig_171406	ERX555907..contig_171406	10241	23.1855	17	4	0	0	7	7	3	0	0
SRX802073.110.fa	contig_13725	SRX802073..contig_13725	13734	23.1893	15	5	2	2	0	2	42	0	0
SRX327520.331.fa	contig_82384	SRX327520..contig_82384	12531	23.201	20	5	1	0	1	4	26	0	0
SRX310217.15.fa	contig_28922	SRX310217..contig_28922	23958	23.2011	25	6	3	0	3	31	11	0	0
ERX288965.16.fa	contig_7389	ERX288965..contig_7389	14343	23.2053	13	4	2	0	12	3	5	0	0
ERX552252.1.fa	contig_50336	ERX552252..contig_50336	17122	23.2096	23	4	0	0	0	0	0	0	0
SRX802077.138.fa	contig_80025	SRX802077..contig_80025	34446	23.2477	34	11	4	2	7	18	53	0	0
SRX559902.76.fa	contig_2643	SRX559902..contig_2643	74775	23.258	87	24	5	0	24	44	32	0	0
ERX633347.22.fa	contig_565	ERX633347..contig_565	84142	23.2607	73	22	6	3	20	37	69	1	0
ERX633347.22.fa	contig_3996	ERX633347..contig_3996	26174	23.2625	32	10	3	0	5	24	16	0	0
ERX552257.96.fa	contig_818	ERX552257..contig_818	19796	23.263	22	6	2	0	6	16	17	0	0
SRX331703.30.fa	contig_5658	SRX331703..contig_5658	35606	23.2644	38	9	2	0	10	11	31	0	0
SRX696249.11.fa	contig_1834	SRX696249..contig_1834	30012	23.2831	30	9	4	0	12	20	12	0	0
ERX552270.42.fa	contig_95220	ERX552270..contig_95220	10842	23.2846	16	5	1	0	0	6	24	0	0
SRX802077.111.fa	contig_72155	SRX802077..contig_72155	12938	23.2947	10	3	1	0	0	0	0	0	0
SRX802143.55.fa	contig_8631	SRX802143..contig_8631	22017	23.3111	23	6	2	0	11	23	2	0	0
ERX555965.5.fa	contig_12789	ERX555965..contig_12789	13247	23.3345	17	4	4	0	4	23	13	0	0
ERX555967.57.fa	contig_8910	ERX555967..contig_8910	13711	23.3346	11	4	1	0	7	7	2	0	0
SRX802202.118.fa	contig_64759	SRX802202..contig_64759	15858	23.3425	16	3	0	0	6	9	1	0	0
ERX552254.32.fa	contig_5152	ERX552254..contig_5152	17007	23.3533	22	6	2	0	10	13	8	0	0
ERX555933.5.fa	contig_36491	ERX555933..contig_36491	25124	23.373	27	7	2	0	5	20	0	0	0
SRX802202.55.fa	contig_32873	SRX802202..contig_32873	22411	23.3901	33	7	0	0	16	10	4	0	0
ERX555952.65.fa	contig_19684	ERX555952..contig_19684	11855	23.3931	12	3	1	0	4	15	6	0	0
ERX556101.28.fa	contig_6610	ERX556101..contig_6610	24115	23.3977	29	8	2	0	11	11	8	0	0
ERX552279.2.fa	contig_52920	ERX552279..contig_52920	17447	23.3982	13	3	0	0	4	0	12	0	0
SRX802077.79.fa	contig_53501	SRX802077..contig_53501	12281	23.399	16	4	1	0	0	0	0	0	0
ERX552254.35.fa	contig_3153	ERX552254..contig_3153	27495	23.4054	14	3	2	5	2	13	5	0	0
ERX552270.89.fa	contig_7489	ERX552270..contig_7489	30363	23.4137	22	5	1	3	5	1	17	0	0
SRX802143.64.fa	contig_24887	SRX802143..contig_24887	20286	23.4174	25	5	1	0	14	14	5	0	0
ERX555907.15.fa	contig_5863	ERX555907..contig_5863	20560	23.4333	17	5	2	0	2	16	17	2	0
ERX552261.85.fa	contig_31057	ERX552261..contig_31057	20819	23.4531	19	4	1	0	0	22	13	0	0
SRX331950.28.fa	contig_2727	SRX331950..contig_2727	29721	23.4573	27	6	0	0	14	10	1	0	0
SRX327520.258.fa	contig_123863	SRX327520..contig_123863	25223	23.4601	27	8	2	0	12	12	40	0	0
ERX552302.18.fa	contig_9917	ERX552302..contig_9917	11715	23.461	12	4	2	0	4	10	6	0	0
ERX555967.57.fa	contig_113502	ERX555967..contig_113502	44042	23.4824	50	11	1	0	18	23	16	0	0
ERX555963.2.fa	contig_14367	ERX555963..contig_14367	11626	23.4861	15	7	4	0	2	27	16	0	0
SRX327520.277.fa	contig_89269	SRX327520..contig_89269	26527	23.4933	26	7	0	2	10	15	2	0	1
ERX552279.2.fa	contig_14903	ERX552279..contig_14903	15027	23.5091	6	2	0	0	1	0	5	0	0
ERX552246.6.fa	contig_3257	ERX552246..contig_3257	16941	23.523	21	7	4	0	9	21	2	0	0
ERX552285.69.fa	contig_25728	ERX552285..contig_25728	14631	23.5291	16	4	2	0	1	9	15	0	0
ERX552302.17.fa	contig_59918	ERX552302..contig_59918	11460	23.5329	9	3	1	0	0	10	0	0	0
ERX552261.85.fa	contig_54858	ERX552261..contig_54858	13595	23.5363	16	4	0	0	6	13	6	0	0
SRX327520.277.fa	contig_24408	SRX327520..contig_24408	23083	23.5443	17	4	0	0	8	15	12	0	0
ERX552302.18.fa	contig_7731	ERX552302..contig_7731	15147	23.5469	19	5	2	0	16	5	10	0	0
ERX556088.21.fa	contig_788	ERX556088..contig_788	59358	23.5517	83	17	3	0	26	24	69	0	1
ERX552270.65.fa	contig_44471	ERX552270..contig_44471	20078	23.553	22	6	1	0	0	0	0	0	0
ERX555965.52.fa	contig_28008	ERX555965..contig_28008	20293	23.5613	25	6	1	0	7	13	9	0	0
ERX556005.44.fa	contig_40382	ERX556005..contig_40382	10985	23.58	12	4	1	0	6	9	5	0	0
ERX552288.95.fa	contig_10523	ERX552288..contig_10523	13374	23.5812	17	4	1	1	11	8	6	0	0
ERX555963.29.fa	contig_64555	ERX555963..contig_64555	15540	23.61	21	4	0	0	23	15	2	0	0
ERX556028.57.fa	contig_1014	ERX556028..contig_1014	25408	23.624	22	7	2	0	17	11	10	0	0
ERX556103.23.fa	contig_166781	ERX556103..contig_166781	10476	23.6271	6	3	1	0	7	2	8	0	0
ERX552297.60.fa	contig_3131	ERX552297..contig_3131	30136	23.6307	31	5	0	0	18	3	5	0	1
SRX802077.27.fa	contig_66246	SRX802077..contig_66246	37459	23.6308	38	11	6	0	10	51	35	0	0
ERX552274.16.fa	contig_13455	ERX552274..contig_13455	22676	23.6364	22	7	3	0	7	9	21	0	0
ERX555935.132.fa	contig_56022	ERX555935..contig_56022	11786	23.6625	15	4	0	0	4	0	2	0	0
ERX556034.16.fa	contig_2906	ERX556034..contig_2906	22191	23.6681	25	3	0	0	7	12	10	0	0
SRX802189.15.fa	contig_236143	SRX802189..contig_236143	10016	23.6787	15	3	0	0	2	10	0	0	0
ERX552288.111.fa	contig_86463	ERX552288..contig_86463	10289	23.6809	9	2	0	0	8	1	4	0	0
SRX802963.53.fa	contig_10925	SRX802963..contig_10925	29980	23.6833	40	11	2	1	13	37	3	0	0
SRX802189.83.fa	contig_2507	SRX802189..contig_2507	56414	23.6897	68	22	9	1	29	47	30	0	0
ERX555990.11.fa	contig_699	ERX555990..contig_699	62588	23.6932	57	17	7	6	14	38	35	0	1
ERX552270.68.fa	contig_485	ERX552270..contig_485	11502	23.6947	12	3	0	0	0	10	10	0	0
ERX552270.94.fa	contig_74652	ERX552270..contig_74652	10587	23.6964	9	3	1	0	3	0	22	0	0
ERX552239.25.fa	contig_51192	ERX552239..contig_51192	15690	23.7252	17	4	0	0	4	4	5	0	0
SRX802202.135.fa	contig_8959	SRX802202..contig_8959	10860	23.7271	10	2	0	0	4	4	2	0	0
ERX552270.73.fa	contig_150102	ERX552270..contig_150102	15226	23.7427	12	4	3	2	11	3	13	0	0
ERX555952.65.fa	contig_74804	ERX555952..contig_74804	11479	23.743	17	4	1	0	10	5	7	0	0
ERX552244.17.fa	contig_34560	ERX552244..contig_34560	18075	23.7493	24	6	0	0	15	2	10	0	0
ERX555961.47.fa	contig_7322	ERX555961..contig_7322	13588	23.7528	14	3	1	0	6	6	3	0	0
ERX552270.74.fa	contig_14940	ERX552270..contig_14940	22155	23.768	29	9	1	0	0	0	0	0	0
SRX802143.81.fa	contig_11315	SRX802143..contig_11315	19074	23.7758	16	4	1	0	17	7	15	0	0
SRX802077.72.fa	contig_41948	SRX802077..contig_41948	18583	23.7758	16	4	1	0	17	7	15	0	0
ERX555931.51.fa	contig_15672	ERX555931..contig_15672	13702	23.7762	21	6	2	0	6	15	3	0	0
ERX556133.24.fa	contig_24297	ERX556133..contig_24297	51001	23.778	55	19	6	1	27	43	42	0	0
ERX556003.45.fa	contig_85168	ERX556003..contig_85168	15150	23.7829	9	3	1	0	0	0	0	0	0
ERX552254.35.fa	contig_56737	ERX552254..contig_56737	19551	23.7834	17	8	7	0	3	9	46	0	0
ERX552270.16.fa	contig_13216	ERX552270..contig_13216	20670	23.7876	26	6	0	0	4	5	20	0	1
SRX802076.48.fa	contig_38337	SRX802076..contig_38337	53651	23.7894	39	12	7	0	11	44	19	0	0
ERX552270.110.fa	contig_3923	ERX552270..contig_3923	12615	23.7982	20	4	1	0	7	5	11	0	0
SRX802076.48.fa	contig_20400	SRX802076..contig_20400	14398	23.8264	16	4	1	0	0	6	19	0	0
ERX552296.13.fa	contig_13766	ERX552296..contig_13766	25373	23.8334	20	6	2	0	9	9	8	0	0
ERX552254.32.fa	contig_15355	ERX552254..contig_15355	14629	23.8376	13	3	0	0	6	0	15	0	0
SRX802074.80.fa	contig_11505	SRX802074..contig_11505	30081	23.8483	27	6	1	1	9	7	12	0	0
ERX555984.23.fa	contig_51182	ERX555984..contig_51182	10691	23.8599	12	3	0	4	5	5	1	0	0
ERX552270.116.fa	contig_4556	ERX552270..contig_4556	63285	23.8629	51	10	4	1	24	22	18	0	0
SRX247688.42.fa	contig_913	SRX247688..contig_913	410260	23.8778	369	90	10	2	94	120	152	0	0
SRX802963.50.fa	contig_608	SRX802963..contig_608	15745	23.8817	12	2	0	0	5	9	0	0	2
SRX559902.76.fa	contig_17016	SRX559902..contig_17016	12832	23.8828	16	4	0	0	0	2	6	0	0
ERX556315.47.fa	contig_10844	ERX556315..contig_10844	33815	23.8892	31	10	4	0	3	26	37	0	0
SRX310217.20.fa	contig_196701	SRX310217..contig_196701	26254	23.8956	32	8	2	0	6	22	17	0	1
ERX552288.111.fa	contig_43039	ERX552288..contig_43039	11833	23.8987	11	2	0	0	8	1	6	0	0
ERX552298.2.fa	contig_7406	ERX552298..contig_7406	12250	23.9153	16	4	1	0	5	11	6	0	0
ERX552270.56.fa	contig_37001	ERX552270..contig_37001	10598	23.9161	15	5	2	0	5	13	12	0	1
ERX555967.32.fa	contig_21188	ERX555967..contig_21188	15707	23.9162	18	5	1	0	3	12	8	0	0
ERX555933.22.fa	contig_122030	ERX555933..contig_122030	12496	23.9174	17	5	1	0	4	18	5	0	0
ERX556005.44.fa	contig_11510	ERX556005..contig_11510	23063	23.9221	22	5	1	2	12	6	10	0	1
ERX552285.69.fa	contig_9400	ERX552285..contig_9400	34422	23.9247	31	10	3	2	13	18	27	0	0
ERX556126.36.fa	contig_8427	ERX556126..contig_8427	17988	23.9299	31	8	0	0	9	22	9	0	0
ERX552285.69.fa	contig_13439	ERX552285..contig_13439	23114	23.9615	28	10	1	0	13	18	6	0	0
ERX552261.3.fa	contig_67728	ERX552261..contig_67728	34792	23.9723	41	11	1	0	16	17	23	0	0
ERX552261.56.fa	contig_30367	ERX552261..contig_30367	12839	23.998	19	6	2	0	9	10	10	0	0
ERX555987.28.fa	contig_18680	ERX555987..contig_18680	43560	24.0068	39	12	8	0	27	16	36	0	0
SRX802076.62.fa	contig_91377	SRX802076..contig_91377	43121	24.0102	29	7	2	0	11	24	10	0	0
ERX555967.107.fa	contig_16484	ERX555967..contig_16484	38808	24.0102	50	14	4	1	12	36	35	0	0
ERX555961.43.fa	contig_1630	ERX555961..contig_1630	41965	24.0129	35	13	6	0	22	15	33	2	0
ERX552243.80.fa	contig_65319	ERX552243..contig_65319	30910	24.0183	38	12	4	2	24	16	16	0	1
ERX555941.31.fa	contig_6466	ERX555941..contig_6466	24211	24.0323	22	4	2	1	11	11	14	0	0
ERX552261.31.fa	contig_74402	ERX552261..contig_74402	14596	24.0522	16	5	1	0	5	4	17	0	0
ERX552255.59.fa	contig_54467	ERX552255..contig_54467	13106	24.0682	19	4	1	0	5	9	6	0	0
SRX802077.27.fa	contig_142040	SRX802077..contig_142040	15181	24.0773	17	5	4	0	6	7	29	0	1
ERX552277.41.fa	contig_25583	ERX552277..contig_25583	12568	24.0784	15	2	0	0	7	12	6	0	0
SRX802202.7.fa	contig_3224	SRX802202..contig_3224	87368	24.0794	80	26	15	0	30	79	71	0	0
ERX552297.80.fa	contig_26542	ERX552297..contig_26542	19410	24.0898	24	5	2	0	16	11	0	0	0
ERX555954.49.fa	contig_108645	ERX555954..contig_108645	10455	24.0954	13	4	1	0	6	5	4	0	0
ERX555967.47.fa	contig_24240	ERX555967..contig_24240	77430	24.1018	71	18	0	0	14	24	20	0	0
ERX556015.14.fa	contig_14596	ERX556015..contig_14596	33257	24.1172	35	10	3	0	15	9	41	0	0
ERX555926.27.fa	contig_14563	ERX555926..contig_14563	15651	24.1187	19	6	3	0	6	25	10	0	0
ERX556315.47.fa	contig_23590	ERX556315..contig_23590	14899	24.125	13	3	0	0	1	2	17	0	0
ERX552270.107.fa	contig_1847	ERX552270..contig_1847	22371	24.134	17	5	1	0	4	13	15	0	0
SRX802189.61.fa	contig_99622	SRX802189..contig_99622	12863	24.138	16	6	1	0	5	11	19	0	0
ERX555965.52.fa	contig_6615	ERX555965..contig_6615	12234	24.1388	20	6	1	2	10	12	6	0	0
ERX552302.45.fa	contig_2309	ERX552302..contig_2309	25432	24.1396	33	8	2	0	12	38	12	0	0
SRX327520.410.fa	contig_153311	SRX327520..contig_153311	63359	24.143	86	21	1	1	36	24	22	0	0
ERX552258.48.fa	contig_52736	ERX552258..contig_52736	19041	24.164	15	4	0	0	3	14	13	0	0
ERX556058.46.fa	contig_64984	ERX556058..contig_64984	12719	24.1681	18	4	0	0	6	3	8	0	0
ERX288947.1.fa	contig_18522	ERX288947..contig_18522	37454	24.2028	42	12	7	0	36	19	23	0	0
ERX555945.3.fa	contig_11999	ERX555945..contig_11999	17770	24.2053	21	6	2	0	8	19	10	0	0
ERX682739.20.fa	contig_16483	ERX682739..contig_16483	24471	24.2176	26	6	2	0	10	10	14	0	0
ERX552256.88.fa	contig_30721	ERX552256..contig_30721	11519	24.2581	6	2	0	0	0	15	0	0	0
ERX552300.8.fa	contig_12486	ERX552300..contig_12486	23989	24.2747	21	6	2	0	9	6	16	0	0
ERX552285.69.fa	contig_28680	ERX552285..contig_28680	18361	24.2828	22	6	1	0	0	25	16	0	0
ERX555935.160.fa	contig_18436	ERX555935..contig_18436	18387	24.2828	22	6	1	0	0	25	16	0	0
ERX552270.55.fa	contig_21873	ERX552270..contig_21873	18213	24.2868	15	5	3	0	10	10	6	0	0
ERX552257.96.fa	contig_14060	ERX552257..contig_14060	20956	24.3023	19	7	4	0	14	15	22	0	0
ERX555935.160.fa	contig_29116	ERX555935..contig_29116	34552	24.3329	40	12	1	2	6	12	25	0	0
ERX556005.37.fa	contig_8218	ERX556005..contig_8218	11167	24.3348	11	3	1	0	12	0	5	0	0
SRX327520.21.fa	contig_263867	SRX327520..contig_263867	11359	24.3585	12	3	0	0	0	13	5	0	0
SRX559902.76.fa	contig_1182	SRX559902..contig_1182	76358	24.3628	70	22	11	0	20	55	61	0	0
ERX555958.4.fa	contig_11457	ERX555958..contig_11457	40165	24.3656	47	13	4	0	28	21	26	0	1
ERX552252.36.fa	contig_15445	ERX552252..contig_15445	31574	24.3728	26	9	4	0	12	23	17	0	0
ERX555951.28.fa	contig_54002	ERX555951..contig_54002	10273	24.3796	9	4	2	0	2	10	8	0	0
SRX802143.125.fa	contig_97346	SRX802143..contig_97346	11432	24.3887	16	3	1	0	7	5	7	0	0
SRX803008.112.fa	contig_29081	SRX803008..contig_29081	47628	24.4005	40	14	5	2	24	35	23	0	0
SRX802202.118.fa	contig_35646	SRX802202..contig_35646	18047	24.403	21	7	1	0	1	18	13	0	0
ERX555933.5.fa	contig_15523	ERX555933..contig_15523	62460	24.4129	78	18	7	1	22	51	28	0	0
ERX555961.47.fa	contig_42	ERX555961..contig_42	44390	24.4174	39	10	5	0	15	47	13	0	0
ERX552302.38.fa	contig_1504	ERX552302..contig_1504	53419	24.4193	50	13	1	7	12	20	23	0	0
ERX552253.37.fa	contig_39299	ERX552253..contig_39299	15702	24.4235	16	3	1	1	2	7	12	0	0
SRX802143.48.fa	contig_47412	SRX802143..contig_47412	12058	24.4259	15	4	1	0	7	3	5	0	0
SRX802143.64.fa	contig_92877	SRX802143..contig_92877	11425	24.4355	15	3	0	0	5	12	0	0	0
ERX552270.74.fa	contig_22290	ERX552270..contig_22290	26590	24.4472	35	11	2	0	12	12	19	0	0
ERX555933.51.fa	contig_3964	ERX555933..contig_3964	10022	24.449	8	2	1	0	9	2	5	0	0
ERX555957.21.fa	contig_26834	ERX555957..contig_26834	13383	24.451	19	5	2	0	7	4	7	0	0
ERX552253.37.fa	contig_6451	ERX552253..contig_6451	31335	24.4636	34	8	3	0	12	25	28	1	0
SRX802077.27.fa	contig_124334	SRX802077..contig_124334	10658	24.4645	15	4	0	0	4	1	6	0	0
ERX552270.61.fa	contig_5758	ERX552270..contig_5758	19715	24.4674	18	6	3	0	8	18	4	0	0
SRX696246.4.fa	contig_51	SRX696246..contig_51	40530	24.4709	41	14	7	0	15	29	47	0	0
SRX802077.27.fa	contig_45221	SRX802077..contig_45221	22283	24.4884	25	8	3	0	21	8	26	0	1
ERX556045.12.fa	contig_40355	ERX556045..contig_40355	10258	24.5102	18	5	0	0	6	7	12	1	0
ERX556017.11.fa	contig_9207	ERX556017..contig_9207	24528	24.5125	27	7	1	0	9	12	4	0	0
ERX555961.47.fa	contig_3447	ERX555961..contig_3447	74532	24.5314	66	17	8	1	33	51	32	0	0
ERX555926.27.fa	contig_30772	ERX555926..contig_30772	17203	24.5321	21	6	2	0	10	10	13	0	0
ERX555997.23.fa	contig_48843	ERX555997..contig_48843	15408	24.5375	10	4	3	0	9	11	7	0	0
ERX552270.97.fa	contig_46437	ERX552270..contig_46437	24696	24.5439	32	11	1	0	1	25	15	0	0
ERX556054.16.fa	contig_6626	ERX556054..contig_6626	59538	24.5884	58	16	8	0	33	56	33	0	0
ERX556032.62.fa	contig_49685	ERX556032..contig_49685	11334	24.5885	14	3	0	0	8	4	5	0	0
ERX555926.32.fa	contig_24219	ERX555926..contig_24219	16554	24.6021	22	5	0	0	7	20	1	0	0
ERX552241.31.fa	contig_26728	ERX552241..contig_26728	18570	24.6032	27	8	0	0	8	2	15	0	0
SRX802077.27.fa	contig_91419	SRX802077..contig_91419	25955	24.6047	25	8	5	0	8	41	16	0	0
ERX556034.16.fa	contig_70330	ERX556034..contig_70330	15463	24.6094	19	5	1	0	9	5	1	0	0
SRX802202.7.fa	contig_2234	SRX802202..contig_2234	80641	24.6168	85	27	7	1	35	64	57	0	0
ERX552270.116.fa	contig_2694	ERX552270..contig_2694	42679	24.6207	40	13	6	1	24	33	34	0	0
SRX802143.64.fa	contig_49773	SRX802143..contig_49773	10579	24.6341	9	3	1	0	5	5	11	0	1
ERX552252.36.fa	contig_1540	ERX552252..contig_1540	26742	24.6406	14	6	3	0	8	12	10	0	0
SRX802073.99.fa	contig_17498	SRX802073..contig_17498	11141	24.6737	9	4	1	1	3	0	17	0	0
SRX802077.27.fa	contig_92068	SRX802077..contig_92068	24352	24.6741	30	7	3	0	10	26	15	0	0
ERX552252.36.fa	contig_9201	ERX552252..contig_9201	23020	24.6784	22	3	0	0	14	0	5	0	0
SRX559902.76.fa	contig_862	SRX559902..contig_862	25454	24.6815	29	8	1	0	11	20	5	0	0
SRX802073.13.fa	contig_146049	SRX802073..contig_146049	10713	24.6976	10	3	0	0	1	14	5	0	0
ERX552261.85.fa	contig_35723	ERX552261..contig_35723	12642	24.6997	10	4	1	1	4	6	14	0	0
SRX803008.24.fa	contig_35254	SRX803008..contig_35254	15279	24.719	23	8	3	0	12	10	20	0	0
SRX802073.62.fa	contig_26110	SRX802073..contig_26110	99910	24.7286	82	34	21	1	23	100	131	0	0
ERX556005.35.fa	contig_1072	ERX556005..contig_1072	24738	24.7436	32	8	2	0	12	38	14	0	0
ERX552270.51.fa	contig_13140	ERX552270..contig_13140	54930	24.7529	72	19	3	0	28	42	39	0	1
ERX250271.266.fa	contig_35594	ERX250271..contig_35594	50580	24.7656	54	12	1	0	11	26	16	0	0
SRX331703.51.fa	contig_3126	SRX331703..contig_3126	22700	24.7778	22	5	0	0	6	6	8	0	0
ERX288965.16.fa	contig_2407	ERX288965..contig_2407	12531	24.7782	9	2	0	2	2	0	5	0	0
SRX327520.277.fa	contig_113328	SRX327520..contig_113328	10134	24.8257	9	2	0	0	1	8	1	0	0
ERX552288.111.fa	contig_39477	ERX552288..contig_39477	28954	24.8298	34	9	2	0	17	21	37	0	0
ERX555907.72.fa	contig_367	ERX555907..contig_367	13476	24.84	18	5	1	0	13	9	5	0	0
ERX552270.68.fa	contig_98209	ERX552270..contig_98209	12964	24.8416	14	3	2	0	2	5	17	0	0
SRX331703.51.fa	contig_3129	SRX331703..contig_3129	32101	24.8549	30	10	4	0	12	22	17	0	0
SRX802077.27.fa	contig_97465	SRX802077..contig_97465	33687	24.8713	23	7	3	0	10	15	16	0	0
ERX552300.8.fa	contig_7515	ERX552300..contig_7515	30151	24.8922	29	8	1	0	11	11	14	0	0
ERX555963.2.fa	contig_85085	ERX555963..contig_85085	12740	24.907	18	6	2	0	12	15	4	0	0
ERX552302.1.fa	contig_16700	ERX552302..contig_16700	10005	24.9075	12	3	1	0	19	7	9	0	0
ERX552254.35.fa	contig_56214	ERX552254..contig_56214	17043	24.9312	14	3	0	0	10	5	5	0	0
ERX555907.69.fa	contig_21074	ERX555907..contig_21074	11942	24.9348	12	2	1	0	0	0	0	0	0
SRX331703.39.fa	contig_3526	SRX331703..contig_3526	10251	24.9371	12	3	0	0	6	0	6	0	0
ERX555913.32.fa	contig_17477	ERX555913..contig_17477	10058	24.9449	11	2	0	0	9	5	8	0	0
SRX802143.64.fa	contig_51921	SRX802143..contig_51921	10384	24.9458	11	2	0	0	5	0	0	0	0
ERX633342.1.fa	contig_7877	ERX633342..contig_7877	19173	24.9725	18	4	0	0	9	5	0	0	0
ERX552274.5.fa	contig_4262	ERX552274..contig_4262	17415	24.9855	24	6	2	0	23	8	7	0	0
SRX802143.64.fa	contig_9600	SRX802143..contig_9600	16533	24.9975	14	3	0	0	6	9	10	0	0
ERX555990.11.fa	contig_22419	ERX555990..contig_22419	14748	25.0069	20	5	1	0	18	6	9	0	0
SRX802202.118.fa	contig_4937	SRX802202..contig_4937	17865	25.0102	19	5	1	0	10	16	17	0	0
ERX552287.8.fa	contig_97577	ERX552287..contig_97577	10108	25.0253	16	4	1	0	7	8	6	4	0
SRX802077.163.fa	contig_79416	SRX802077..contig_79416	15598	25.0259	24	5	0	0	11	5	12	0	0
ERX552253.3.fa	contig_9643	ERX552253..contig_9643	31802	25.0381	22	8	3	0	11	12	15	0	0
SRX802202.118.fa	contig_4869	SRX802202..contig_4869	47306	25.0411	53	12	2	0	30	18	11	0	0
ERX555907.87.fa	contig_1796	ERX555907..contig_1796	28292	25.0443	28	10	3	0	1	32	20	0	0
SRX331703.30.fa	contig_27258	SRX331703..contig_27258	12458	25.0446	12	2	0	0	5	0	5	0	0
ERX552244.11.fa	contig_31929	ERX552244..contig_31929	19889	25.0468	21	5	1	0	5	18	5	0	0
SRX331703.30.fa	contig_20123	SRX331703..contig_20123	26221	25.0493	33	9	1	0	23	5	22	0	0
SRX802963.33.fa	contig_18315	SRX802963..contig_18315	29963	25.0554	23	8	4	0	3	33	39	0	0
ERX555967.90.fa	contig_16658	ERX555967..contig_16658	65881	25.0637	68	22	9	0	46	38	64	0	1
ERX552300.8.fa	contig_615	ERX552300..contig_615	91361	25.0813	92	28	9	1	22	70	55	0	1
SRX802073.70.fa	contig_227	SRX802073..contig_227	14978	25.0909	22	6	2	0	8	10	15	0	0
ERX555927.41.fa	contig_32394	ERX555927..contig_32394	14757	25.0946	22	6	2	1	4	1	48	0	0
ERX555926.27.fa	contig_5220	ERX555926..contig_5220	19151	25.1168	14	5	3	0	12	5	14	0	0
ERX552258.48.fa	contig_42010	ERX552258..contig_42010	39052	25.1182	37	9	0	0	11	22	1	0	0
ERX555907.48.fa	contig_108554	ERX555907..contig_108554	11464	25.1234	11	3	1	0	3	5	4	0	0
ERX552239.25.fa	contig_44493	ERX552239..contig_44493	10066	25.128	15	4	2	0	1	9	15	0	0
ERX552296.34.fa	contig_41023	ERX552296..contig_41023	28155	25.1355	36	9	2	0	21	13	9	0	0
ERX288973.1.fa	contig_2183	ERX288973..contig_2183	28129	25.1368	37	10	4	0	23	16	17	0	0
ERX555945.3.fa	contig_5574	ERX555945..contig_5574	11793	25.1368	15	5	2	0	5	8	14	0	0
ERX555933.51.fa	contig_65824	ERX555933..contig_65824	14085	25.1446	17	4	1	0	6	11	0	0	0
ERX556034.16.fa	contig_6177	ERX556034..contig_6177	25192	25.1817	24	7	4	0	8	26	18	0	0
ERX552258.48.fa	contig_71399	ERX552258..contig_71399	14683	25.1959	22	5	0	0	5	11	5	0	0
ERX552288.111.fa	contig_14962	ERX552288..contig_14962	28634	25.2203	24	6	1	2	4	21	9	0	1
ERX552261.85.fa	contig_3960	ERX552261..contig_3960	11443	25.2397	13	3	0	0	6	5	4	0	0
SRX331965.10.fa	contig_1564	SRX331965..contig_1564	18514	25.2426	20	6	1	0	10	9	7	0	0
ERX552274.21.fa	contig_9620	ERX552274..contig_9620	22061	25.2746	29	6	2	3	14	7	4	0	0
ERX556017.11.fa	contig_29546	ERX556017..contig_29546	47851	25.2824	45	15	6	1	16	31	42	0	0
SRX331965.24.fa	contig_643	SRX331965..contig_643	10702	25.2854	15	4	0	0	0	0	0	0	0
ERX555961.47.fa	contig_5152	ERX555961..contig_5152	19120	25.2892	24	7	2	0	15	4	12	0	0
SRX802963.109.fa	contig_56331	SRX802963..contig_56331	12475	25.2916	14	4	1	1	4	2	18	0	3
ERX556091.17.fa	contig_12162	ERX556091..contig_12162	29384	25.2996	19	7	2	0	15	16	7	0	0
ERX552297.9.fa	contig_33256	ERX552297..contig_33256	21630	25.3145	39	8	0	0	20	22	5	0	0
SRX802202.7.fa	contig_7713	SRX802202..contig_7713	44974	25.3304	40	11	5	0	16	20	23	0	0
ERX633347.22.fa	contig_7183	ERX633347..contig_7183	35063	25.361	34	10	3	0	12	29	28	0	0
SRX331950.15.fa	contig_3668	SRX331950..contig_3668	26226	25.3727	25	8	4	0	17	13	6	0	0
ERX552244.17.fa	contig_127330	ERX552244..contig_127330	15837	25.3731	17	5	1	0	2	0	16	0	0
ERX552302.18.fa	contig_26953	ERX552302..contig_26953	15555	25.3731	17	5	1	0	2	0	16	0	0
ERX552302.18.fa	contig_31878	ERX552302..contig_31878	13370	25.3853	13	3	1	0	6	6	3	0	0
ERX552246.6.fa	contig_12554	ERX552246..contig_12554	13560	25.3944	18	4	0	3	1	10	16	0	0
SRX802073.13.fa	contig_9367	SRX802073..contig_9367	15658	25.3987	21	4	0	0	3	8	2	0	0
ERX552292.53.fa	contig_31746	ERX552292..contig_31746	11139	25.4009	15	5	3	2	1	5	49	0	0
SRX802076.48.fa	contig_109297	SRX802076..contig_109297	36404	25.4036	38	12	4	0	17	23	25	0	0
ERX556005.37.fa	contig_25028	ERX556005..contig_25028	15287	25.4124	20	6	1	0	13	10	9	0	0
ERX555957.21.fa	contig_110198	ERX555957..contig_110198	13961	25.4305	18	5	0	0	8	0	0	0	0
ERX556034.5.fa	contig_53586	ERX556034..contig_53586	12425	25.4318	18	5	1	1	8	7	19	1	0
ERX552296.13.fa	contig_29442	ERX552296..contig_29442	12222	25.4326	8	2	2	0	0	16	14	0	0
ERX555961.47.fa	contig_951	ERX555961..contig_951	48548	25.4367	47	14	4	0	8	42	42	0	0
ERX552255.59.fa	contig_108867	ERX552255..contig_108867	10937	25.4582	9	2	1	0	7	1	12	0	0
ERX555926.39.fa	contig_25154	ERX555926..contig_25154	15870	25.483	18	4	2	0	12	5	27	0	1
ERX556059.41.fa	contig_2822	ERX556059..contig_2822	60051	25.4873	81	25	7	1	40	31	55	0	0
SRX327520.258.fa	contig_149947	SRX327520..contig_149947	10478	25.4956	23	5	0	0	0	0	49	0	0
ERX556034.16.fa	contig_69144	ERX556034..contig_69144	14649	25.5051	15	4	1	1	4	4	30	0	0
ERX552302.42.fa	contig_988	ERX552302..contig_988	26106	25.5137	35	10	2	0	15	22	15	0	0
ERX552302.17.fa	contig_26898	ERX552302..contig_26898	13107	25.5154	16	5	1	0	3	10	22	0	0
ERX555926.32.fa	contig_32009	ERX555926..contig_32009	20284	25.5252	20	6	3	0	11	21	19	0	1
ERX556037.25.fa	contig_2165	ERX556037..contig_2165	19363	25.5536	25	6	0	0	5	16	0	0	0
ERX555907.46.fa	contig_21758	ERX555907..contig_21758	20665	25.5608	23	6	1	0	11	1	10	0	0
ERX552256.88.fa	contig_91823	ERX552256..contig_91823	15510	25.5608	13	4	1	0	3	18	5	0	0
ERX555931.9.fa	contig_10236	ERX555931..contig_10236	29923	25.5618	34	12	4	0	24	21	20	0	0
ERX556058.18.fa	contig_25555	ERX556058..contig_25555	10926	25.5821	16	5	0	0	14	11	0	0	0
SRX327520.21.fa	contig_205087	SRX327520..contig_205087	46001	25.5832	42	9	2	0	6	19	21	0	0
ERX552255.53.fa	contig_47633	ERX552255..contig_47633	25303	25.586	33	9	2	0	15	16	17	0	0
ERX552296.31.fa	contig_825	ERX552296..contig_825	61795	25.5869	83	22	3	0	33	37	30	0	0
SRX803008.78.fa	contig_41693	SRX803008..contig_41693	46944	25.5906	36	15	6	0	24	26	30	0	0
ERX552302.45.fa	contig_9238	ERX552302..contig_9238	45939	25.6017	40	11	7	1	18	24	23	0	1
SRX802202.118.fa	contig_55584	SRX802202..contig_55584	31956	25.6025	23	5	0	0	1	14	5	0	0
SRX327520.277.fa	contig_117177	SRX327520..contig_117177	18873	25.6406	16	5	1	0	1	5	10	0	0
ERX552246.6.fa	contig_33210	ERX552246..contig_33210	14098	25.6478	11	3	1	0	6	3	13	0	0
SRX802077.27.fa	contig_44825	SRX802077..contig_44825	14446	25.6533	20	7	2	0	12	20	1	0	0
SRX802077.27.fa	contig_3137	SRX802077..contig_3137	14242	25.6725	19	6	2	0	8	18	14	0	0
ERX556005.44.fa	contig_52494	ERX556005..contig_52494	14010	25.6734	17	6	2	0	13	0	22	0	0
ERX555915.1.fa	contig_11405	ERX555915..contig_11405	27912	25.6773	21	6	3	2	6	11	16	0	0
ERX555913.65.fa	contig_32126	ERX555913..contig_32126	24667	25.6898	13	3	1	0	14	8	11	0	0
ERX556103.23.fa	contig_10698	ERX556103..contig_10698	13351	25.6966	15	3	1	0	13	0	7	0	0
ERX555997.39.fa	contig_61384	ERX555997..contig_61384	11334	25.7059	17	4	1	0	5	10	6	0	0
ERX552261.85.fa	contig_50321	ERX552261..contig_50321	10161	25.7108	11	3	0	0	3	12	10	0	0
ERX555931.9.fa	contig_6753	ERX555931..contig_6753	21493	25.714	14	4	0	2	3	1	3	0	0
SRX802077.163.fa	contig_118517	SRX802077..contig_118517	17393	25.718	21	5	1	0	10	3	2	0	0
SRX802202.24.fa	contig_26213	SRX802202..contig_26213	17648	25.718	21	5	1	0	10	3	2	0	0
ERX552261.31.fa	contig_90559	ERX552261..contig_90559	10188	25.7461	12	4	1	0	6	2	19	0	0
ERX552296.3.fa	contig_6230	ERX552296..contig_6230	12350	25.7613	20	5	0	0	13	4	10	0	0
ERX555935.160.fa	contig_2015	ERX555935..contig_2015	14910	25.7637	18	6	1	0	10	13	8	0	0
ERX556054.14.fa	contig_32086	ERX556054..contig_32086	13123	25.7643	17	3	0	0	4	0	15	0	0
ERX552296.13.fa	contig_4258	ERX552296..contig_4258	19080	25.7658	18	5	1	0	6	5	4	0	0
ERX555933.51.fa	contig_6583	ERX555933..contig_6583	19741	25.7772	18	5	2	1	7	11	17	1	0
ERX633347.12.fa	contig_9898	ERX633347..contig_9898	30102	25.7829	34	9	2	0	11	23	21	0	2
ERX552261.47.fa	contig_5529	ERX552261..contig_5529	15171	25.796	17	4	1	0	1	19	1	0	0
ERX555913.32.fa	contig_4437	ERX555913..contig_4437	28566	25.7999	28	4	0	0	19	1	5	0	0
SRX802963.76.fa	contig_3803	SRX802963..contig_3803	30520	25.8159	30	10	5	0	15	14	24	0	0
SRX331703.48.fa	contig_8980	SRX331703..contig_8980	15053	25.8286	18	3	2	0	9	6	2	0	0
SRX331950.15.fa	contig_4586	SRX331950..contig_4586	15047	25.8286	18	3	2	0	9	6	2	0	0
ERX552270.56.fa	contig_55403	ERX552270..contig_55403	22704	25.8323	31	8	2	0	13	14	13	0	0
SRX802076.62.fa	contig_18814	SRX802076..contig_18814	26172	25.8403	27	7	3	0	17	12	5	0	1
ERX552296.45.fa	contig_30701	ERX552296..contig_30701	14281	25.841	16	4	2	0	11	7	11	0	0
SRX802202.7.fa	contig_12118	SRX802202..contig_12118	73609	25.8423	85	27	6	0	36	76	49	0	2
SRX802073.62.fa	contig_6060	SRX802073..contig_6060	87887	25.8661	89	31	13	0	23	100	89	0	0
ERX555951.28.fa	contig_64698	ERX555951..contig_64698	29355	25.8713	30	7	3	0	13	32	0	0	0
ERX556088.18.fa	contig_3938	ERX556088..contig_3938	12949	25.9126	10	3	1	0	9	4	2	0	0
ERX555967.57.fa	contig_27452	ERX555967..contig_27452	25543	25.9231	36	15	5	0	23	21	30	0	1
SRX331950.43.fa	contig_363	SRX331950..contig_363	44056	25.9246	53	14	3	1	22	14	41	0	0
ERX555907.15.fa	contig_30099	ERX555907..contig_30099	16811	25.9285	20	6	0	0	5	2	0	0	1
SRX327520.21.fa	contig_122217	SRX327520..contig_122217	17493	25.9292	15	5	0	0	1	11	9	3	0
ERX552253.3.fa	contig_4026	ERX552253..contig_4026	23458	25.9293	17	5	3	0	12	2	10	0	0
SRX802143.100.fa	contig_35422	SRX802143..contig_35422	13719	25.9304	11	6	2	1	2	10	14	0	0
SRX802143.64.fa	contig_7283	SRX802143..contig_7283	13367	25.9312	16	4	0	0	1	19	20	0	0
ERX552287.8.fa	contig_26249	ERX552287..contig_26249	25384	25.9434	17	7	3	0	9	15	9	2	0
SRX802077.27.fa	contig_90373	SRX802077..contig_90373	12517	25.9495	9	3	1	0	8	9	6	0	1
ERX552239.25.fa	contig_3287	ERX552239..contig_3287	10058	25.9535	13	4	0	0	0	15	0	0	0
[truncated: 5,703 more rows]

## Sheet: contigs_removed_due_to_potentia
bin	contig	acc	contiglength	score	num_orfs	vog_hits	pfam_hits	phage_hits	ncldv_hits	euk_hits	cell_hits	other_viral_hits	other_hits	Bac-euk
ERX555907.104.fa	contig_17067	ERX555907..contig_17067	10411	-12.4874	16	0	2	0	0	3	12	0	0	9
ERX556005.44.fa	contig_14901	ERX556005..contig_14901	10274	-35.103	3	0	1	0	0	0	5	0	0	5
ERX552257.96.fa	contig_55451	ERX552257..contig_55451	10865	-95.1268	3	0	2	0	0	0	0	0	0	0
ERX556094.26.fa	contig_32227	ERX556094..contig_32227	12982	-43.3897	11	0	5	0	0	0	0	0	0	0
SRX802189.15.fa	contig_191676	SRX802189..contig_191676	10770	-20.997	7	0	2	0	0	0	0	0	0	0
SRX802202.118.fa	contig_172838	SRX802202..contig_172838	10587	-13.8564	5	0	1	0	0	5	5	0	0	0
ERX556094.26.fa	contig_85500	ERX556094..contig_85500	11387	-9.86559	16	0	2	0	0	0	0	0	0	0
SRX802073.13.fa	contig_58994	SRX802073..contig_58994	10233	-9.33928	6	0	1	0	0	0	0	0	0	0
ERX552270.107.fa	contig_26739	ERX552270..contig_26739	11194	-4.78714	12	0	1	0	0	5	5	0	0	0
SRX802143.64.fa	contig_72517	SRX802143..contig_72517	10465	-11.3801	9	0	1	0	0	7	3	0	0	-4
SRX802189.96.fa	contig_80815	SRX802189..contig_80815	14084	-7.29451	9	0	1	0	0	5	0	0	0	-5
SRX310217.15.fa	contig_56346	SRX310217..contig_56346	11409	-6.60731	19	0	1	0	0	5	0	0	0	-5
ERX555984.23.fa	contig_15526	ERX555984..contig_15526	15647	-1.83324	27	0	1	0	0	5	0	0	0	-5
ERX552261.85.fa	contig_20922	ERX552261..contig_20922	12204	-4.21368	14	0	1	0	0	11	5	0	0	-6
ERX552261.85.fa	contig_17382	ERX552261..contig_17382	10377	-29.9702	5	0	2	0	0	9	2	0	0	-7
SRX802077.27.fa	contig_82094	SRX802077..contig_82094	16156	-14.6357	12	1	2	0	0	6	21	0	0	15
ERX555926.32.fa	contig_177922	ERX555926..contig_177922	10344	-0.325346	11	1	1	0	0	0	15	0	0	15
ERX555931.9.fa	contig_20149	ERX555931..contig_20149	13148	-7.32685	14	1	2	0	0	2	13	0	0	11
ERX555931.15.fa	contig_12755	ERX555931..contig_12755	19320	-8.93494	22	1	2	0	0	5	15	0	0	10
ERX556063.22.fa	contig_10673	ERX556063..contig_10673	19744	-8.6027	23	1	2	0	0	5	15	0	0	10
ERX556094.51.fa	contig_27510	ERX556094..contig_27510	11157	-37.2005	10	1	4	0	0	10	15	0	0	5
ERX556094.26.fa	contig_6355	ERX556094..contig_6355	14668	-19.7341	10	1	2	0	0	5	10	0	0	5
ERX552277.13.fa	contig_21459	ERX552277..contig_21459	27189	-4.34962	29	1	2	0	0	15	20	0	0	5
ERX552302.24.fa	contig_7231	ERX552302..contig_7231	25241	-4.29092	29	1	2	0	0	15	20	0	0	5
SRX696249.11.fa	contig_994	SRX696249..contig_994	12491	-3.71915	18	1	2	0	0	5	10	0	0	5
SRX802073.13.fa	contig_128582	SRX802073..contig_128582	20399	-9.34384	13	1	2	0	0	11	14	0	0	3
ERX556094.26.fa	contig_45134	ERX556094..contig_45134	10355	-52.2736	13	1	8	0	0	0	0	0	0	0
SRX802077.79.fa	contig_150584	SRX802077..contig_150584	11836	-40.5652	11	1	5	0	0	0	0	0	0	0
ERX556094.26.fa	contig_54683	ERX556094..contig_54683	11625	-28.1261	16	1	6	0	0	0	0	0	0	0
ERX552302.17.fa	contig_24580	ERX552302..contig_24580	10327	-12.838	10	1	2	0	0	0	0	0	0	0
ERX552302.17.fa	contig_1369	ERX552302..contig_1369	10886	-5.95263	10	1	2	0	0	5	5	0	0	0
ERX552258.48.fa	contig_427	ERX552258..contig_427	21886	-4.67182	27	1	2	0	0	15	15	0	0	0
ERX555967.32.fa	contig_106629	ERX555967..contig_106629	11331	-4.50186	14	1	2	0	0	5	5	0	0	0
ERX556005.44.fa	contig_64565	ERX556005..contig_64565	12238	-4.39056	11	1	1	0	0	5	5	0	0	0
SRX802077.27.fa	contig_115209	SRX802077..contig_115209	18217	-2.99374	8	1	1	0	0	5	3	0	0	-2
SRX802077.27.fa	contig_169887	SRX802077..contig_169887	14008	-3.44808	8	1	1	0	0	5	2	0	0	-3
SRX802202.118.fa	contig_54149	SRX802202..contig_54149	13060	-10.2713	17	1	3	0	0	14	10	0	0	-4
ERX556005.44.fa	contig_40647	ERX556005..contig_40647	10620	-15.6883	7	1	2	0	0	10	5	0	0	-5
ERX552258.48.fa	contig_32907	ERX552258..contig_32907	14656	-3.05458	22	1	1	0	0	10	5	0	0	-5
ERX556059.41.fa	contig_26700	ERX556059..contig_26700	14964	-1.85578	17	1	1	0	0	5	0	0	0	-5
ERX556094.51.fa	contig_15608	ERX556094..contig_15608	10162	-0.437344	13	1	2	0	0	10	5	0	0	-5
ERX633342.1.fa	contig_6502	ERX633342..contig_6502	16734	-0.111808	12	1	1	0	0	5	0	0	0	-5
ERX556043.42.fa	contig_66308	ERX556043..contig_66308	11836	-50.7949	8	1	4	0	0	19	11	0	0	-8
SRX802202.118.fa	contig_185345	SRX802202..contig_185345	12420	-14.3412	15	1	2	0	0	15	5	0	0	-10
SRX474032.80.fa	contig_28272	SRX474032..contig_28272	13636	-5.6249	16	1	1	0	0	10	0	0	0	-10
SRX310217.15.fa	contig_19694	SRX310217..contig_19694	12602	-10.2741	15	1	2	0	0	20	5	0	0	-15
SRX330942.38.fa	contig_5148	SRX330942..contig_5148	11248	-0.502913	12	1	1	0	0	17	0	0	0	-17
ERX555952.65.fa	contig_73014	ERX555952..contig_73014	11573	-32.4171	15	2	7	0	0	5	60	0	0	55
SRX802077.27.fa	contig_217153	SRX802077..contig_217153	10594	-3.94443	10	2	3	0	0	0	50	0	0	50
SRX802077.116.fa	contig_68585	SRX802077..contig_68585	14113	-5.92967	19	2	3	0	0	9	26	0	0	17
ERX556005.44.fa	contig_73330	ERX556005..contig_73330	11618	-4.6651	10	2	2	0	0	5	20	0	0	15
ERX555915.1.fa	contig_10507	ERX555915..contig_10507	17341	-9.18244	16	2	3	0	0	10	20	0	0	10
SRX802077.27.fa	contig_183099	SRX802077..contig_183099	13653	-1.22635	16	2	3	0	0	10	15	0	0	5
ERX552302.17.fa	contig_32495	ERX552302..contig_32495	11388	-7.11467	9	2	1	0	0	1	5	0	0	4
ERX556063.22.fa	contig_27668	ERX556063..contig_27668	12997	-8.40118	11	2	3	0	0	12	14	0	0	2
ERX556094.26.fa	contig_20558	ERX556094..contig_20558	10695	-64.3026	10	2	8	0	0	0	0	0	0	0
ERX556094.26.fa	contig_5278	ERX556094..contig_5278	12801	-48.7366	12	2	8	0	0	0	0	0	0	0
ERX555967.57.fa	contig_25314	ERX555967..contig_25314	11294	-36.8694	13	2	7	0	0	0	0	0	0	0
ERX556094.26.fa	contig_7357	ERX556094..contig_7357	10113	-27.6006	8	2	6	0	0	0	0	0	0	0
ERX556094.26.fa	contig_106954	ERX556094..contig_106954	11987	-11.8997	13	2	4	0	0	0	0	0	0	0
ERX552257.96.fa	contig_17364	ERX552257..contig_17364	14224	-6.00951	13	2	1	0	0	5	5	0	0	0
ERX552270.65.fa	contig_557	ERX552270..contig_557	18353	-4.15696	26	2	4	0	0	0	0	0	0	0
ERX555959.40.fa	contig_52348	ERX555959..contig_52348	10593	-3.10162	14	2	3	0	0	10	5	0	0	-5
ERX552296.13.fa	contig_46555	ERX552296..contig_46555	11108	-20.4694	7	2	3	0	0	11	5	0	0	-6
ERX552270.68.fa	contig_33173	ERX552270..contig_33173	11939	-14.5623	8	2	2	0	0	15	5	0	0	-10
SRX802202.118.fa	contig_18249	SRX802202..contig_18249	11310	-8.38815	10	2	2	0	0	16	4	0	0	-12
ERX556005.44.fa	contig_50091	ERX556005..contig_50091	12160	-3.65171	8	2	2	0	0	15	0	0	0	-15

## Sheet: contigs_removed_due_to_possible
bin	contig	acc	contiglength	score	num_orfs	vog_hits	pfam_hits	phage_hits	ncldv_hits	euk_hits	cell_hits	other_viral_hits	other_hits
ERX552254.13.fa	contig_65374	ERX552254..contig_65374	20478	17.4855	20	5	5	5	0	8	31	0	0
SRX327520.258.fa	contig_218964	SRX327520..contig_218964	13212	17.8897	27	5	1	4	0	0	33	0	0
ERX556094.26.fa	contig_3586	ERX556094..contig_3586	12174	2.70088	14	5	4	3	0	0	41	0	0
ERX633347.21.fa	contig_15643	ERX633347..contig_15643	17539	21.3245	18	5	1	3	0	17	8	0	0
ERX552292.53.fa	contig_36875	ERX552292..contig_36875	15060	22.1377	24	11	6	3	0	2	57	0	0
ERX552287.8.fa	contig_2612	ERX552287..contig_2612	22305	34.7712	23	9	4	3	0	19	37	0	0
ERX633347.12.fa	contig_6234	ERX633347..contig_6234	12889	40.5782	15	6	2	3	0	5	13	0	0
SRX327520.258.fa	contig_195592	SRX327520..contig_195592	25984	52.8366	37	19	1	3	0	1	89	0	0
SRX802189.83.fa	contig_2815	SRX802189..contig_2815	11759	4.69751	15	1	1	2	0	3	10	0	0
SRX802077.118.fa	contig_27524	SRX802077..contig_27524	12804	14.5431	19	4	1	2	0	20	3	0	0
SRX802073.110.fa	contig_13725	SRX802073..contig_13725	13734	23.1893	15	5	2	2	0	2	42	0	0
ERX552241.31.fa	contig_20650	ERX552241..contig_20650	12431	27.0156	13	4	1	2	0	2	29	0	0
ERX555954.22.fa	contig_67805	ERX555954..contig_67805	11640	40.1644	11	3	1	2	0	0	20	0	0

## Sheet: Reference_genomes_used
acc	name	genome_length_bp
GCA_000911955.1_ViralProj215788	Pandoravirus salinus	2473870
GCA_000928575.1_ViralProj274798	Pandoravirus inopinatum	2243109
GCA_003233895.1_ASM323389v1	Pandoravirus quercus	2077288
GCA_003233915.1_ASM323391v1	Pandoravirus neocaledonia	2003191
GCA_000911655.1_ViralProj213019	Pandoravirus dulcis	1908524
GCA_003233935.1_ASM323393v1	Pandoravirus macleodensis	1838258
GCA_002892525.1_ASM289252v1	Orpheovirus IHUMI-LCC2	1473573
GCA_002966485.1_ASM296648v1	Tupanvirus soda lake	1439508
GCA_002966405.1_ASM296640v1	Bodo saltans virus	1385869
GCA_004156275.1_ASM415627v1	Megavirus vitis	1242360
GCA_002966345.1_ASM296634v1	Acanthamoeba castellanii mimivirus	1182801
GCA_000888735.1_ViralProj60053	Acanthamoeba polyphaga mimivirus	1181549
GCA_004156295.1_ASM415629v1	Moumouvirus australiensis	1098002
GCA_002966435.1_ASM296643v1	Moumouvirus goulette	1016844
GCA_003057795.1_ASM305779v1	Tetraselmis virus 1	668031
GCA_001292995.1_ViralProj295679	Mollivirus sibericum	651523
GCA_000889395.1_ViralProj59783	Cafeteria roenbergensis virus BV-PW1	617453
GCA_000916835.1_ViralProj237323	Pithovirus sibericum	610033
GCA_001995575.1_ViralProj357483	Cedratvirus A11	589068
GCA_900205285.1_ASM90020528v1	Cedratvirus lausannensis	575161
GCA_001399245.1_ViralProj298907	Chrysochromulina ericina virus	473558
GCA_900323535.1_PRJEB25578	Brazilian cedratvirus IHUMI	460038
GCA_000907415.1_ViralProj206023	Phaeocystis globosa virus	459984
GCA_003051225.1_ASM305122v1	Faustovirus	455803
GCA_000865825.1_ViralProj15618	Emiliania huxleyi virus 86	407339
GCA_002114025.1_ViralProj384397	Pacmanvirus A23	395405
GCA_002826725.1_ASM282672v1	Tunisvirus fontaine2	380011
GCA_002966235.1_ASM296623v1	Catovirus CTV1	379946
GCA_002005685.1_ViralProj376058	Noumeavirus	376207
GCA_001654305.1_ViralProj323872	Tokyovirus A1	372707
GCA_000922335.1_ViralProj258005	Aureococcus anophagefferens virus	370920
GCA_000873685.1_ViralProj20989	Paramecium bursaria Chlorella virus NY2A	368683
GCA_000887095.1_ViralProj43573	Marseillevirus marseillevirus	368454
GCA_001602085.1_ViralProj316309	Brazilian marseillevirus	362276
GCA_001806195.1_ViralProj349153	Golden Marseillevirus	360610
GCA_000841685.1_ViralProj14340	Canarypox virus	359853
GCA_002116175.1_ViralProj381648	Kaumoebavirus	350731
GCA_000893455.1_ViralProj65279	Lausannevirus	346754
GCA_003333125.1_ASM333312v1	Organic Lake phycodnavirus 1	344723
GCA_000871245.1_ViralProj20991	Paramecium bursaria Chlorella virus AR158	344691
GCA_000839765.1_ViralProj14114	Ectocarpus siliculosus virus 1	335593
GCA_000847045.1_ViralProj14564	Paramecium bursaria Chlorella virus 1	330611
GCA_001887825.1_ViralProj355304	Only Syngen Nebraska virus 5	327147
GCA_000867825.1_ViralProj18305	Paramecium bursaria Chlorella virus FR483	321240
GCA_003069485.1_ASM306948v1	Paramecium bursaria chlorella virus MT325	314335
GCA_000923135.1_ViralProj253477	Penguinpox virus	306862
GCA_900473875.1_DIV-1	Daphnia iridovirus 1	288858
GCA_000869685.1_ViralProj18527	Acanthocystis turfacea chlorella virus 1	288047
GCA_000427175.1_CREV_1	Choristoneura rosaceana entomopoxvirus 'L'	282895
GCA_003333145.1_ASM333314v1	Organic Lake phycodnavirus 2	282077
GCA_000427155.1_MySEV_1	Mythimna separata entomopoxvirus 'L'	281182
GCA_002827745.1_ASM282774v1	Heterosigma akashiwo virus 01	274793
GCA_001271235.1_ViralProj293081	Salmon gill poxvirus	241564
GCA_000427135.1_AHEV_1	Adoxophyes honmai entomopoxvirus 'L'	228750
GCA_900187665.1_lib00569	Cowpox virus	223357
GCA_000923155.1_ViralProj253719	Armadillidium vulgare iridescent virus	220222
GCA_001744115.1_ViralProj344208	Volepox virus	217124
GCA_001029045.1_ViralProj287042	Raccoonpox virus	214699
GCA_000838105.1_ViralProj14124	Invertebrate iridescent virus 6	212482
GCA_001974475.1_ViralProj368971	Lymphocystis disease virus Sa	208501
GCA_000891235.1_ViralProj69999	Wiseana iridescent virus	205791
GCA_000906035.1_ViralProj195482	Micromonas pusilla virus 12T	205622
GCA_000914535.1_ViralProj239736	Invertebrate iridovirus 25	204815
GCA_002270885.1_ViralProj399945	Murmansk poxvirus	204055
GCA_000889515.1_ViralProj61009	Bathycoccus sp. RCC1105 virus BpV1	198519
GCA_002818865.1_ASM281886v1	Heliothis virescens ascovirus 3f	198157
GCA_000916235.1_ViralProj239737	Invertebrate iridescent virus 22	196456
GCA_900236015.1_Vaccinia_virus_strain_WR	Vaccinia virus WR	194888
GCA_000888835.1_ViralProj61011	Ostreococcus lucimarinus virus 1	194022
GCA_000869125.1_ViralProj17099	Aedes taeniorhynchus iridescent virus	191100
GCA_000843325.1_ViralProj14328	Molluscum contagiosum virus subtype 1	190289
GCA_000869065.1_ViralProj16798	Nile crocodilepox virus	190054
GCA_001431935.1_ViralProj301027	Turkeypox virus	188534
GCA_003051645.1_ASM305164v1	Bathycoccus sp. RCC1105 virus BpV2	187069
GCA_000844885.1_ViralProj14472	Lymphocystis disease virus - isolate China	186250
GCA_000859885.1_ViralProj15197	Variola virus	185578
GCA_000894375.1_ViralProj85563	Cotia virus SPAn232	185139
GCA_000890375.1_ViralProj61013	Micromonas sp. RCC1109 virus MpV1	184095
GCA_002937195.1_ASM293719v1	Dishui lake phycodnavirus 1	181035
GCA_001430655.1_ViralProj300258	Yellowstone lake phycodnavirus 1	178262
GCA_000868565.1_ViralProj18003	Trichoplusia ni ascovirus 2c	174059
GCA_001430035.1_ViralProj300256	Yellowstone lake phycodnavirus 3	171454
GCA_001430455.1_ViralProj300257	Yellowstone lake phycodnavirus 2	171045
GCA_000858485.1_ViralProj15242	African swine fever virus	170101
GCA_000861985.1_ViralProj15462	Deerpox virus W-848-83	166259
GCA_004788555.1_ASM478855v1	Shrimp hemocyte iridescent virus	165809
GCA_005411835.1_ASM541183v1	Myxoma virus	164579
GCA_000918955.1_ViralProj243064	Anopheles minimus irodovirus	163023
GCA_000843685.1_ViralProj14396	Myxoma virus	161773
GCA_000847965.1_ViralProj14590	Rabbit fibroma virus	159857
GCA_000867605.1_ViralProj17721	Spodoptera frugiperda ascovirus 1a	156922
GCA_000874805.1_ViralProj31093	Feldmannia species virus	154641
GCA_000839805.1_ViralProj14122	Lumpy skin disease virus NI-2490	150773
GCA_000840205.1_ViralProj14196	Sheeppox virus 17077-99	149955
GCA_000840165.1_ViralProj14197	Goatpox virus Pellor	149599
GCA_000913615.1_ViralProj223065	Squirrelpox virus	148803
GCA_000839965.1_ViralProj14155	Swinepox virus	146454
GCA_000886295.1_ViralProj45973	Pseudocowpox virus	145289
GCA_002354965.1_ViralProj406966	Squirrelpox virus Berlin_2015	142974
GCA_000846905.1_ViralProj14544	Singapore grouper iridovirus	140131
GCA_000930695.1_ViralProj271121	Parapoxvirus red deer/HL953	139981
GCA_000844045.1_ViralProj14469	Bovine papular stomatitis virus	134431
GCA_001695465.1_ViralProj331044	Pteropox virus	133492
GCA_002219465.1_ViralProj394314	Seal parapoxvirus	127941
GCA_003260795.1_ASM326079v1	Sea otter poxvirus	127879
GCA_001678255.1_ViralProj326525	Short-finned eel ranavirus	126965
GCA_000881595.1_ViralProj32133	Diadromus pulchellus ascovirus 4a	119343
GCA_000848865.1_ViralProj14600	Infectious spleen and kidney necrosis virus	111362
GCA_000839605.1_ViralProj14081	Lymphocystis disease virus 1	102653
GCA_003333165.1_ASM333316v1	Organic Lake phycodnavirus	49889
GCA_003333245.1_ASM333324v1	Organic Lake phycodnavirus	32329
GCA_003333225.1_ASM333322v1	Organic Lake phycodnavirus	30263
GCA_002966255.1_ASM296625v1	Hokovirus HKV1	29857
GCA_003333205.1_ASM333320v1	Organic Lake phycodnavirus	24045
GCA_003333185.1_ASM333318v1	Organic Lake phycodnavirus	20927
GCA_002966275.1_ASM296627v1	Klosneuvirus KNV1	7441
GCA_002966215.1_ASM296621v1	Indivirus ILV1	5166
GCA_003814225.1_ASM381422v1	Solumvirus sp.	4040
GCA_003814205.1_ASM381420v1	Solivirus sp.	3870
GCA_003814165.1_ASM381416v1	Hyperionvirus sp.	3373
GCA_003814085.1_ASM381408v1	Faunusvirus sp.	2702
GCA_003814265.1_ASM381426v1	Terrestrivirus sp.	2674
GCA_003814185.1_ASM381418v1	Satyrvirus sp.	2633
GCA_003814125.1_ASM381412v1	Harvfovirus sp.	2620
GCA_003814145.1_ASM381414v1	Homavirus sp.	2534
GCA_003814065.1_ASM381406v1	Edafosvirus sp.	2526
GCA_002966195.1_ASM296619v1	Bandra megavirus	1068

## Sheet: Phylogeny_data
Name	Acc	Clade_Number	color_in_tree	Family	Clade_check	clade_colors	Clade_abbreviated_names
Bovine_papular_stomatitis_virus	GCA.000844045.1.ViralProj14469	1	#FFC0CB	poxviruses	Pox_clade_1	#191919	PX01
Pseudocowpox_virus	GCA.000886295.1.ViralProj45973	1	#FFC0CB	poxviruses	Pox_clade_1	#191919	PX01
Parapoxvirus_red_deer/HL953	GCA.000930695.1.ViralProj271121	1	#FFC0CB	poxviruses	Pox_clade_1	#191919	PX01
Seal_parapoxvirus	GCA.002219465.1.ViralProj394314	1	#FFC0CB	poxviruses	Pox_clade_1	#191919	PX01
Myxoma_virus	GCA.005411835.1.ASM541183v1	1	#FFC0CB	poxviruses	Pox_clade_1	#191919	PX01
Myxoma_virus	GCA.000843685.1.ViralProj14396	1	#FFC0CB	poxviruses	Pox_clade_1	#191919	PX01
Rabbit_fibroma_virus	GCA.000847965.1.ViralProj14590	1	#FFC0CB	poxviruses	Pox_clade_1	#191919	PX01
Swinepox_virus	GCA.000839965.1.ViralProj14155	1	#FFC0CB	poxviruses	Pox_clade_1	#191919	PX01
Goatpox_virus_Pellor	GCA.000840165.1.ViralProj14197	1	#FFC0CB	poxviruses	Pox_clade_1	#191919	PX01
Lumpy_skin_disease_virus_NI-2490	GCA.000839805.1.ViralProj14122	1	#FFC0CB	poxviruses	Pox_clade_1	#191919	PX01
Sheeppox_virus_17077-99	GCA.000840205.1.ViralProj14196	1	#FFC0CB	poxviruses	Pox_clade_1	#191919	PX01
Deerpox_virus_W-848-83	GCA.000861985.1.ViralProj15462	1	#FFC0CB	poxviruses	Pox_clade_1	#191919	PX01
Cotia_virus_SPAn232	GCA.000894375.1.ViralProj85563	1	#FFC0CB	poxviruses	Pox_clade_1	#191919	PX01
Variola_virus	GCA.000859885.1.ViralProj15197	1	#FFC0CB	poxviruses	Pox_clade_1	#191919	PX01
Vaccinia_virus_WR	GCA.900236015.1.Vaccinia.virus.strain.WR	1	#FFC0CB	poxviruses	Pox_clade_1	#191919	PX01
Cowpox_virus	GCA.900187665.1.lib00569	1	#FFC0CB	poxviruses	Pox_clade_1	#191919	PX01
Raccoonpox_virus	GCA.001029045.1.ViralProj287042	1	#FFC0CB	poxviruses	Pox_clade_1	#191919	PX01
Volepox_virus	GCA.001744115.1.ViralProj344208	1	#FFC0CB	poxviruses	Pox_clade_1	#191919	PX01
Murmansk_poxvirus	GCA.002270885.1.ViralProj399945	1	#FFC0CB	poxviruses	Pox_clade_1	#191919	PX01
Squirrelpox_virus_Berlin_2015	GCA.002354965.1.ViralProj406966	1	#FFC0CB	poxviruses	Pox_clade_1	#191919	PX01
Pteropox_virus	GCA.001695465.1.ViralProj331044	1	#FFC0CB	poxviruses	Pox_clade_1	#191919	PX01
Sea_otter_poxvirus	GCA.003260795.1.ASM326079v1	1	#FFC0CB	poxviruses	Pox_clade_1	#191919	PX01
Squirrelpox_virus	GCA.000913615.1.ViralProj223065	1	#FFC0CB	poxviruses	Pox_clade_1	#191919	PX01
Molluscum_contagiosum_virus_subtype_1	GCA.000843325.1.ViralProj14328	1	#FFC0CB	poxviruses	Pox_clade_1	#191919	PX01
Turkeypox_virus	GCA.001431935.1.ViralProj301027	1	#FFC0CB	poxviruses	Pox_clade_1	#191919	PX01
Canarypox_virus	GCA.000841685.1.ViralProj14340	1	#FFC0CB	poxviruses	Pox_clade_1	#191919	PX01
Penguinpox_virus	GCA.000923135.1.ViralProj253477	1	#FFC0CB	poxviruses	Pox_clade_1	#191919	PX01
Nile_crocodilepox_virus	GCA.000869065.1.ViralProj16798	1	#FFC0CB	poxviruses	Pox_clade_1	#191919	PX01
Salmon_gill_poxvirus	GCA.001271235.1.ViralProj293081	2	#7FFFD4	poxviruses	Pox_clade_2	#7f7f7f	PX02
Choristoneura_rosaceana_entomopoxvirus_L	GCA.000427175.1.CREV.1	3	#FFDEAD	poxviruses	Pox_clade_3	#191919	PX03
Adoxophyes_honmai_entomopoxvirus_L	GCA.000427135.1.AHEV.1	3	#FFDEAD	poxviruses	Pox_clade_3	#191919	PX03
SRX319064.32.fa	SRX319064.32.fa	4	#006400	Asfarviridae	Asfarviridae_clade_2	#998100	AF02
SRX319065.14.fa	SRX319065.14.fa	4	#006400	Asfarviridae	Asfarviridae_clade_2	#998100	AF02
SRX802963.109.fa	SRX802963.109.fa	4	#006400	Asfarviridae	Asfarviridae_clade_2	#998100	AF02
ERX556003.45.fa	ERX556003.45.fa	4	#006400	Asfarviridae	Asfarviridae_clade_2	#998100	AF02
Pacmanvirus_A23	GCA.002114025.1.ViralProj384397	5	#8B4513	Asfarviridae	Asfarviridae_clade_1	#ffeb7f	AF01
SRX802982.1.fa	SRX802982.1.fa	5	#8B4513	Asfarviridae	Asfarviridae_clade_1	#ffeb7f	AF01
Faustovirus	GCA.003051225.1.ASM305122v1	5	#8B4513	Asfarviridae	Asfarviridae_clade_1	#ffeb7f	AF01
SRX327722.61.fa	SRX327722.61.fa	5	#8B4513	Asfarviridae	Asfarviridae_clade_1	#ffeb7f	AF01
African_swine_fever_virus	GCA.000858485.1.ViralProj15242	6	#A0522D	Asfarviridae	Asfarviridae_clade_3	#ffeb7f	AF03
Kaumoebavirus	GCA.002116175.1.ViralProj381648	7	#48D1CC	Asfarviridae	Asfarviridae_clade_4	#998100	AF04
ERX552270.16.fa	ERX552270.16.fa	7	#48D1CC	Asfarviridae	Asfarviridae_clade_5	#ffeb7f	AF05
SRX331703.30.fa	SRX331703.30.fa	8	#FF4500	Iridivoridae	Iridivoridae_clade_1	#214b6e	IR01
SRX331950.29.fa	SRX331950.29.fa	8	#FF4500	Iridivoridae	Iridivoridae_clade_1	#214b6e	IR01
SRX802202.32.fa	SRX802202.32.fa	8	#FF4500	Iridivoridae	Iridivoridae_clade_1	#214b6e	IR01
SRX802077.164.fa	SRX802077.164.fa	8	#FF4500	Iridivoridae	Iridivoridae_clade_1	#214b6e	IR01
ERX552270.117.fa	ERX552270.117.fa	8	#FF4500	Iridivoridae	Iridivoridae_clade_1	#214b6e	IR01
ERX552270.122.fa	ERX552270.122.fa	8	#FF4500	Iridivoridae	Iridivoridae_clade_1	#214b6e	IR01
SRX802202.41.fa	SRX802202.41.fa	8	#FF4500	Iridivoridae	Iridivoridae_clade_1	#214b6e	IR01
SRX802963.105.fa	SRX802963.105.fa	8	#FF4500	Iridivoridae	Iridivoridae_clade_1	#214b6e	IR01
ERX552261.5.fa	ERX552261.5.fa	8	#FF4500	Iridivoridae	Iridivoridae_clade_1	#214b6e	IR01
SRX802143.125.fa	SRX802143.125.fa	8	#FF4500	Iridivoridae	Iridivoridae_clade_1	#214b6e	IR01
ERX552261.56.fa	ERX552261.56.fa	8	#FF4500	Iridivoridae	Iridivoridae_clade_1	#214b6e	IR01
SRX803008.97.fa	SRX803008.97.fa	8	#FF4500	Iridivoridae	Iridivoridae_clade_1	#214b6e	IR01
SRX802076.27.fa	SRX802076.27.fa	8	#FF4500	Iridivoridae	Iridivoridae_clade_1	#214b6e	IR01
SRX802189.61.fa	SRX802189.61.fa	8	#FF4500	Iridivoridae	Iridivoridae_clade_1	#214b6e	IR01
Armadillidium_vulgare_iridescent_virus	GCA.000923155.1.ViralProj253719	8	#FF4500	Iridivoridae	Iridivoridae_clade_2	#c3d8e9	IR02
Invertebrate_iridescent_virus_6	GCA.000838105.1.ViralProj14124	8	#FF4500	Iridivoridae	Iridivoridae_clade_2	#c3d8e9	IR02
Anopheles_minimus_irodovirus	GCA.000918955.1.ViralProj243064	8	#FF4500	Iridivoridae	Iridivoridae_clade_2	#c3d8e9	IR02
Wiseana_iridescent_virus	GCA.000891235.1.ViralProj69999	8	#FF4500	Iridivoridae	Iridivoridae_clade_2	#c3d8e9	IR02
Invertebrate_iridovirus_25	GCA.000914535.1.ViralProj239736	8	#FF4500	Iridivoridae	Iridivoridae_clade_2	#c3d8e9	IR02
Invertebrate_iridescent_virus_22	GCA.000916235.1.ViralProj239737	8	#FF4500	Iridivoridae	Iridivoridae_clade_2	#c3d8e9	IR02
Aedes_taeniorhynchus_iridescent_virus	GCA.000869125.1.ViralProj17099	8	#FF4500	Iridivoridae	Iridivoridae_clade_2	#c3d8e9	IR02
Shrimp_hemocyte_iridescent_virus	GCA.004788555.1.ASM478855v1	8	#FF4500	Iridivoridae	Iridivoridae_clade_3	#214b6e	IR03
ERX943717.62.fa	ERX943717.62.fa	8	#FF4500	Iridivoridae	Iridivoridae_clade_3	#214b6e	IR03
ERX943721.61.fa	ERX943721.61.fa	8	#FF4500	Iridivoridae	Iridivoridae_clade_3	#214b6e	IR03
Heliothis_virescens_ascovirus_3f	GCA.002818865.1.ASM281886v1	9	#FFA500	Iridivoridae	Iridivoridae_clade_2	#c3d8e9	IR02
Spodoptera_frugiperda_ascovirus_1a	GCA.000867605.1.ViralProj17721	9	#FFA500	Iridivoridae	Iridivoridae_clade_2	#c3d8e9	IR02
Trichoplusia_ni_ascovirus_2c	GCA.000868565.1.ViralProj18003	9	#FFA500	Iridivoridae	Iridivoridae_clade_2	#c3d8e9	IR02
Diadromus_pulchellus_ascovirus_4a	GCA.000881595.1.ViralProj32133	10	#228B22	Iridivoridae	Iridivoridae_clade_2	#c3d8e9	IR02
Short-finned_eel_ranavirus	GCA.001678255.1.ViralProj326525	11	#7B68EE	Iridivoridae	Iridivoridae_clade_3	#214b6e	IR03
Singapore_grouper_iridovirus	GCA.000846905.1.ViralProj14544	11	#7B68EE	Iridivoridae	Iridivoridae_clade_3	#214b6e	IR03
Infectious_spleen_and_kidney_necrosis_virus	GCA.000848865.1.ViralProj14600	11	#7B68EE	Iridivoridae	Iridivoridae_clade_3	#214b6e	IR03
Lymphocystis_disease_virus_Sa	GCA.001974475.1.ViralProj368971	11	#7B68EE	Iridivoridae	Iridivoridae_clade_3	#214b6e	IR03
Lymphocystis_disease_virus_-_isolate_China	GCA.000844885.1.ViralProj14472	11	#7B68EE	Iridivoridae	Iridivoridae_clade_3	#214b6e	IR03
Lymphocystis_disease_virus_1	GCA.000839605.1.ViralProj14081	11	#7B68EE	Iridivoridae	Iridivoridae_clade_3	#214b6e	IR03
Daphnia_iridovirus_1	GCA.900473875.1.DIV-1	12	#D8BFD8	Iridivoridae	Iridivoridae_clade_4	#c3d8e9	IR04
Marseillevirus_marseillevirus	GCA.000887095.1.ViralProj43573	13	#7CFC00	Marseilleviridae	Marseilleviridae_clade_2	#880f10	MR02
Tokyovirus_A1	GCA.001654305.1.ViralProj323872	13	#7CFC00	Marseilleviridae	Marseilleviridae_clade_2	#880f10	MR02
Lausannevirus	GCA.000893455.1.ViralProj65279	13	#7CFC00	Marseilleviridae	Marseilleviridae_clade_2	#880f10	MR02
Noumeavirus	GCA.002005685.1.ViralProj376058	13	#7CFC00	Marseilleviridae	Marseilleviridae_clade_2	#880f10	MR02
Brazilian_marseillevirus	GCA.001602085.1.ViralProj316309	13	#7CFC00	Marseilleviridae	Marseilleviridae_clade_2	#880f10	MR02
Tunisvirus_fontaine2	GCA.002826725.1.ASM282672v1	13	#7CFC00	Marseilleviridae	Marseilleviridae_clade_2	#880f10	MR02
Golden_Marseillevirus	GCA.001806195.1.ViralProj349153	13	#7CFC00	Marseilleviridae	Marseilleviridae_clade_2	#880f10	MR02
SRX802077.154.fa	SRX802077.154.fa	14	#C71585	Marseilleviridae	Marseilleviridae_clade_1	#f4a3a4	MR01
Cedratvirus_lausannensis	GCA.900205285.1.ASM90020528v1	15	#4B0082	Pithoviridae	Pithoviridae_clade_3	#743c1c	PT03
Cedratvirus_A11	GCA.001995575.1.ViralProj357483	15	#4B0082	Pithoviridae	Pithoviridae_clade_3	#743c1c	PT03
Brazilian_cedratvirus_IHUMI	GCA.900323535.1.PRJEB25578	15	#4B0082	Pithoviridae	Pithoviridae_clade_3	#743c1c	PT03
Pithovirus_sibericum	GCA.000916835.1.ViralProj237323	15	#4B0082	Pithoviridae	Pithoviridae_clade_3	#743c1c	PT03
Solumvirus_sp.	GCA.003814225.1.ASM381422v1	15	#4B0082	Pithoviridae	Pithoviridae_clade_3	#743c1c	PT03
Orpheovirus_IHUMI-LCC2	GCA.002892525.1.ASM289252v1	15	#4B0082	Pithoviridae	Pithoviridae_clade_3	#743c1c	PT03
Solivirus_sp.	GCA.003814205.1.ASM381420v1	16	#8B008B	Pithoviridae	Pithoviridae_clade_2	#954d24	PT02
SRX247688.42.fa	SRX247688.42.fa	17	#FF69B4	Pithoviridae	Pithoviridae_clade_1	#743c1c	PT01
ERX552288.49.fa	ERX552288.49.fa	18	#98FB98	Early_Phyco	Early_Phyco_clade_1	#6a8552	EP01
ERX552302.38.fa	ERX552302.38.fa	18	#98FB98	Early_Phyco	Early_Phyco_clade_1	#6a8552	EP01
ERX552277.6.fa	ERX552277.6.fa	18	#98FB98	Early_Phyco	Early_Phyco_clade_1	#6a8552	EP01
ERX552244.21.fa	ERX552244.21.fa	18	#98FB98	Early_Phyco	Early_Phyco_clade_1	#6a8552	EP01
ERX552279.2.fa	ERX552279.2.fa	18	#98FB98	Early_Phyco	Early_Phyco_clade_1	#6a8552	EP01
SRX802202.129.fa	SRX802202.129.fa	19	#008080	Early_Phyco	Early_Phyco_clade_2	#d0ebb8	EP02
ERX288947.60.fa	ERX288947.60.fa	20	#6495ED	Early_Phyco	Early_Phyco_clade_3	#6a8552	EP03
SRX802073.108.fa	SRX802073.108.fa	21	#F0E68C	Early_Phyco	Early_Phyco_clade_4	#d0ebb8	EP04
ERX552277.13.fa	ERX552277.13.fa	22	#B22222	Early_Phyco	Early_Phyco_clade_5	#6a8552	EP05
ERX552302.24.fa	ERX552302.24.fa	22	#B22222	Early_Phyco	Early_Phyco_clade_5	#6a8552	EP05
ERX552258.48.fa	ERX552258.48.fa	22	#B22222	Early_Phyco	Early_Phyco_clade_5	#6a8552	EP05
ERX555984.23.fa	ERX555984.23.fa	22	#B22222	Early_Phyco	Early_Phyco_clade_5	#6a8552	EP05
Emiliania_huxleyi_virus_86	GCA.000865825.1.ViralProj15618	22	#B22222	Early_Phyco	Early_Phyco_clade_5	#6a8552	EP05
SRX803008.74.fa	SRX803008.74.fa	22	#B22222	Early_Phyco	Early_Phyco_clade_5	#6a8552	EP05
ERX552244.11.fa	ERX552244.11.fa	23	#D2691E	Early_Phyco	Early_Phyco_clade_6	#d0ebb8	EP06
ERX682739.15.fa	ERX682739.15.fa	24	#EE82EE	Early_Phyco	Early_Phyco_clade_7	#6a8552	EP07
ERX552299.29.fa	ERX552299.29.fa	25	#D2B48C	Early_Phyco	Early_Phyco_clade_8	#d0ebb8	EP08
Pandoravirus_neocaledonia	GCA.003233915.1.ASM323391v1	26	#E6E6FA	Early_Phyco	Early_Phyco_clade_9	#6a8552	EP09
Pandoravirus_macleodensis	GCA.003233935.1.ASM323393v1	26	#E6E6FA	Early_Phyco	Early_Phyco_clade_9	#6a8552	EP09
Pandoravirus_inopinatum	GCA.000928575.1.ViralProj274798	26	#E6E6FA	Early_Phyco	Early_Phyco_clade_9	#6a8552	EP09
Pandoravirus_quercus	GCA.003233895.1.ASM323389v1	26	#E6E6FA	Early_Phyco	Early_Phyco_clade_9	#6a8552	EP09
Pandoravirus_salinus	GCA.000911955.1.ViralProj215788	26	#E6E6FA	Early_Phyco	Early_Phyco_clade_9	#6a8552	EP09
Pandoravirus_dulcis	GCA.000911655.1.ViralProj213019	26	#E6E6FA	Early_Phyco	Early_Phyco_clade_9	#6a8552	EP09
Mollivirus_sibericum	GCA.001292995.1.ViralProj295679	26	#E6E6FA	Early_Phyco	Early_Phyco_clade_10	#d0ebb8	EP10
Feldmannia_species_virus	GCA.000874805.1.ViralProj31093	27	#00BFFF	Early_Phyco	Early_Phyco_clade_11	#6a8552	EP11
Ectocarpus_siliculosus_virus_1	GCA.000839765.1.ViralProj14114	27	#00BFFF	Early_Phyco	Early_Phyco_clade_11	#6a8552	EP11
ERX555967.47.fa	ERX555967.47.fa	28	#9400D3	Early_Phyco	Early_Phyco_clade_12	#d0ebb8	EP12
ERX250271.266.fa	ERX250271.266.fa	29	#7FFF00	Early_Phyco	Early_Phyco_clade_13	#6a8552	EP13
ERX556340.12.fa	ERX556340.12.fa	30	#00FF7F	Late_Phyco	Late_Phyco_clade_1	#265725	LP01
ERX552280.25.fa	ERX552280.25.fa	30	#00FF7F	Late_Phyco	Late_Phyco_clade_1	#265725	LP01
ERX556299.34.fa	ERX556299.34.fa	30	#00FF7F	Late_Phyco	Late_Phyco_clade_1	#265725	LP01
ERX552283.12.fa	ERX552283.12.fa	30	#00FF7F	Late_Phyco	Late_Phyco_clade_1	#265725	LP01
SRX802189.59.fa	SRX802189.59.fa	30	#00FF7F	Late_Phyco	Late_Phyco_clade_1	#265725	LP01
SRX802076.42.fa	SRX802076.42.fa	30	#00FF7F	Late_Phyco	Late_Phyco_clade_1	#265725	LP01
SRX802143.75.fa	SRX802143.75.fa	30	#00FF7F	Late_Phyco	Late_Phyco_clade_1	#265725	LP01
SRX802074.38.fa	SRX802074.38.fa	30	#00FF7F	Late_Phyco	Late_Phyco_clade_1	#265725	LP01
ERX552283.11.fa	ERX552283.11.fa	30	#00FF7F	Late_Phyco	Late_Phyco_clade_1	#265725	LP01
ERX556037.11.fa	ERX556037.11.fa	30	#00FF7F	Late_Phyco	Late_Phyco_clade_1	#265725	LP01
ERX552333.20.fa	ERX552333.20.fa	30	#00FF7F	Late_Phyco	Late_Phyco_clade_1	#265725	LP01
ERX552357.22.fa	ERX552357.22.fa	30	#00FF7F	Late_Phyco	Late_Phyco_clade_1	#265725	LP01
ERX556119.13.fa	ERX556119.13.fa	30	#00FF7F	Late_Phyco	Late_Phyco_clade_1	#265725	LP01
ERX552274.7.fa	ERX552274.7.fa	30	#00FF7F	Late_Phyco	Late_Phyco_clade_1	#265725	LP01
ERX555987.30.fa	ERX555987.30.fa	30	#00FF7F	Late_Phyco	Late_Phyco_clade_1	#265725	LP01
ERX556040.45.fa	ERX556040.45.fa	30	#00FF7F	Late_Phyco	Late_Phyco_clade_1	#265725	LP01
SRX803008.7.fa	SRX803008.7.fa	30	#00FF7F	Late_Phyco	Late_Phyco_clade_1	#265725	LP01
SRX802073.32.fa	SRX802073.32.fa	30	#00FF7F	Late_Phyco	Late_Phyco_clade_1	#265725	LP01
ERX556127.9.fa	ERX556127.9.fa	30	#00FF7F	Late_Phyco	Late_Phyco_clade_1	#265725	LP01
ERX556119.17.fa	ERX556119.17.fa	30	#00FF7F	Late_Phyco	Late_Phyco_clade_1	#265725	LP01
ERX555913.35.fa	ERX555913.35.fa	30	#00FF7F	Late_Phyco	Late_Phyco_clade_1	#265725	LP01
ERX555907.43.fa	ERX555907.43.fa	30	#00FF7F	Late_Phyco	Late_Phyco_clade_1	#265725	LP01
ERX556091.18.fa	ERX556091.18.fa	30	#00FF7F	Late_Phyco	Late_Phyco_clade_1	#265725	LP01
ERX552253.44.fa	ERX552253.44.fa	30	#00FF7F	Late_Phyco	Late_Phyco_clade_1	#265725	LP01
ERX552252.26.fa	ERX552252.26.fa	30	#00FF7F	Late_Phyco	Late_Phyco_clade_1	#265725	LP01
ERX556075.42.fa	ERX556075.42.fa	30	#00FF7F	Late_Phyco	Late_Phyco_clade_1	#265725	LP01
ERX556023.2.fa	ERX556023.2.fa	30	#00FF7F	Late_Phyco	Late_Phyco_clade_1	#265725	LP01
SRX802076.50.fa	SRX802076.50.fa	30	#00FF7F	Late_Phyco	Late_Phyco_clade_1	#265725	LP01
SRX802143.45.fa	SRX802143.45.fa	30	#00FF7F	Late_Phyco	Late_Phyco_clade_1	#265725	LP01
ERX555976.56.fa	ERX555976.56.fa	30	#00FF7F	Late_Phyco	Late_Phyco_clade_1	#265725	LP01
Bathycoccus_sp._RCC1105_virus_BpV1	GCA.000889515.1.ViralProj61009	30	#00FF7F	Late_Phyco	Late_Phyco_clade_1	#265725	LP01
ERX555958.18.fa	ERX555958.18.fa	30	#00FF7F	Late_Phyco	Late_Phyco_clade_1	#265725	LP01
ERX556037.7.fa	ERX556037.7.fa	30	#00FF7F	Late_Phyco	Late_Phyco_clade_1	#265725	LP01
ERX555927.8.fa	ERX555927.8.fa	30	#00FF7F	Late_Phyco	Late_Phyco_clade_1	#265725	LP01
ERX555961.17.fa	ERX555961.17.fa	30	#00FF7F	Late_Phyco	Late_Phyco_clade_1	#265725	LP01
ERX556127.7.fa	ERX556127.7.fa	30	#00FF7F	Late_Phyco	Late_Phyco_clade_1	#265725	LP01
ERX555987.14.fa	ERX555987.14.fa	30	#00FF7F	Late_Phyco	Late_Phyco_clade_1	#265725	LP01
ERX552252.57.fa	ERX552252.57.fa	30	#00FF7F	Late_Phyco	Late_Phyco_clade_1	#265725	LP01
Bathycoccus_sp._RCC1105_virus_BpV2	GCA.003051645.1.ASM305164v1	30	#00FF7F	Late_Phyco	Late_Phyco_clade_1	#265725	LP01
ERX556059.7.fa	ERX556059.7.fa	30	#00FF7F	Late_Phyco	Late_Phyco_clade_1	#265725	LP01
ERX555984.3.fa	ERX555984.3.fa	30	#00FF7F	Late_Phyco	Late_Phyco_clade_1	#265725	LP01
ERX552295.44.fa	ERX552295.44.fa	30	#00FF7F	Late_Phyco	Late_Phyco_clade_1	#265725	LP01
ERX552274.25.fa	ERX552274.25.fa	30	#00FF7F	Late_Phyco	Late_Phyco_clade_1	#265725	LP01
ERX552252.6.fa	ERX552252.6.fa	30	#00FF7F	Late_Phyco	Late_Phyco_clade_1	#265725	LP01
ERX556121.51.fa	ERX556121.51.fa	30	#00FF7F	Late_Phyco	Late_Phyco_clade_1	#265725	LP01
ERX556101.60.fa	ERX556101.60.fa	30	#00FF7F	Late_Phyco	Late_Phyco_clade_1	#265725	LP01
SRX514547.36.fa	SRX514547.36.fa	30	#00FF7F	Late_Phyco	Late_Phyco_clade_1	#265725	LP01
ERX556035.15.fa	ERX556035.15.fa	30	#00FF7F	Late_Phyco	Late_Phyco_clade_1	#265725	LP01
ERX555978.25.fa	ERX555978.25.fa	30	#00FF7F	Late_Phyco	Late_Phyco_clade_1	#265725	LP01
SRX672316.10.fa	SRX672316.10.fa	30	#00FF7F	Late_Phyco	Late_Phyco_clade_1	#265725	LP01
ERX552348.26.fa	ERX552348.26.fa	30	#00FF7F	Late_Phyco	Late_Phyco_clade_1	#265725	LP01
ERX552309.9.fa	ERX552309.9.fa	30	#00FF7F	Late_Phyco	Late_Phyco_clade_1	#265725	LP01
ERX552326.9.fa	ERX552326.9.fa	30	#00FF7F	Late_Phyco	Late_Phyco_clade_1	#265725	LP01
SRX514547.41.fa	SRX514547.41.fa	30	#00FF7F	Late_Phyco	Late_Phyco_clade_1	#265725	LP01
ERX555958.13.fa	ERX555958.13.fa	30	#00FF7F	Late_Phyco	Late_Phyco_clade_1	#265725	LP01
SRX514547.24.fa	SRX514547.24.fa	30	#00FF7F	Late_Phyco	Late_Phyco_clade_1	#265725	LP01
Micromonas_sp._RCC1109_virus_MpV1	GCA.000890375.1.ViralProj61013	30	#00FF7F	Late_Phyco	Late_Phyco_clade_1	#265725	LP01
ERX556034.40.fa	ERX556034.40.fa	30	#00FF7F	Late_Phyco	Late_Phyco_clade_1	#265725	LP01
ERX552336.34.fa	ERX552336.34.fa	30	#00FF7F	Late_Phyco	Late_Phyco_clade_1	#265725	LP01
ERX289004.48.fa	ERX289004.48.fa	30	#00FF7F	Late_Phyco	Late_Phyco_clade_1	#265725	LP01
ERX556040.51.fa	ERX556040.51.fa	30	#00FF7F	Late_Phyco	Late_Phyco_clade_1	#265725	LP01
ERX555907.107.fa	ERX555907.107.fa	30	#00FF7F	Late_Phyco	Late_Phyco_clade_1	#265725	LP01
ERX556003.9.fa	ERX556003.9.fa	30	#00FF7F	Late_Phyco	Late_Phyco_clade_1	#265725	LP01
ERX552336.20.fa	ERX552336.20.fa	30	#00FF7F	Late_Phyco	Late_Phyco_clade_1	#265725	LP01
ERX556034.38.fa	ERX556034.38.fa	30	#00FF7F	Late_Phyco	Late_Phyco_clade_1	#265725	LP01
ERX555907.98.fa	ERX555907.98.fa	30	#00FF7F	Late_Phyco	Late_Phyco_clade_1	#265725	LP01
ERX555961.3.fa	ERX555961.3.fa	30	#00FF7F	Late_Phyco	Late_Phyco_clade_1	#265725	LP01
Ostreococcus_lucimarinus_virus_1	GCA.000888835.1.ViralProj61011	30	#00FF7F	Late_Phyco	Late_Phyco_clade_1	#265725	LP01
ERX633348.16.fa	ERX633348.16.fa	30	#00FF7F	Late_Phyco	Late_Phyco_clade_1	#265725	LP01
ERX556059.2.fa	ERX556059.2.fa	30	#00FF7F	Late_Phyco	Late_Phyco_clade_1	#265725	LP01
ERX556003.46.fa	ERX556003.46.fa	30	#00FF7F	Late_Phyco	Late_Phyco_clade_1	#265725	LP01
ERX556127.13.fa	ERX556127.13.fa	30	#00FF7F	Late_Phyco	Late_Phyco_clade_1	#265725	LP01
ERX556091.9.fa	ERX556091.9.fa	30	#00FF7F	Late_Phyco	Late_Phyco_clade_1	#265725	LP01
ERX552283.13.fa	ERX552283.13.fa	30	#00FF7F	Late_Phyco	Late_Phyco_clade_1	#265725	LP01
Micromonas_pusilla_virus_12T	GCA.000906035.1.ViralProj195482	30	#00FF7F	Late_Phyco	Late_Phyco_clade_1	#265725	LP01
ERX555976.71.fa	ERX555976.71.fa	30	#00FF7F	Late_Phyco	Late_Phyco_clade_1	#265725	LP01
Dishui_lake_phycodnavirus_1	GCA.002937195.1.ASM293719v1	30	#00FF7F	Late_Phyco	Late_Phyco_clade_1	#265725	LP01
ERX943717.70.fa	ERX943717.70.fa	30	#00FF7F	Late_Phyco	Late_Phyco_clade_1	#265725	LP01
ERX555967.111.fa	ERX555967.111.fa	30	#00FF7F	Late_Phyco	Late_Phyco_clade_1	#265725	LP01
SRX871251.15.fa	SRX871251.15.fa	30	#00FF7F	Late_Phyco	Late_Phyco_clade_1	#265725	LP01
Yellowstone_lake_phycodnavirus_1	GCA.001430655.1.ViralProj300258	30	#00FF7F	Late_Phyco	Late_Phyco_clade_1	#265725	LP01
ERX633354.2.fa	ERX633354.2.fa	30	#00FF7F	Late_Phyco	Late_Phyco_clade_1	#265725	LP01
ERX633355.23.fa	ERX633355.23.fa	30	#00FF7F	Late_Phyco	Late_Phyco_clade_1	#265725	LP01
ERX633356.9.fa	ERX633356.9.fa	30	#00FF7F	Late_Phyco	Late_Phyco_clade_1	#265725	LP01
ERX1114176.37.fa	ERX1114176.37.fa	30	#00FF7F	Late_Phyco	Late_Phyco_clade_1	#265725	LP01
Yellowstone_lake_phycodnavirus_3	GCA.001430035.1.ViralProj300256	30	#00FF7F	Late_Phyco	Late_Phyco_clade_1	#265725	LP01
ERX633354.21.fa	ERX633354.21.fa	30	#00FF7F	Late_Phyco	Late_Phyco_clade_1	#265725	LP01
Yellowstone_lake_phycodnavirus_2	GCA.001430455.1.ViralProj300257	30	#00FF7F	Late_Phyco	Late_Phyco_clade_1	#265725	LP01
Paramecium_bursaria_chlorella_virus_MT325	GCA.003069485.1.ASM306948v1	31	#E0FFFF	Late_Phyco	Late_Phyco_clade_2	#a6d7a4	LP02
Paramecium_bursaria_Chlorella_virus_FR483	GCA.000867825.1.ViralProj18305	31	#E0FFFF	Late_Phyco	Late_Phyco_clade_2	#a6d7a4	LP02
Acanthocystis_turfacea_chlorella_virus_1	GCA.000869685.1.ViralProj18527	31	#E0FFFF	Late_Phyco	Late_Phyco_clade_2	#a6d7a4	LP02
Paramecium_bursaria_Chlorella_virus_1	GCA.000847045.1.ViralProj14564	31	#E0FFFF	Late_Phyco	Late_Phyco_clade_2	#a6d7a4	LP02
Only_Syngen_Nebraska_virus_5	GCA.001887825.1.ViralProj355304	31	#E0FFFF	Late_Phyco	Late_Phyco_clade_2	#a6d7a4	LP02
Paramecium_bursaria_Chlorella_virus_AR158	GCA.000871245.1.ViralProj20991	31	#E0FFFF	Late_Phyco	Late_Phyco_clade_2	#a6d7a4	LP02
Paramecium_bursaria_Chlorella_virus_NY2A	GCA.000873685.1.ViralProj20989	31	#E0FFFF	Late_Phyco	Late_Phyco_clade_2	#a6d7a4	LP02
SRX272783.128.fa	SRX272783.128.fa	31	#E0FFFF	Late_Phyco	Late_Phyco_clade_2	#a6d7a4	LP02
SRX327520.45.fa	SRX327520.45.fa	31	#E0FFFF	Late_Phyco	Late_Phyco_clade_2	#a6d7a4	LP02
ERX552270.64.fa	ERX552270.64.fa	32	#E0FFFF	Late_Phyco	Late_Phyco_clade_3	#265725	LP03
ERX555907.31.fa	ERX555907.31.fa	32	#E0FFFF	Late_Phyco	Late_Phyco_clade_3	#265725	LP03
ERX555967.39.fa	ERX555967.39.fa	32	#E0FFFF	Late_Phyco	Late_Phyco_clade_3	#265725	LP03
SRX802077.116.fa	SRX802077.116.fa	32	#E0FFFF	Late_Phyco	Late_Phyco_clade_3	#265725	LP03
SRX802202.141.fa	SRX802202.141.fa	32	#E0FFFF	Late_Phyco	Late_Phyco_clade_3	#265725	LP03
ERX555907.69.fa	ERX555907.69.fa	32	#E0FFFF	Late_Phyco	Late_Phyco_clade_3	#265725	LP03
ERX552261.44.fa	ERX552261.44.fa	32	#E0FFFF	Late_Phyco	Late_Phyco_clade_3	#265725	LP03
ERX556005.59.fa	ERX556005.59.fa	32	#E0FFFF	Late_Phyco	Late_Phyco_clade_4	#a6d7a4	LP04
ERX556034.5.fa	ERX556034.5.fa	32	#E0FFFF	Late_Phyco	Late_Phyco_clade_4	#a6d7a4	LP04
ERX556101.28.fa	ERX556101.28.fa	32	#E0FFFF	Late_Phyco	Late_Phyco_clade_4	#a6d7a4	LP04
ERX556017.11.fa	ERX556017.11.fa	32	#E0FFFF	Late_Phyco	Late_Phyco_clade_4	#a6d7a4	LP04
ERX556005.53.fa	ERX556005.53.fa	32	#E0FFFF	Late_Phyco	Late_Phyco_clade_4	#a6d7a4	LP04
SRX802202.135.fa	SRX802202.135.fa	32	#E0FFFF	Late_Phyco	Late_Phyco_clade_4	#a6d7a4	LP04
ERX555917.66.fa	ERX555917.66.fa	32	#E0FFFF	Late_Phyco	Late_Phyco_clade_4	#a6d7a4	LP04
ERX552283.9.fa	ERX552283.9.fa	32	#E0FFFF	Late_Phyco	Late_Phyco_clade_4	#a6d7a4	LP04
SRX802143.131.fa	SRX802143.131.fa	32	#E0FFFF	Late_Phyco	Late_Phyco_clade_4	#a6d7a4	LP04
ERX552270.119.fa	ERX552270.119.fa	32	#E0FFFF	Late_Phyco	Late_Phyco_clade_4	#a6d7a4	LP04
ERX552274.3.fa	ERX552274.3.fa	32	#E0FFFF	Late_Phyco	Late_Phyco_clade_4	#a6d7a4	LP04
ERX556101.9.fa	ERX556101.9.fa	32	#E0FFFF	Late_Phyco	Late_Phyco_clade_4	#a6d7a4	LP04
SRX802077.163.fa	SRX802077.163.fa	32	#E0FFFF	Late_Phyco	Late_Phyco_clade_4	#a6d7a4	LP04
SRX802963.53.fa	SRX802963.53.fa	32	#E0FFFF	Late_Phyco	Late_Phyco_clade_4	#a6d7a4	LP04
SRX802202.24.fa	SRX802202.24.fa	32	#E0FFFF	Late_Phyco	Late_Phyco_clade_4	#a6d7a4	LP04
ERX633347.21.fa	ERX633347.21.fa	32	#E0FFFF	Late_Phyco	Late_Phyco_clade_4	#a6d7a4	LP04
Heterosigma_akashiwo_virus_01	GCA.002827745.1.ASM282774v1	32	#E0FFFF	Late_Phyco	Late_Phyco_clade_4	#a6d7a4	LP04
ERX555919.35.fa	ERX555919.35.fa	32	#E0FFFF	Late_Phyco	Late_Phyco_clade_4	#a6d7a4	LP04
ERX552270.7.fa	ERX552270.7.fa	32	#E0FFFF	Late_Phyco	Late_Phyco_clade_5	#265725	LP05
ERX552270.8.fa	ERX552270.8.fa	32	#E0FFFF	Late_Phyco	Late_Phyco_clade_5	#265725	LP05
ERX552270.50.fa	ERX552270.50.fa	33	#E0FFFF	Late_Phyco	Late_Phyco_clade_6	#a6d7a4	LP06
ERX633347.22.fa	ERX633347.22.fa	34	#8B0000	Mimiviridae	Mimiviridae_clade_18	#5b2e61	MM18
ERX633342.1.fa	ERX633342.1.fa	34	#8B0000	Mimiviridae	Mimiviridae_clade_18	#5b2e61	MM18
SRX310217.15.fa	SRX310217.15.fa	34	#8B0000	Mimiviridae	Mimiviridae_clade_18	#5b2e61	MM18
SRX310217.20.fa	SRX310217.20.fa	34	#8B0000	Mimiviridae	Mimiviridae_clade_18	#5b2e61	MM18
SRX330942.33.fa	SRX330942.33.fa	34	#8B0000	Mimiviridae	Mimiviridae_clade_18	#5b2e61	MM18
ERX943715.2.fa	ERX943715.2.fa	34	#8B0000	Mimiviridae	Mimiviridae_clade_18	#5b2e61	MM18
ERX682739.20.fa	ERX682739.20.fa	34	#8B0000	Mimiviridae	Mimiviridae_clade_18	#5b2e61	MM18
SRX1113224.1.fa	SRX1113224.1.fa	34	#8B0000	Mimiviridae	Mimiviridae_clade_18	#5b2e61	MM18
ERX552270.68.fa	ERX552270.68.fa	35	#00FF00	Mimiviridae	Mimiviridae_clade_17	#cba6d1	MM17
ERX556043.42.fa	ERX556043.42.fa	35	#00FF00	Mimiviridae	Mimiviridae_clade_15	#cba6d1	MM15
SRX803008.78.fa	SRX803008.78.fa	35	#00FF00	Mimiviridae	Mimiviridae_clade_13	#cba6d1	MM13
SRX802143.64.fa	SRX802143.64.fa	35	#00FF00	Mimiviridae	Mimiviridae_clade_13	#cba6d1	MM13
SRX802077.119.fa	SRX802077.119.fa	35	#00FF00	Mimiviridae	Mimiviridae_clade_13	#cba6d1	MM13
ERX556058.46.fa	ERX556058.46.fa	35	#00FF00	Mimiviridae	Mimiviridae_clade_13	#cba6d1	MM13
SRX802073.118.fa	SRX802073.118.fa	35	#00FF00	Mimiviridae	Mimiviridae_clade_13	#cba6d1	MM13
SRX802077.35.fa	SRX802077.35.fa	35	#00FF00	Mimiviridae	Mimiviridae_clade_13	#cba6d1	MM13
ERX555933.51.fa	ERX555933.51.fa	35	#00FF00	Mimiviridae	Mimiviridae_clade_6	#5b2e61	MM06
SRX802073.13.fa	SRX802073.13.fa	35	#00FF00	Mimiviridae	Mimiviridae_clade_6	#5b2e61	MM06
SRX803008.112.fa	SRX803008.112.fa	35	#00FF00	Mimiviridae	Mimiviridae_clade_7	#cba6d1	MM07
ERX555957.21.fa	ERX555957.21.fa	35	#00FF00	Mimiviridae	Mimiviridae_clade_7	#cba6d1	MM07
ERX552256.88.fa	ERX552256.88.fa	35	#00FF00	Mimiviridae	Mimiviridae_clade_7	#cba6d1	MM07
ERX552302.17.fa	ERX552302.17.fa	35	#00FF00	Mimiviridae	Mimiviridae_clade_7	#cba6d1	MM07
ERX552255.64.fa	ERX552255.64.fa	35	#00FF00	Mimiviridae	Mimiviridae_clade_7	#cba6d1	MM07
ERX552253.37.fa	ERX552253.37.fa	35	#00FF00	Mimiviridae	Mimiviridae_clade_7	#cba6d1	MM07
ERX552252.37.fa	ERX552252.37.fa	35	#00FF00	Mimiviridae	Mimiviridae_clade_7	#cba6d1	MM07
SRX802963.33.fa	SRX802963.33.fa	35	#00FF00	Mimiviridae	Mimiviridae_clade_7	#cba6d1	MM07
SRX802143.100.fa	SRX802143.100.fa	35	#00FF00	Mimiviridae	Mimiviridae_clade_7	#cba6d1	MM07
SRX802073.62.fa	SRX802073.62.fa	35	#00FF00	Mimiviridae	Mimiviridae_clade_7	#cba6d1	MM07
ERX552261.47.fa	ERX552261.47.fa	35	#00FF00	Mimiviridae	Mimiviridae_clade_7	#cba6d1	MM07
ERX552270.97.fa	ERX552270.97.fa	35	#00FF00	Mimiviridae	Mimiviridae_clade_7	#cba6d1	MM07
ERX555933.5.fa	ERX555933.5.fa	35	#00FF00	Mimiviridae	Mimiviridae_clade_7	#cba6d1	MM07
ERX555963.2.fa	ERX555963.2.fa	35	#00FF00	Mimiviridae	Mimiviridae_clade_7	#cba6d1	MM07
ERX555967.32.fa	ERX555967.32.fa	35	#00FF00	Mimiviridae	Mimiviridae_clade_7	#cba6d1	MM07
ERX555935.69.fa	ERX555935.69.fa	35	#00FF00	Mimiviridae	Mimiviridae_clade_8	#5b2e61	MM08
ERX552287.77.fa	ERX552287.77.fa	35	#00FF00	Mimiviridae	Mimiviridae_clade_8	#5b2e61	MM08
SRX802202.7.fa	SRX802202.7.fa	35	#00FF00	Mimiviridae	Mimiviridae_clade_8	#5b2e61	MM08
ERX555915.1.fa	ERX555915.1.fa	35	#00FF00	Mimiviridae	Mimiviridae_clade_8	#5b2e61	MM08
SRX802077.138.fa	SRX802077.138.fa	35	#00FF00	Mimiviridae	Mimiviridae_clade_8	#5b2e61	MM08
SRX802189.83.fa	SRX802189.83.fa	35	#00FF00	Mimiviridae	Mimiviridae_clade_8	#5b2e61	MM08
ERX552287.8.fa	ERX552287.8.fa	35	#00FF00	Mimiviridae	Mimiviridae_clade_8	#5b2e61	MM08
SRX802076.48.fa	SRX802076.48.fa	35	#00FF00	Mimiviridae	Mimiviridae_clade_10	#5b2e61	MM10
ERX552257.96.fa	ERX552257.96.fa	35	#00FF00	Mimiviridae	Mimiviridae_clade_11	#cba6d1	MM11
Tetraselmis_virus_1	GCA.003057795.1.ASM305779v1	35	#00FF00	Mimiviridae	Mimiviridae_clade_12	#5b2e61	MM12
ERX552261.23.fa	ERX552261.23.fa	35	#00FF00	Mimiviridae	Mimiviridae_clade_12	#5b2e61	MM12
ERX552270.116.fa	ERX552270.116.fa	35	#00FF00	Mimiviridae	Mimiviridae_clade_12	#5b2e61	MM12
SRX331950.24.fa	SRX331950.24.fa	35	#00FF00	Mimiviridae	Mimiviridae_clade_12	#5b2e61	MM12
SRX331703.2.fa	SRX331703.2.fa	35	#00FF00	Mimiviridae	Mimiviridae_clade_12	#5b2e61	MM12
SRX331950.8.fa	SRX331950.8.fa	35	#00FF00	Mimiviridae	Mimiviridae_clade_12	#5b2e61	MM12
SRX802189.96.fa	SRX802189.96.fa	35	#00FF00	Mimiviridae	Mimiviridae_clade_12	#5b2e61	MM12
ERX555927.41.fa	ERX555927.41.fa	35	#00FF00	Mimiviridae	Mimiviridae_clade_12	#5b2e61	MM12
ERX552261.3.fa	ERX552261.3.fa	35	#00FF00	Mimiviridae	Mimiviridae_clade_12	#5b2e61	MM12
ERX552270.89.fa	ERX552270.89.fa	35	#00FF00	Mimiviridae	Mimiviridae_clade_12	#5b2e61	MM12
ERX556133.24.fa	ERX556133.24.fa	35	#00FF00	Mimiviridae	Mimiviridae_clade_12	#5b2e61	MM12
ERX555997.39.fa	ERX555997.39.fa	35	#00FF00	Mimiviridae	Mimiviridae_clade_12	#5b2e61	MM12
ERX556059.41.fa	ERX556059.41.fa	35	#00FF00	Mimiviridae	Mimiviridae_clade_12	#5b2e61	MM12
ERX556091.17.fa	ERX556091.17.fa	35	#00FF00	Mimiviridae	Mimiviridae_clade_12	#5b2e61	MM12
ERX555958.4.fa	ERX555958.4.fa	35	#00FF00	Mimiviridae	Mimiviridae_clade_12	#5b2e61	MM12
SRX802076.62.fa	SRX802076.62.fa	35	#00FF00	Mimiviridae	Mimiviridae_clade_12	#5b2e61	MM12
ERX556059.13.fa	ERX556059.13.fa	35	#00FF00	Mimiviridae	Mimiviridae_clade_12	#5b2e61	MM12
ERX552270.61.fa	ERX552270.61.fa	35	#00FF00	Mimiviridae	Mimiviridae_clade_12	#5b2e61	MM12
ERX288947.23.fa	ERX288947.23.fa	36	#20B2AA	Mimiviridae	Mimiviridae_clade_16	#5b2e61	MM16
ERX555926.32.fa	ERX555926.32.fa	36	#20B2AA	Mimiviridae	Mimiviridae_clade_16	#5b2e61	MM16
ERX556094.51.fa	ERX556094.51.fa	36	#20B2AA	Mimiviridae	Mimiviridae_clade_16	#5b2e61	MM16
SRX802202.77.fa	SRX802202.77.fa	36	#20B2AA	Mimiviridae	Mimiviridae_clade_16	#5b2e61	MM16
ERX552255.53.fa	ERX552255.53.fa	36	#20B2AA	Mimiviridae	Mimiviridae_clade_16	#5b2e61	MM16
Faunusvirus_sp.	GCA.003814085.1.ASM381408v1	36	#20B2AA	Mimiviridae	Mimiviridae_clade_16	#5b2e61	MM16
SRX802077.79.fa	SRX802077.79.fa	36	#20B2AA	Mimiviridae	Mimiviridae_clade_16	#5b2e61	MM16
ERX552256.53.fa	ERX552256.53.fa	36	#20B2AA	Mimiviridae	Mimiviridae_clade_16	#5b2e61	MM16
SRX802963.30.fa	SRX802963.30.fa	36	#20B2AA	Mimiviridae	Mimiviridae_clade_16	#5b2e61	MM16
ERX552254.13.fa	ERX552254.13.fa	36	#20B2AA	Mimiviridae	Mimiviridae_clade_16	#5b2e61	MM16
ERX555952.65.fa	ERX555952.65.fa	36	#20B2AA	Mimiviridae	Mimiviridae_clade_16	#5b2e61	MM16
ERX556094.26.fa	ERX556094.26.fa	36	#20B2AA	Mimiviridae	Mimiviridae_clade_16	#5b2e61	MM16
Cafeteria_roenbergensis_virus_BV-PW1	GCA.000889395.1.ViralProj59783	36	#20B2AA	Mimiviridae	Mimiviridae_clade_16	#5b2e61	MM16
Tupanvirus_soda_lake	GCA.002966485.1.ASM296648v1	36	#20B2AA	Mimiviridae	Mimiviridae_clade_16	#5b2e61	MM16
Megavirus_vitis	GCA.004156275.1.ASM415627v1	36	#20B2AA	Mimiviridae	Mimiviridae_clade_16	#5b2e61	MM16
Bandra_megavirus	GCA.002966195.1.ASM296619v1	36	#20B2AA	Mimiviridae	Mimiviridae_clade_16	#5b2e61	MM16
Moumouvirus_goulette	GCA.002966435.1.ASM296643v1	36	#20B2AA	Mimiviridae	Mimiviridae_clade_16	#5b2e61	MM16
Moumouvirus_australiensis	GCA.004156295.1.ASM415629v1	36	#20B2AA	Mimiviridae	Mimiviridae_clade_16	#5b2e61	MM16
Acanthamoeba_polyphaga_mimivirus	GCA.000888735.1.ViralProj60053	36	#20B2AA	Mimiviridae	Mimiviridae_clade_16	#5b2e61	MM16
Acanthamoeba_castellanii_mimivirus	GCA.002966345.1.ASM296634v1	36	#20B2AA	Mimiviridae	Mimiviridae_clade_16	#5b2e61	MM16
Satyrvirus_sp.	GCA.003814185.1.ASM381418v1	36	#20B2AA	Mimiviridae	Mimiviridae_clade_16	#5b2e61	MM16
Indivirus_ILV1	GCA.002966215.1.ASM296621v1	36	#20B2AA	Mimiviridae	Mimiviridae_clade_16	#5b2e61	MM16
Klosneuvirus_KNV1	GCA.002966275.1.ASM296627v1	36	#20B2AA	Mimiviridae	Mimiviridae_clade_16	#5b2e61	MM16
SRX696246.4.fa	SRX696246.4.fa	36	#20B2AA	Mimiviridae	Mimiviridae_clade_16	#5b2e61	MM16
Homavirus_sp.	GCA.003814145.1.ASM381414v1	36	#20B2AA	Mimiviridae	Mimiviridae_clade_16	#5b2e61	MM16
Hokovirus_HKV1	GCA.002966255.1.ASM296625v1	36	#20B2AA	Mimiviridae	Mimiviridae_clade_16	#5b2e61	MM16
ERX552246.6.fa	ERX552246.6.fa	36	#20B2AA	Mimiviridae	Mimiviridae_clade_16	#5b2e61	MM16
ERX552300.8.fa	ERX552300.8.fa	36	#20B2AA	Mimiviridae	Mimiviridae_clade_16	#5b2e61	MM16
Catovirus_CTV1	GCA.002966235.1.ASM296623v1	36	#20B2AA	Mimiviridae	Mimiviridae_clade_16	#5b2e61	MM16
Bodo_saltans_virus	GCA.002966405.1.ASM296640v1	36	#20B2AA	Mimiviridae	Mimiviridae_clade_16	#5b2e61	MM16
SRX327520.277.fa	SRX327520.277.fa	36	#20B2AA	Mimiviridae	Mimiviridae_clade_16	#5b2e61	MM16
SRX330942.38.fa	SRX330942.38.fa	36	#20B2AA	Mimiviridae	Mimiviridae_clade_16	#5b2e61	MM16
Hyperionvirus_sp.	GCA.003814165.1.ASM381416v1	36	#20B2AA	Mimiviridae	Mimiviridae_clade_16	#5b2e61	MM16
Harvfovirus_sp.	GCA.003814125.1.ASM381412v1	36	#20B2AA	Mimiviridae	Mimiviridae_clade_16	#5b2e61	MM16
Terrestrivirus_sp.	GCA.003814265.1.ASM381426v1	36	#20B2AA	Mimiviridae	Mimiviridae_clade_16	#5b2e61	MM16
Edafosvirus_sp.	GCA.003814065.1.ASM381406v1	36	#20B2AA	Mimiviridae	Mimiviridae_clade_16	#5b2e61	MM16
SRX327520.331.fa	SRX327520.331.fa	36	#20B2AA	Mimiviridae	Mimiviridae_clade_16	#5b2e61	MM16
SRX327722.29.fa	SRX327722.29.fa	36	#20B2AA	Mimiviridae	Mimiviridae_clade_16	#5b2e61	MM16
SRX327520.21.fa	SRX327520.21.fa	36	#20B2AA	Mimiviridae	Mimiviridae_clade_16	#5b2e61	MM16
SRX802963.76.fa	SRX802963.76.fa	37	#708090	Mimiviridae	Mimiviridae_clade_14	#5b2e61	MM14
ERX556315.47.fa	ERX556315.47.fa	37	#708090	Mimiviridae	Mimiviridae_clade_14	#5b2e61	MM14
SRX559898.27.fa	SRX559898.27.fa	37	#708090	Mimiviridae	Mimiviridae_clade_14	#5b2e61	MM14
SRX559902.76.fa	SRX559902.76.fa	37	#708090	Mimiviridae	Mimiviridae_clade_14	#5b2e61	MM14
ERX633347.12.fa	ERX633347.12.fa	37	#708090	Mimiviridae	Mimiviridae_clade_14	#5b2e61	MM14
ERX633345.33.fa	ERX633345.33.fa	37	#708090	Mimiviridae	Mimiviridae_clade_14	#5b2e61	MM14
ERX552256.4.fa	ERX552256.4.fa	38	#2F4F4F	Mimiviridae	Mimiviridae_clade_1	#cba6d1	MM01
ERX556106.20.fa	ERX556106.20.fa	38	#2F4F4F	Mimiviridae	Mimiviridae_clade_1	#cba6d1	MM01
ERX552296.8.fa	ERX552296.8.fa	38	#2F4F4F	Mimiviridae	Mimiviridae_clade_1	#cba6d1	MM01
ERX289005.60.fa	ERX289005.60.fa	38	#2F4F4F	Mimiviridae	Mimiviridae_clade_1	#cba6d1	MM01
ERX552297.80.fa	ERX552297.80.fa	38	#2F4F4F	Mimiviridae	Mimiviridae_clade_1	#cba6d1	MM01
SRX802189.37.fa	SRX802189.37.fa	38	#2F4F4F	Mimiviridae	Mimiviridae_clade_1	#cba6d1	MM01
SRX803008.24.fa	SRX803008.24.fa	38	#2F4F4F	Mimiviridae	Mimiviridae_clade_1	#cba6d1	MM01
ERX552302.42.fa	ERX552302.42.fa	38	#2F4F4F	Mimiviridae	Mimiviridae_clade_1	#cba6d1	MM01
ERX556037.23.fa	ERX556037.23.fa	38	#2F4F4F	Mimiviridae	Mimiviridae_clade_1	#cba6d1	MM01
SRX803008.123.fa	SRX803008.123.fa	38	#2F4F4F	Mimiviridae	Mimiviridae_clade_1	#cba6d1	MM01
ERX552297.51.fa	ERX552297.51.fa	38	#2F4F4F	Mimiviridae	Mimiviridae_clade_1	#cba6d1	MM01
SRX802189.102.fa	SRX802189.102.fa	38	#2F4F4F	Mimiviridae	Mimiviridae_clade_1	#cba6d1	MM01
SRX802143.48.fa	SRX802143.48.fa	38	#2F4F4F	Mimiviridae	Mimiviridae_clade_1	#cba6d1	MM01
ERX552252.1.fa	ERX552252.1.fa	38	#2F4F4F	Mimiviridae	Mimiviridae_clade_1	#cba6d1	MM01
ERX556028.57.fa	ERX556028.57.fa	38	#2F4F4F	Mimiviridae	Mimiviridae_clade_1	#cba6d1	MM01
ERX556037.19.fa	ERX556037.19.fa	38	#2F4F4F	Mimiviridae	Mimiviridae_clade_1	#cba6d1	MM01
ERX552270.51.fa	ERX552270.51.fa	38	#2F4F4F	Mimiviridae	Mimiviridae_clade_1	#cba6d1	MM01
ERX552270.94.fa	ERX552270.94.fa	38	#2F4F4F	Mimiviridae	Mimiviridae_clade_1	#cba6d1	MM01
ERX552270.108.fa	ERX552270.108.fa	38	#2F4F4F	Mimiviridae	Mimiviridae_clade_1	#cba6d1	MM01
ERX556028.70.fa	ERX556028.70.fa	38	#2F4F4F	Mimiviridae	Mimiviridae_clade_1	#cba6d1	MM01
ERX552244.9.fa	ERX552244.9.fa	38	#2F4F4F	Mimiviridae	Mimiviridae_clade_1	#cba6d1	MM01
ERX552270.55.fa	ERX552270.55.fa	38	#2F4F4F	Mimiviridae	Mimiviridae_clade_1	#cba6d1	MM01
ERX289005.28.fa	ERX289005.28.fa	38	#2F4F4F	Mimiviridae	Mimiviridae_clade_1	#cba6d1	MM01
ERX288947.59.fa	ERX288947.59.fa	38	#2F4F4F	Mimiviridae	Mimiviridae_clade_1	#cba6d1	MM01
SRX802076.68.fa	SRX802076.68.fa	38	#2F4F4F	Mimiviridae	Mimiviridae_clade_1	#cba6d1	MM01
ERX552270.106.fa	ERX552270.106.fa	38	#2F4F4F	Mimiviridae	Mimiviridae_clade_1	#cba6d1	MM01
ERX552274.30.fa	ERX552274.30.fa	38	#2F4F4F	Mimiviridae	Mimiviridae_clade_1	#cba6d1	MM01
ERX552270.114.fa	ERX552270.114.fa	38	#2F4F4F	Mimiviridae	Mimiviridae_clade_1	#cba6d1	MM01
ERX552270.62.fa	ERX552270.62.fa	38	#2F4F4F	Mimiviridae	Mimiviridae_clade_1	#cba6d1	MM01
ERX552298.27.fa	ERX552298.27.fa	38	#2F4F4F	Mimiviridae	Mimiviridae_clade_1	#cba6d1	MM01
ERX552257.75.fa	ERX552257.75.fa	38	#2F4F4F	Mimiviridae	Mimiviridae_clade_1	#cba6d1	MM01
Phaeocystis_globosa_virus	GCA.000907415.1.ViralProj206023	38	#2F4F4F	Mimiviridae	Mimiviridae_clade_1	#cba6d1	MM01
ERX556058.18.fa	ERX556058.18.fa	38	#2F4F4F	Mimiviridae	Mimiviridae_clade_1	#cba6d1	MM01
ERX556007.6.fa	ERX556007.6.fa	38	#2F4F4F	Mimiviridae	Mimiviridae_clade_1	#cba6d1	MM01
ERX552296.13.fa	ERX552296.13.fa	38	#2F4F4F	Mimiviridae	Mimiviridae_clade_1	#cba6d1	MM01
ERX556037.25.fa	ERX556037.25.fa	38	#2F4F4F	Mimiviridae	Mimiviridae_clade_1	#cba6d1	MM01
ERX555963.29.fa	ERX555963.29.fa	38	#2F4F4F	Mimiviridae	Mimiviridae_clade_1	#cba6d1	MM01
ERX552270.52.fa	ERX552270.52.fa	38	#2F4F4F	Mimiviridae	Mimiviridae_clade_1	#cba6d1	MM01
ERX288947.11.fa	ERX288947.11.fa	38	#2F4F4F	Mimiviridae	Mimiviridae_clade_1	#cba6d1	MM01
SRX802963.107.fa	SRX802963.107.fa	38	#2F4F4F	Mimiviridae	Mimiviridae_clade_1	#cba6d1	MM01
ERX552270.86.fa	ERX552270.86.fa	38	#2F4F4F	Mimiviridae	Mimiviridae_clade_1	#cba6d1	MM01
ERX556022.4.fa	ERX556022.4.fa	38	#2F4F4F	Mimiviridae	Mimiviridae_clade_1	#cba6d1	MM01
ERX555988.97.fa	ERX555988.97.fa	38	#2F4F4F	Mimiviridae	Mimiviridae_clade_1	#cba6d1	MM01
SRX802077.20.fa	SRX802077.20.fa	38	#2F4F4F	Mimiviridae	Mimiviridae_clade_1	#cba6d1	MM01
Chrysochromulina_ericina_virus	GCA.001399245.1.ViralProj298907	38	#2F4F4F	Mimiviridae	Mimiviridae_clade_1	#cba6d1	MM01
ERX552256.7.fa	ERX552256.7.fa	38	#2F4F4F	Mimiviridae	Mimiviridae_clade_1	#cba6d1	MM01
ERX552270.100.fa	ERX552270.100.fa	38	#2F4F4F	Mimiviridae	Mimiviridae_clade_1	#cba6d1	MM01
ERX633356.44.fa	ERX633356.44.fa	38	#2F4F4F	Mimiviridae	Mimiviridae_clade_1	#cba6d1	MM01
ERX633355.15.fa	ERX633355.15.fa	38	#2F4F4F	Mimiviridae	Mimiviridae_clade_1	#cba6d1	MM01
Organic_Lake_phycodnavirus_1	GCA.003333125.1.ASM333312v1	38	#2F4F4F	Mimiviridae	Mimiviridae_clade_1	#cba6d1	MM01
Organic_Lake_phycodnavirus_2	GCA.003333145.1.ASM333314v1	38	#2F4F4F	Mimiviridae	Mimiviridae_clade_1	#cba6d1	MM01
SRX802074.42.fa	SRX802074.42.fa	38	#2F4F4F	Mimiviridae	Mimiviridae_clade_1	#cba6d1	MM01
SRX802143.113.fa	SRX802143.113.fa	38	#2F4F4F	Mimiviridae	Mimiviridae_clade_1	#cba6d1	MM01
ERX552270.74.fa	ERX552270.74.fa	38	#2F4F4F	Mimiviridae	Mimiviridae_clade_1	#cba6d1	MM01
ERX552270.65.fa	ERX552270.65.fa	38	#2F4F4F	Mimiviridae	Mimiviridae_clade_1	#cba6d1	MM01
ERX555907.46.fa	ERX555907.46.fa	38	#2F4F4F	Mimiviridae	Mimiviridae_clade_1	#cba6d1	MM01
ERX555967.81.fa	ERX555967.81.fa	38	#2F4F4F	Mimiviridae	Mimiviridae_clade_1	#cba6d1	MM01
ERX556101.13.fa	ERX556101.13.fa	38	#2F4F4F	Mimiviridae	Mimiviridae_clade_1	#cba6d1	MM01
ERX555965.52.fa	ERX555965.52.fa	38	#2F4F4F	Mimiviridae	Mimiviridae_clade_1	#cba6d1	MM01
ERX288973.1.fa	ERX288973.1.fa	38	#2F4F4F	Mimiviridae	Mimiviridae_clade_1	#cba6d1	MM01
ERX288947.1.fa	ERX288947.1.fa	38	#2F4F4F	Mimiviridae	Mimiviridae_clade_1	#cba6d1	MM01
ERX288975.8.fa	ERX288975.8.fa	38	#2F4F4F	Mimiviridae	Mimiviridae_clade_1	#cba6d1	MM01
ERX288965.16.fa	ERX288965.16.fa	38	#2F4F4F	Mimiviridae	Mimiviridae_clade_1	#cba6d1	MM01
ERX552243.92.fa	ERX552243.92.fa	38	#2F4F4F	Mimiviridae	Mimiviridae_clade_1	#cba6d1	MM01
ERX552288.111.fa	ERX552288.111.fa	38	#2F4F4F	Mimiviridae	Mimiviridae_clade_1	#cba6d1	MM01
ERX556009.7.fa	ERX556009.7.fa	38	#2F4F4F	Mimiviridae	Mimiviridae_clade_1	#cba6d1	MM01
ERX556009.6.fa	ERX556009.6.fa	38	#2F4F4F	Mimiviridae	Mimiviridae_clade_1	#cba6d1	MM01
ERX555926.27.fa	ERX555926.27.fa	38	#2F4F4F	Mimiviridae	Mimiviridae_clade_1	#cba6d1	MM01
ERX555965.48.fa	ERX555965.48.fa	38	#2F4F4F	Mimiviridae	Mimiviridae_clade_1	#cba6d1	MM01
SRX802202.64.fa	SRX802202.64.fa	38	#2F4F4F	Mimiviridae	Mimiviridae_clade_1	#cba6d1	MM01
SRX802073.50.fa	SRX802073.50.fa	38	#2F4F4F	Mimiviridae	Mimiviridae_clade_1	#cba6d1	MM01
SRX802202.149.fa	SRX802202.149.fa	38	#2F4F4F	Mimiviridae	Mimiviridae_clade_1	#cba6d1	MM01
SRX802077.111.fa	SRX802077.111.fa	38	#2F4F4F	Mimiviridae	Mimiviridae_clade_1	#cba6d1	MM01
SRX802073.70.fa	SRX802073.70.fa	38	#2F4F4F	Mimiviridae	Mimiviridae_clade_1	#cba6d1	MM01
SRX802202.55.fa	SRX802202.55.fa	38	#2F4F4F	Mimiviridae	Mimiviridae_clade_1	#cba6d1	MM01
SRX802202.1.fa	SRX802202.1.fa	38	#2F4F4F	Mimiviridae	Mimiviridae_clade_1	#cba6d1	MM01
ERX555965.56.fa	ERX555965.56.fa	38	#2F4F4F	Mimiviridae	Mimiviridae_clade_1	#cba6d1	MM01
SRX802073.99.fa	SRX802073.99.fa	38	#2F4F4F	Mimiviridae	Mimiviridae_clade_1	#cba6d1	MM01
SRX327520.258.fa	SRX327520.258.fa	38	#2F4F4F	Mimiviridae	Mimiviridae_clade_1	#cba6d1	MM01
SRX327520.410.fa	SRX327520.410.fa	38	#2F4F4F	Mimiviridae	Mimiviridae_clade_1	#cba6d1	MM01
SRX474032.22.fa	SRX474032.22.fa	38	#2F4F4F	Mimiviridae	Mimiviridae_clade_1	#cba6d1	MM01
SRX331965.24.fa	SRX331965.24.fa	38	#2F4F4F	Mimiviridae	Mimiviridae_clade_1	#cba6d1	MM01
ERX552296.31.fa	ERX552296.31.fa	38	#2F4F4F	Mimiviridae	Mimiviridae_clade_1	#cba6d1	MM01
SRX802077.162.fa	SRX802077.162.fa	38	#2F4F4F	Mimiviridae	Mimiviridae_clade_1	#cba6d1	MM01
SRX331703.27.fa	SRX331703.27.fa	38	#2F4F4F	Mimiviridae	Mimiviridae_clade_1	#cba6d1	MM01
SRX331950.31.fa	SRX331950.31.fa	38	#2F4F4F	Mimiviridae	Mimiviridae_clade_1	#cba6d1	MM01
SRX331950.15.fa	SRX331950.15.fa	38	#2F4F4F	Mimiviridae	Mimiviridae_clade_1	#cba6d1	MM01
SRX331703.48.fa	SRX331703.48.fa	38	#2F4F4F	Mimiviridae	Mimiviridae_clade_1	#cba6d1	MM01
SRX331703.17.fa	SRX331703.17.fa	38	#2F4F4F	Mimiviridae	Mimiviridae_clade_1	#cba6d1	MM01
SRX331950.43.fa	SRX331950.43.fa	38	#2F4F4F	Mimiviridae	Mimiviridae_clade_1	#cba6d1	MM01
ERX552255.28.fa	ERX552255.28.fa	38	#2F4F4F	Mimiviridae	Mimiviridae_clade_1	#cba6d1	MM01
ERX556031.10.fa	ERX556031.10.fa	38	#2F4F4F	Mimiviridae	Mimiviridae_clade_1	#cba6d1	MM01
ERX552274.21.fa	ERX552274.21.fa	38	#2F4F4F	Mimiviridae	Mimiviridae_clade_1	#cba6d1	MM01
ERX556088.21.fa	ERX556088.21.fa	38	#2F4F4F	Mimiviridae	Mimiviridae_clade_1	#cba6d1	MM01
ERX555967.90.fa	ERX555967.90.fa	38	#2F4F4F	Mimiviridae	Mimiviridae_clade_1	#cba6d1	MM01
ERX555926.39.fa	ERX555926.39.fa	38	#2F4F4F	Mimiviridae	Mimiviridae_clade_1	#cba6d1	MM01
ERX556068.30.fa	ERX556068.30.fa	38	#2F4F4F	Mimiviridae	Mimiviridae_clade_1	#cba6d1	MM01
ERX552296.34.fa	ERX552296.34.fa	38	#2F4F4F	Mimiviridae	Mimiviridae_clade_1	#cba6d1	MM01
ERX552302.25.fa	ERX552302.25.fa	38	#2F4F4F	Mimiviridae	Mimiviridae_clade_1	#cba6d1	MM01
ERX556127.29.fa	ERX556127.29.fa	38	#2F4F4F	Mimiviridae	Mimiviridae_clade_1	#cba6d1	MM01
SRX802143.81.fa	SRX802143.81.fa	38	#2F4F4F	Mimiviridae	Mimiviridae_clade_1	#cba6d1	MM01
SRX802077.72.fa	SRX802077.72.fa	38	#2F4F4F	Mimiviridae	Mimiviridae_clade_1	#cba6d1	MM01
ERX552254.5.fa	ERX552254.5.fa	38	#2F4F4F	Mimiviridae	Mimiviridae_clade_1	#cba6d1	MM01
ERX552302.47.fa	ERX552302.47.fa	38	#2F4F4F	Mimiviridae	Mimiviridae_clade_1	#cba6d1	MM01
ERX552274.9.fa	ERX552274.9.fa	38	#2F4F4F	Mimiviridae	Mimiviridae_clade_1	#cba6d1	MM01
SRX802143.8.fa	SRX802143.8.fa	38	#2F4F4F	Mimiviridae	Mimiviridae_clade_1	#cba6d1	MM01
SRX802963.116.fa	SRX802963.116.fa	38	#2F4F4F	Mimiviridae	Mimiviridae_clade_1	#cba6d1	MM01
ERX552274.5.fa	ERX552274.5.fa	38	#2F4F4F	Mimiviridae	Mimiviridae_clade_1	#cba6d1	MM01
ERX556088.18.fa	ERX556088.18.fa	38	#2F4F4F	Mimiviridae	Mimiviridae_clade_1	#cba6d1	MM01
ERX552254.32.fa	ERX552254.32.fa	38	#2F4F4F	Mimiviridae	Mimiviridae_clade_1	#cba6d1	MM01
ERX556003.31.fa	ERX556003.31.fa	38	#2F4F4F	Mimiviridae	Mimiviridae_clade_1	#cba6d1	MM01
ERX555913.6.fa	ERX555913.6.fa	38	#2F4F4F	Mimiviridae	Mimiviridae_clade_1	#cba6d1	MM01
ERX555978.8.fa	ERX555978.8.fa	38	#2F4F4F	Mimiviridae	Mimiviridae_clade_1	#cba6d1	MM01
ERX552270.24.fa	ERX552270.24.fa	38	#2F4F4F	Mimiviridae	Mimiviridae_clade_1	#cba6d1	MM01
ERX556045.12.fa	ERX556045.12.fa	38	#2F4F4F	Mimiviridae	Mimiviridae_clade_1	#cba6d1	MM01
ERX555965.60.fa	ERX555965.60.fa	38	#2F4F4F	Mimiviridae	Mimiviridae_clade_1	#cba6d1	MM01
ERX552255.49.fa	ERX552255.49.fa	38	#2F4F4F	Mimiviridae	Mimiviridae_clade_1	#cba6d1	MM01
ERX552300.47.fa	ERX552300.47.fa	38	#2F4F4F	Mimiviridae	Mimiviridae_clade_1	#cba6d1	MM01
ERX552290.18.fa	ERX552290.18.fa	38	#2F4F4F	Mimiviridae	Mimiviridae_clade_1	#cba6d1	MM01
ERX552246.27.fa	ERX552246.27.fa	38	#2F4F4F	Mimiviridae	Mimiviridae_clade_1	#cba6d1	MM01
SRX327520.18.fa	SRX327520.18.fa	38	#2F4F4F	Mimiviridae	Mimiviridae_clade_1	#cba6d1	MM01
ERX552270.110.fa	ERX552270.110.fa	38	#2F4F4F	Mimiviridae	Mimiviridae_clade_1	#cba6d1	MM01
ERX552270.87.fa	ERX552270.87.fa	38	#2F4F4F	Mimiviridae	Mimiviridae_clade_1	#cba6d1	MM01
SRX802202.63.fa	SRX802202.63.fa	38	#2F4F4F	Mimiviridae	Mimiviridae_clade_1	#cba6d1	MM01
ERX555965.20.fa	ERX555965.20.fa	38	#2F4F4F	Mimiviridae	Mimiviridae_clade_1	#cba6d1	MM01
SRX802073.53.fa	SRX802073.53.fa	38	#2F4F4F	Mimiviridae	Mimiviridae_clade_1	#cba6d1	MM01
SRX802077.94.fa	SRX802077.94.fa	38	#2F4F4F	Mimiviridae	Mimiviridae_clade_1	#cba6d1	MM01
ERX555965.10.fa	ERX555965.10.fa	38	#2F4F4F	Mimiviridae	Mimiviridae_clade_1	#cba6d1	MM01
ERX552292.53.fa	ERX552292.53.fa	38	#2F4F4F	Mimiviridae	Mimiviridae_clade_1	#cba6d1	MM01
SRX802077.118.fa	SRX802077.118.fa	38	#2F4F4F	Mimiviridae	Mimiviridae_clade_1	#cba6d1	MM01
ERX555933.22.fa	ERX555933.22.fa	38	#2F4F4F	Mimiviridae	Mimiviridae_clade_1	#cba6d1	MM01
ERX555997.5.fa	ERX555997.5.fa	38	#2F4F4F	Mimiviridae	Mimiviridae_clade_1	#cba6d1	MM01
SRX802073.110.fa	SRX802073.110.fa	38	#2F4F4F	Mimiviridae	Mimiviridae_clade_1	#cba6d1	MM01
ERX555997.23.fa	ERX555997.23.fa	38	#2F4F4F	Mimiviridae	Mimiviridae_clade_1	#cba6d1	MM01
ERX555913.65.fa	ERX555913.65.fa	38	#2F4F4F	Mimiviridae	Mimiviridae_clade_1	#cba6d1	MM01
ERX555997.4.fa	ERX555997.4.fa	38	#2F4F4F	Mimiviridae	Mimiviridae_clade_1	#cba6d1	MM01
SRX802189.15.fa	SRX802189.15.fa	38	#2F4F4F	Mimiviridae	Mimiviridae_clade_1	#cba6d1	MM01
SRX802073.23.fa	SRX802073.23.fa	38	#2F4F4F	Mimiviridae	Mimiviridae_clade_1	#cba6d1	MM01
SRX802075.4.fa	SRX802075.4.fa	38	#2F4F4F	Mimiviridae	Mimiviridae_clade_1	#cba6d1	MM01
ERX555965.5.fa	ERX555965.5.fa	38	#2F4F4F	Mimiviridae	Mimiviridae_clade_1	#cba6d1	MM01
ERX552288.39.fa	ERX552288.39.fa	38	#2F4F4F	Mimiviridae	Mimiviridae_clade_1	#cba6d1	MM01
ERX556054.25.fa	ERX556054.25.fa	38	#2F4F4F	Mimiviridae	Mimiviridae_clade_1	#cba6d1	MM01
ERX555951.10.fa	ERX555951.10.fa	38	#2F4F4F	Mimiviridae	Mimiviridae_clade_1	#cba6d1	MM01
ERX552243.80.fa	ERX552243.80.fa	38	#2F4F4F	Mimiviridae	Mimiviridae_clade_1	#cba6d1	MM01
SRX802202.37.fa	SRX802202.37.fa	38	#2F4F4F	Mimiviridae	Mimiviridae_clade_2	#5b2e61	MM02
ERX556031.42.fa	ERX556031.42.fa	38	#2F4F4F	Mimiviridae	Mimiviridae_clade_1	#cba6d1	MM01
SRX802073.68.fa	SRX802073.68.fa	38	#2F4F4F	Mimiviridae	Mimiviridae_clade_1	#cba6d1	MM01
SRX802073.18.fa	SRX802073.18.fa	38	#2F4F4F	Mimiviridae	Mimiviridae_clade_1	#cba6d1	MM01
SRX802202.132.fa	SRX802202.132.fa	38	#2F4F4F	Mimiviridae	Mimiviridae_clade_1	#cba6d1	MM01
SRX802077.84.fa	SRX802077.84.fa	38	#2F4F4F	Mimiviridae	Mimiviridae_clade_1	#cba6d1	MM01
SRX802077.122.fa	SRX802077.122.fa	38	#2F4F4F	Mimiviridae	Mimiviridae_clade_1	#cba6d1	MM01
SRX331703.34.fa	SRX331703.34.fa	38	#2F4F4F	Mimiviridae	Mimiviridae_clade_1	#cba6d1	MM01
SRX331950.6.fa	SRX331950.6.fa	38	#2F4F4F	Mimiviridae	Mimiviridae_clade_1	#cba6d1	MM01
ERX552270.27.fa	ERX552270.27.fa	38	#2F4F4F	Mimiviridae	Mimiviridae_clade_1	#cba6d1	MM01
ERX556019.13.fa	ERX556019.13.fa	38	#2F4F4F	Mimiviridae	Mimiviridae_clade_1	#cba6d1	MM01
ERX555943.14.fa	ERX555943.14.fa	38	#2F4F4F	Mimiviridae	Mimiviridae_clade_1	#cba6d1	MM01
ERX556054.14.fa	ERX556054.14.fa	38	#2F4F4F	Mimiviridae	Mimiviridae_clade_1	#cba6d1	MM01
ERX552296.3.fa	ERX552296.3.fa	38	#2F4F4F	Mimiviridae	Mimiviridae_clade_1	#cba6d1	MM01
ERX555943.12.fa	ERX555943.12.fa	38	#2F4F4F	Mimiviridae	Mimiviridae_clade_1	#cba6d1	MM01
ERX556019.45.fa	ERX556019.45.fa	38	#2F4F4F	Mimiviridae	Mimiviridae_clade_1	#cba6d1	MM01
ERX555943.9.fa	ERX555943.9.fa	38	#2F4F4F	Mimiviridae	Mimiviridae_clade_1	#cba6d1	MM01
ERX556022.14.fa	ERX556022.14.fa	38	#2F4F4F	Mimiviridae	Mimiviridae_clade_1	#cba6d1	MM01
ERX552283.5.fa	ERX552283.5.fa	38	#2F4F4F	Mimiviridae	Mimiviridae_clade_1	#cba6d1	MM01
SRX802143.26.fa	SRX802143.26.fa	38	#2F4F4F	Mimiviridae	Mimiviridae_clade_1	#cba6d1	MM01
SRX331703.43.fa	SRX331703.43.fa	38	#2F4F4F	Mimiviridae	Mimiviridae_clade_1	#cba6d1	MM01
SRX331950.13.fa	SRX331950.13.fa	38	#2F4F4F	Mimiviridae	Mimiviridae_clade_1	#cba6d1	MM01
SRX331703.39.fa	SRX331703.39.fa	38	#2F4F4F	Mimiviridae	Mimiviridae_clade_1	#cba6d1	MM01
ERX552270.73.fa	ERX552270.73.fa	38	#2F4F4F	Mimiviridae	Mimiviridae_clade_1	#cba6d1	MM01
SRX474032.80.fa	SRX474032.80.fa	38	#2F4F4F	Mimiviridae	Mimiviridae_clade_1	#cba6d1	MM01
ERX552296.45.fa	ERX552296.45.fa	38	#2F4F4F	Mimiviridae	Mimiviridae_clade_1	#cba6d1	MM01
SRX802073.74.fa	SRX802073.74.fa	38	#2F4F4F	Mimiviridae	Mimiviridae_clade_1	#cba6d1	MM01
ERX552288.95.fa	ERX552288.95.fa	38	#2F4F4F	Mimiviridae	Mimiviridae_clade_1	#cba6d1	MM01
SRX802073.61.fa	SRX802073.61.fa	38	#2F4F4F	Mimiviridae	Mimiviridae_clade_1	#cba6d1	MM01
ERX556032.62.fa	ERX556032.62.fa	38	#2F4F4F	Mimiviridae	Mimiviridae_clade_1	#cba6d1	MM01
ERX555954.29.fa	ERX555954.29.fa	38	#2F4F4F	Mimiviridae	Mimiviridae_clade_1	#cba6d1	MM01
SRX331703.16.fa	SRX331703.16.fa	38	#2F4F4F	Mimiviridae	Mimiviridae_clade_1	#cba6d1	MM01
SRX802073.139.fa	SRX802073.139.fa	38	#2F4F4F	Mimiviridae	Mimiviridae_clade_1	#cba6d1	MM01
SRX802202.75.fa	SRX802202.75.fa	38	#2F4F4F	Mimiviridae	Mimiviridae_clade_1	#cba6d1	MM01
ERX555964.34.fa	ERX555964.34.fa	38	#2F4F4F	Mimiviridae	Mimiviridae_clade_1	#cba6d1	MM01
ERX555967.26.fa	ERX555967.26.fa	38	#2F4F4F	Mimiviridae	Mimiviridae_clade_1	#cba6d1	MM01
ERX556049.12.fa	ERX556049.12.fa	38	#2F4F4F	Mimiviridae	Mimiviridae_clade_1	#cba6d1	MM01
ERX943721.3.fa	ERX943721.3.fa	38	#2F4F4F	Mimiviridae	Mimiviridae_clade_1	#cba6d1	MM01
ERX556009.10.fa	ERX556009.10.fa	38	#2F4F4F	Mimiviridae	Mimiviridae_clade_1	#cba6d1	MM01
SRX331965.39.fa	SRX331965.39.fa	40	#BC8F8F	Mimiviridae	Mimiviridae_clade_3	#cba6d1	MM03
SRX211342.63.fa	SRX211342.63.fa	41	#87CEFA	Mimiviridae	Mimiviridae_clade_4	#5b2e61	MM04
SRX327722.204.fa	SRX327722.204.fa	41	#87CEFA	Mimiviridae	Mimiviridae_clade_4	#5b2e61	MM04
SRX327520.39.fa	SRX327520.39.fa	41	#87CEFA	Mimiviridae	Mimiviridae_clade_4	#5b2e61	MM04
SRX331950.28.fa	SRX331950.28.fa	41	#87CEFA	Mimiviridae	Mimiviridae_clade_4	#5b2e61	MM04
SRX331703.23.fa	SRX331703.23.fa	41	#87CEFA	Mimiviridae	Mimiviridae_clade_4	#5b2e61	MM04
SRX331950.30.fa	SRX331950.30.fa	41	#87CEFA	Mimiviridae	Mimiviridae_clade_4	#5b2e61	MM04
SRX331703.51.fa	SRX331703.51.fa	41	#87CEFA	Mimiviridae	Mimiviridae_clade_4	#5b2e61	MM04
SRX331965.9.fa	SRX331965.9.fa	41	#87CEFA	Mimiviridae	Mimiviridae_clade_4	#5b2e61	MM04
SRX331965.10.fa	SRX331965.10.fa	41	#87CEFA	Mimiviridae	Mimiviridae_clade_4	#5b2e61	MM04
SRX331950.48.fa	SRX331950.48.fa	41	#87CEFA	Mimiviridae	Mimiviridae_clade_4	#5b2e61	MM04
ERX555907.15.fa	ERX555907.15.fa	42	#DB7093	Mimiviridae	Mimiviridae_clade_5	#cba6d1	MM05
ERX556063.22.fa	ERX556063.22.fa	42	#DB7093	Mimiviridae	Mimiviridae_clade_5	#cba6d1	MM05
ERX555931.9.fa	ERX555931.9.fa	42	#DB7093	Mimiviridae	Mimiviridae_clade_5	#cba6d1	MM05
ERX555907.40.fa	ERX555907.40.fa	42	#DB7093	Mimiviridae	Mimiviridae_clade_5	#cba6d1	MM05
ERX552282.42.fa	ERX552282.42.fa	42	#DB7093	Mimiviridae	Mimiviridae_clade_5	#cba6d1	MM05
ERX555959.40.fa	ERX555959.40.fa	42	#DB7093	Mimiviridae	Mimiviridae_clade_5	#cba6d1	MM05
ERX552239.25.fa	ERX552239.25.fa	42	#DB7093	Mimiviridae	Mimiviridae_clade_5	#cba6d1	MM05
ERX555935.160.fa	ERX555935.160.fa	42	#DB7093	Mimiviridae	Mimiviridae_clade_5	#cba6d1	MM05
ERX552285.69.fa	ERX552285.69.fa	42	#DB7093	Mimiviridae	Mimiviridae_clade_5	#cba6d1	MM05
ERX552241.31.fa	ERX552241.31.fa	42	#DB7093	Mimiviridae	Mimiviridae_clade_5	#cba6d1	MM05
ERX552264.42.fa	ERX552264.42.fa	42	#DB7093	Mimiviridae	Mimiviridae_clade_5	#cba6d1	MM05
ERX555947.21.fa	ERX555947.21.fa	42	#DB7093	Mimiviridae	Mimiviridae_clade_5	#cba6d1	MM05
ERX555935.132.fa	ERX555935.132.fa	42	#DB7093	Mimiviridae	Mimiviridae_clade_5	#cba6d1	MM05
SRX802074.61.fa	SRX802074.61.fa	42	#DB7093	Mimiviridae	Mimiviridae_clade_5	#cba6d1	MM05
ERX555907.89.fa	ERX555907.89.fa	42	#DB7093	Mimiviridae	Mimiviridae_clade_5	#cba6d1	MM05
ERX555907.104.fa	ERX555907.104.fa	42	#DB7093	Mimiviridae	Mimiviridae_clade_5	#cba6d1	MM05
ERX555931.15.fa	ERX555931.15.fa	42	#DB7093	Mimiviridae	Mimiviridae_clade_5	#cba6d1	MM05
SRX802963.50.fa	SRX802963.50.fa	42	#DB7093	Mimiviridae	Mimiviridae_clade_5	#cba6d1	MM05
SRX802073.24.fa	SRX802073.24.fa	42	#DB7093	Mimiviridae	Mimiviridae_clade_5	#cba6d1	MM05
ERX552270.107.fa	ERX552270.107.fa	42	#DB7093	Mimiviridae	Mimiviridae_clade_5	#cba6d1	MM05
ERX555954.49.fa	ERX555954.49.fa	42	#DB7093	Mimiviridae	Mimiviridae_clade_5	#cba6d1	MM05
ERX556126.22.fa	ERX556126.22.fa	42	#DB7093	Mimiviridae	Mimiviridae_clade_5	#cba6d1	MM05
ERX552297.60.fa	ERX552297.60.fa	42	#DB7093	Mimiviridae	Mimiviridae_clade_5	#cba6d1	MM05
ERX556094.31.fa	ERX556094.31.fa	42	#DB7093	Mimiviridae	Mimiviridae_clade_5	#cba6d1	MM05
SRX802143.55.fa	SRX802143.55.fa	42	#DB7093	Mimiviridae	Mimiviridae_clade_5	#cba6d1	MM05
ERX555931.51.fa	ERX555931.51.fa	42	#DB7093	Mimiviridae	Mimiviridae_clade_5	#cba6d1	MM05
SRX802074.80.fa	SRX802074.80.fa	42	#DB7093	Mimiviridae	Mimiviridae_clade_5	#cba6d1	MM05
ERX555967.107.fa	ERX555967.107.fa	42	#DB7093	Mimiviridae	Mimiviridae_clade_5	#cba6d1	MM05
ERX552270.35.fa	ERX552270.35.fa	42	#DB7093	Mimiviridae	Mimiviridae_clade_5	#cba6d1	MM05
ERX552261.43.fa	ERX552261.43.fa	42	#DB7093	Mimiviridae	Mimiviridae_clade_5	#cba6d1	MM05
ERX552270.38.fa	ERX552270.38.fa	42	#DB7093	Mimiviridae	Mimiviridae_clade_5	#cba6d1	MM05
ERX552270.36.fa	ERX552270.36.fa	42	#DB7093	Mimiviridae	Mimiviridae_clade_5	#cba6d1	MM05
ERX552297.74.fa	ERX552297.74.fa	42	#DB7093	Mimiviridae	Mimiviridae_clade_5	#cba6d1	MM05
ERX556126.36.fa	ERX556126.36.fa	42	#DB7093	Mimiviridae	Mimiviridae_clade_5	#cba6d1	MM05
ERX552264.38.fa	ERX552264.38.fa	42	#DB7093	Mimiviridae	Mimiviridae_clade_5	#cba6d1	MM05
ERX555951.15.fa	ERX555951.15.fa	43	#778899	Mimiviridae	Mimiviridae_clade_9	#cba6d1	MM09
ERX556054.16.fa	ERX556054.16.fa	43	#778899	Mimiviridae	Mimiviridae_clade_9	#cba6d1	MM09
ERX552255.59.fa	ERX552255.59.fa	43	#778899	Mimiviridae	Mimiviridae_clade_9	#cba6d1	MM09
ERX555961.42.fa	ERX555961.42.fa	43	#778899	Mimiviridae	Mimiviridae_clade_9	#cba6d1	MM09
ERX555907.72.fa	ERX555907.72.fa	43	#778899	Mimiviridae	Mimiviridae_clade_9	#cba6d1	MM09
ERX556034.16.fa	ERX556034.16.fa	43	#778899	Mimiviridae	Mimiviridae_clade_9	#cba6d1	MM09
ERX556005.37.fa	ERX556005.37.fa	43	#778899	Mimiviridae	Mimiviridae_clade_9	#cba6d1	MM09
ERX555913.32.fa	ERX555913.32.fa	43	#778899	Mimiviridae	Mimiviridae_clade_9	#cba6d1	MM09
ERX552253.3.fa	ERX552253.3.fa	43	#778899	Mimiviridae	Mimiviridae_clade_9	#cba6d1	MM09
ERX552252.36.fa	ERX552252.36.fa	43	#778899	Mimiviridae	Mimiviridae_clade_9	#cba6d1	MM09
ERX555961.43.fa	ERX555961.43.fa	43	#778899	Mimiviridae	Mimiviridae_clade_9	#cba6d1	MM09
ERX555987.28.fa	ERX555987.28.fa	43	#778899	Mimiviridae	Mimiviridae_clade_9	#cba6d1	MM09
ERX552298.2.fa	ERX552298.2.fa	43	#778899	Mimiviridae	Mimiviridae_clade_9	#cba6d1	MM09
ERX552255.7.fa	ERX552255.7.fa	43	#778899	Mimiviridae	Mimiviridae_clade_9	#cba6d1	MM09
ERX555907.45.fa	ERX555907.45.fa	43	#778899	Mimiviridae	Mimiviridae_clade_9	#cba6d1	MM09
ERX556005.35.fa	ERX556005.35.fa	43	#778899	Mimiviridae	Mimiviridae_clade_9	#cba6d1	MM09
ERX552302.45.fa	ERX552302.45.fa	43	#778899	Mimiviridae	Mimiviridae_clade_9	#cba6d1	MM09
ERX552277.41.fa	ERX552277.41.fa	43	#778899	Mimiviridae	Mimiviridae_clade_9	#cba6d1	MM09
ERX556060.39.fa	ERX556060.39.fa	43	#778899	Mimiviridae	Mimiviridae_clade_9	#cba6d1	MM09
ERX555917.28.fa	ERX555917.28.fa	43	#778899	Mimiviridae	Mimiviridae_clade_9	#cba6d1	MM09
ERX556103.23.fa	ERX556103.23.fa	43	#778899	Mimiviridae	Mimiviridae_clade_9	#cba6d1	MM09
ERX552270.56.fa	ERX552270.56.fa	43	#778899	Mimiviridae	Mimiviridae_clade_9	#cba6d1	MM09
Aureococcus_anophagefferens_virus	GCA.000922335.1.ViralProj258005	43	#778899	Mimiviridae	Mimiviridae_clade_9	#cba6d1	MM09
ERX552302.1.fa	ERX552302.1.fa	43	#778899	Mimiviridae	Mimiviridae_clade_9	#cba6d1	MM09
ERX552270.42.fa	ERX552270.42.fa	43	#778899	Mimiviridae	Mimiviridae_clade_9	#cba6d1	MM09
ERX552244.17.fa	ERX552244.17.fa	43	#778899	Mimiviridae	Mimiviridae_clade_9	#cba6d1	MM09
ERX555951.28.fa	ERX555951.28.fa	43	#778899	Mimiviridae	Mimiviridae_clade_9	#cba6d1	MM09
ERX555907.87.fa	ERX555907.87.fa	43	#778899	Mimiviridae	Mimiviridae_clade_9	#cba6d1	MM09
ERX555990.11.fa	ERX555990.11.fa	43	#778899	Mimiviridae	Mimiviridae_clade_9	#cba6d1	MM09
ERX556134.17.fa	ERX556134.17.fa	43	#778899	Mimiviridae	Mimiviridae_clade_9	#cba6d1	MM09
ERX555961.47.fa	ERX555961.47.fa	43	#778899	Mimiviridae	Mimiviridae_clade_9	#cba6d1	MM09
ERX552302.18.fa	ERX552302.18.fa	43	#778899	Mimiviridae	Mimiviridae_clade_9	#cba6d1	MM09
ERX552261.31.fa	ERX552261.31.fa	43	#778899	Mimiviridae	Mimiviridae_clade_9	#cba6d1	MM09
ERX552270.76.fa	ERX552270.76.fa	43	#778899	Mimiviridae	Mimiviridae_clade_9	#cba6d1	MM09
ERX552270.10.fa	ERX552270.10.fa	43	#778899	Mimiviridae	Mimiviridae_clade_9	#cba6d1	MM09
ERX555978.20.fa	ERX555978.20.fa	43	#778899	Mimiviridae	Mimiviridae_clade_9	#cba6d1	MM09
ERX555945.3.fa	ERX555945.3.fa	43	#778899	Mimiviridae	Mimiviridae_clade_9	#cba6d1	MM09
ERX555941.31.fa	ERX555941.31.fa	43	#778899	Mimiviridae	Mimiviridae_clade_9	#cba6d1	MM09
ERX556015.14.fa	ERX556015.14.fa	43	#778899	Mimiviridae	Mimiviridae_clade_9	#cba6d1	MM09
ERX555907.48.fa	ERX555907.48.fa	43	#778899	Mimiviridae	Mimiviridae_clade_9	#cba6d1	MM09
ERX556017.61.fa	ERX556017.61.fa	43	#778899	Mimiviridae	Mimiviridae_clade_9	#cba6d1	MM09
ERX552252.49.fa	ERX552252.49.fa	43	#778899	Mimiviridae	Mimiviridae_clade_9	#cba6d1	MM09
