# Supplementary material for: Dynamic genome evolution and complex virocell metabolism of globally-distributed giant viruses
Source: Nat Commun. 2020 Apr 6;11:1710. doi: 10.1038/s41467-020-15507-2 (PMC7136201; doi:10.1038/s41467-020-15507-2)
Supplement: Supplementary file 5 — Supplementary Data 2 [file 41467_2020_15507_MOESM5_ESM.xlsx]

## Sheet: Orthologous_Group_Annotation
OG_Representative	species	proteins	alg_conn	COG_hit	COG_category	COG_name	COG_bit	COG_evalue	Pfam_hit	Pfam_name	Pfam_bit	Pfam_evalue	NOG_hit	NOG_category	NOG_name	NOG_bit	NOG_evalue	VOG_hit	VOG_name	VOG_bit	NOG_evalue	TIGR_hit	TIGR_name	TIGR_bit	TIGR_evalue	EggVog_hit	EggVog_name	EggVog_bit	EggVog_evalue
GCA_002966435.1_ASM296643v1..KC008572.1_389	28	28	0.000384	NA	NA	NA	0	0	NA	NA	0	0	NA	NA	NA	0	0	VOG07879	Uncharacterized protein L295	157.2	1.9e-45	NA	NA	0	0	NA	NA	0	0
ERX555967.90.fa.dc..contig_7592_28	19	19	0.00062	COG0598	P	Mg2+ and Co2+ transporter CorA	28.2	2.7e-06	PF01544	CorA-like Mg2+ transporter protein	31.5	5e-07	COG0598	P	magnesium and cobalt transport protein CorA	28.2	2.7e-06	NA	NA	0	0	NA	NA	0	0	NA	NA	0	0
GCA_002966275.1_ASM296627v1..KY684110.1_261	20	20	0.000882	NA	NA	NA	0	0	NA	NA	0	0	NA	NA	NA	0	0	NA	NA	0	0	TIGR00598	DNA repair protein	42.8	1.9e-10	NA	NA	0	0
GCA_000889515.1_ViralProj61009..HM004432.1_123	9	9	0.00323	NA	NA	NA	0	0	NA	NA	0	0	NA	NA	NA	0	0	VOG06897	REFSEQ hypothetical protein	632.2	8.1e-189	NA	NA	0	0	NA	NA	0	0
GCA_002966405.1_ASM296640v1..MF782455.1_207	9	9	0.000768	NA	NA	NA	0	0	PF08627	CRT-like, chloroquine-resistance transporter-like	59.3	1.4e-15	NA	NA	NA	0	0	NA	NA	0	0	NA	NA	0	0	NA	NA	0	0
GCA_002966485.1_ASM296648v1..KY523104.1_1261	14	14	0.000987	NA	NA	NA	0	0	NA	NA	0	0	NA	NA	NA	0	0	VOG07612	Uncharacterized protein L204	147.7	2.2e-42	NA	NA	0	0	NA	NA	0	0
ERX633348.16.fa.dc..contig_9049_22	10	10	0.000597	NA	NA	NA	0	0	NA	NA	0	0	NA	NA	NA	0	0	VOG06897	REFSEQ hypothetical protein	1244.8	0	NA	NA	0	0	NA	NA	0	0
GCA_002966275.1_ASM296627v1..KY684110.1_162	10	10	0.00269	NA	NA	NA	0	0	PF05154	TM2 domain	32.8	2.9e-07	NA	NA	NA	0	0	NA	NA	0	0	NA	NA	0	0	NA	NA	0	0
GCA_003814145.1_ASM381414v1..MK072336.1_5	11	11	0.0121	NA	NA	NA	0	0	PF12796	Ankyrin repeats (3 copies)	36.1	3.4e-08	NA	NA	NA	0	0	NA	NA	0	0	NA	NA	0	0	NA	NA	0	0
ERX552258.48.fa.dc..contig_98085_26	40	40	0.000201	COG0705	O	Membrane associated serine protease, rhomboid family	64.9	1.1e-17	PF01694	Rhomboid family	69.2	1.7e-18	COG0705	S	rhomboid family	64.9	1.1e-17	NA	NA	0	0	TIGR04239	rhomboid family protease GlpG	27.6	9.2e-06	NA	NA	0	0
SRX802202.41.fa.dc..contig_2978_33	23	23	0.000199	NA	NA	NA	0	0	PF08719	Domain of unknown function (DUF1768)	39	4.2e-09	NA	NA	NA	0	0	VOG00543	Uncharacterized 17.1 kDa protein in Gp30-rIII intergenic region	89.3	9.8e-25	NA	NA	0	0	ENOG411EPNN	NA	52.3	2.2e-13
GCA_002966485.1_ASM296648v1..KY523104.1_856	18	18	0.000961	NA	NA	NA	0	0	NA	NA	0	0	NA	NA	NA	0	0	VOG05515	Uncharacterized protein L262	225.9	1.7e-66	NA	NA	0	0	NA	NA	0	0
GCA_004156275.1_ASM415627v1..MG807319.1_566	25	25	0.00511	NA	NA	NA	0	0	NA	NA	0	0	NA	NA	NA	0	0	VOG05595	REFSEQ hypothetical protein	163	7.6e-48	NA	NA	0	0	NA	NA	0	0
GCA_000891235.1_ViralProj69999..GQ918152.1_136	14	14	0.0036	NA	NA	NA	0	0	PF00413	Matrixin	154.5	8.9e-45	NA	NA	NA	0	0	VOG01775	Putative matrix metalloproteinase	279.4	2.7e-82	NA	NA	0	0	ENOG411ENYC	extracellular matrix	189.7	1.8e-55
SRX803008.78.fa.dc..contig_36600_2	9	9	0.00782	NA	NA	NA	0	0	NA	NA	0	0	NA	NA	NA	0	0	VOG06263	REFSEQ hypothetical protein	29.4	4.4e-06	NA	NA	0	0	NA	NA	0	0
GCA_003233895.1_ASM323389v1..MG011689.1_660	20	20	0.000433	NA	NA	NA	0	0	NA	NA	0	0	NA	NA	NA	0	0	VOG02163	Uncharacterized protein L567	461.1	8.8e-138	NA	NA	0	0	NA	NA	0	0
GCA_000918955.1_ViralProj243064..KF938901.1_84	10	10	0.00139	NA	NA	NA	0	0	NA	NA	0	0	NA	NA	NA	0	0	VOG06108	Uncharacterized protein 005L	295.1	2.4e-87	NA	NA	0	0	NA	NA	0	0
GCA_000928575.1_ViralProj274798..KP136319.1_1875	22	22	0.00181	NA	NA	NA	0	0	NA	NA	0	0	NA	NA	NA	0	0	VOG06261	REFSEQ hypothetical protein	659.3	4.7e-198	NA	NA	0	0	NA	NA	0	0
GCA_003814145.1_ASM381414v1..MK072350.1_8	12	12	0.00113	NA	NA	NA	0	0	PF02668	Taurine catabolism dioxygenase TauD, TfdA family	111.5	2.7e-31	NA	NA	NA	0	0	NA	NA	0	0	TIGR02409	gamma-butyrobetaine hydroxylase	162.4	6.3e-47	NA	NA	0	0
GCA_002966195.1_ASM296619v1..MG779357.1_10	19	19	0.00578	NA	NA	NA	0	0	NA	NA	0	0	NA	NA	NA	0	0	VOG05622	Uncharacterized protein R546	261.3	1.6e-77	NA	NA	0	0	ENOG411EP3B	NA	139.7	2.1e-40
ERX555933.5.fa.dc..contig_47436_8	9	9	0.0116	NA	NA	NA	0	0	NA	NA	0	0	NA	NA	NA	0	0	VOG00652	REFSEQ structural protein	44.3	5.6e-12	NA	NA	0	0	NA	NA	0	0
ERX552274.30.fa.dc..contig_9197_14	15	15	0.00113	NA	NA	NA	0	0	PF11899	Protein of unknown function (DUF3419)	271.7	5.1e-80	NA	NA	NA	0	0	NA	NA	0	0	NA	NA	0	0	NA	NA	0	0
GCA_000861985.1_ViralProj15462..AY689436.1_116	59	59	0.000562	NA	NA	NA	0	0	PF05288	Poxvirus A3L Protein	127.1	8.3e-37	NA	NA	NA	0	0	VOG04248	Protein A2.5	120.3	1.1e-34	NA	NA	0	0	ENOG411EPMU	Poxvirus A3L Protein	140.7	5e-41
ERX555958.4.fa.dc..contig_2241_61	5	5	0.0283	NA	NA	NA	0	0	NA	NA	0	0	NA	NA	NA	0	0	VOG00405	Uncharacterized protein L352	47.5	8.5e-12	NA	NA	0	0	NA	NA	0	0
SRX327722.61.fa.dc..contig_11716_33	6	6	0.0316	NA	NA	NA	0	0	NA	NA	0	0	NA	NA	NA	0	0	VOG08581	REFSEQ hypothetical protein	89.3	1.5e-24	NA	NA	0	0	NA	NA	0	0
ERX556034.38.fa.dc..contig_10288_33	10	10	0.00334	NA	NA	NA	0	0	NA	NA	0	0	NA	NA	NA	0	0	VOG03961	REFSEQ hypothetical protein	98.9	1.3e-27	NA	NA	0	0	NA	NA	0	0
GCA_002966235.1_ASM296623v1..KY684083.1_1008	5	5	0.0916	NA	NA	NA	0	0	NA	NA	0	0	NA	NA	NA	0	0	VOG03340	REFSEQ hypothetical protein	28.5	4.3e-06	NA	NA	0	0	NA	NA	0	0
GCA_002966235.1_ASM296623v1..KY684083.1_124	5	5	0.0791	NA	NA	NA	0	0	PF01823	MAC/Perforin domain	66.8	1.3e-17	NA	NA	NA	0	0	NA	NA	0	0	NA	NA	0	0	NA	NA	0	0
GCA_900187665.1_lib00569..LT896718.1_110	27	27	0.00259	NA	NA	NA	0	0	PF03286	Pox virus Ag35 surface protein	229.5	1.3e-67	NA	NA	NA	0	0	VOG04589	Late transcription elongation factor H5	218.6	4.2e-64	NA	NA	0	0	ENOG411EPJ1	Pox virus Ag35 surface protein	257.8	2.9e-76
ERX556043.42.fa.dc..contig_66308_6	26	26	0.00083	COG1093	J	Translation initiation factor 2, alpha subunit (eIF-2alpha)	199	6.8e-58	PF07541	Eukaryotic translation initiation factor 2 alpha subunit	87.1	3.9e-24	COG1093	J	translation initiation factor	199	6.8e-58	NA	NA	0	0	NA	NA	0	0	NA	NA	0	0
GCA_002005685.1_ViralProj376058..KX066233.1_227	25	25	0.001	NA	NA	NA	0	0	NA	NA	0	0	NA	NA	NA	0	0	VOG03425	Uncharacterized protein 099R	852.9	2.7e-256	NA	NA	0	0	ENOG411EP7M	NA	28.5	5.1e-06
GCA_000843685.1_ViralProj14396..AF170726.2_97	16	16	0.00248	NA	NA	NA	0	0	PF06193	Orthopoxvirus A5L protein-like	174.1	1.8e-50	NA	NA	NA	0	0	VOG02221	39kDa core protein	136.4	5.9e-39	NA	NA	0	0	ENOG411EPK2	Orthopoxvirus A5L protein-like	236.2	6.4e-70
GCA_002966435.1_ASM296643v1..KC008572.1_278	9	9	0.00269	NA	NA	NA	0	0	NA	NA	0	0	NA	NA	NA	0	0	VOG05647	Uncharacterized protein R610	355.2	1.3e-105	NA	NA	0	0	NA	NA	0	0
ERX633347.21.fa.dc..contig_390_15	18	18	0.00177	NA	NA	NA	0	0	NA	NA	0	0	NA	NA	NA	0	0	VOG06897	REFSEQ hypothetical protein	26	4.3e-06	NA	NA	0	0	NA	NA	0	0
SRX331950.31.fa.dc..contig_861_23	17	17	0.0114	NA	NA	NA	0	0	NA	NA	0	0	NA	NA	NA	0	0	VOG16878	REFSEQ hypothetical protein	41.4	5.9e-10	NA	NA	0	0	NA	NA	0	0
GCA_002966235.1_ASM296623v1..KY684083.1_736	7	7	0.0119	NA	NA	NA	0	0	NA	NA	0	0	NA	NA	NA	0	0	VOG00198	Packaging protein 1	130.7	3.3e-37	NA	NA	0	0	ENOG411EP64	DNA helicase activity	37	8.1e-09
GCA_900205285.1_ASM90020528v1..LT907979.1_240	7	7	0.00975	NA	NA	NA	0	0	NA	NA	0	0	NA	NA	NA	0	0	VOG03001	REFSEQ hypothetical protein	36	2.2e-08	NA	NA	0	0	NA	NA	0	0
GCA_000847045.1_ViralProj14564..JF411744.1_104	8	8	0.0124	NA	NA	NA	0	0	NA	NA	0	0	NA	NA	NA	0	0	VOG05228	REFSEQ hypothetical protein	499.1	1.4e-149	NA	NA	0	0	NA	NA	0	0
GCA_000858485.1_ViralProj15242..U18466.2_87	8	8	0.00745	NA	NA	NA	0	0	NA	NA	0	0	NA	NA	NA	0	0	VOG05172	Polyprotein pp62	866.1	3.7e-260	NA	NA	0	0	NA	NA	0	0
SRX696246.4.fa.dc..contig_1756_30	8	8	0.00889	NA	NA	NA	0	0	PF02517	CAAX protease self-immunity	39.7	2.1e-09	NA	NA	NA	0	0	NA	NA	0	0	NA	NA	0	0	NA	NA	0	0
SRX696246.4.fa.dc..contig_367_85	7	7	0.0208	NA	NA	NA	0	0	NA	NA	0	0	NA	NA	NA	0	0	VOG00405	Uncharacterized protein L352	40.7	1e-09	NA	NA	0	0	NA	NA	0	0
GCA_002219465.1_ViralProj394314..KY382358.2_40	52	52	0.000124	NA	NA	NA	0	0	PF05708	Permuted papain-like amidase enzyme, YaeF/YiiX, C92 family	101.6	2.1e-28	NA	NA	NA	0	0	VOG04788	Uncharacterized protein G6	213.4	8e-63	NA	NA	0	0	ENOG411EP5D	Pfam:Peptidase_C92	188.1	4.8e-55
GCA_003814205.1_ASM381420v1..MK072493.1_7	45	45	0.00065	NA	NA	NA	0	0	NA	NA	0	0	NA	NA	NA	0	0	VOG00506	Uncharacterized protein 041R	345.7	3.3e-102	NA	NA	0	0	ENOG411EPKK	NA	116.6	5.1e-33
ERX555927.8.fa.dc..contig_740_21	18	18	0.00773	NA	NA	NA	0	0	NA	NA	0	0	NA	NA	NA	0	0	VOG00431	Small t antigen	28.8	3.6e-06	NA	NA	0	0	NA	NA	0	0
GCA_900205285.1_ASM90020528v1..LT907979.1_606	18	18	0.00975	NA	NA	NA	0	0	NA	NA	0	0	NA	NA	NA	0	0	VOG01750	Uncharacterized protein L282	98.3	1.6e-27	NA	NA	0	0	NA	NA	0	0
ERX552274.30.fa.dc..contig_15393_7	21	21	0.00558	NA	NA	NA	0	0	NA	NA	0	0	NA	NA	NA	0	0	VOG04042	REFSEQ hypothetical protein	43.1	1.3e-10	NA	NA	0	0	NA	NA	0	0
GCA_003814205.1_ASM381420v1..MK072491.1_2	27	27	0.000719	NA	NA	NA	0	0	NA	NA	0	0	NA	NA	NA	0	0	VOG06582	REFSEQ hypothetical protein	115.7	8.1e-33	NA	NA	0	0	NA	NA	0	0
GCA_000869125.1_ViralProj17099..DQ643392.1_71	18	18	0.000836	NA	NA	NA	0	0	NA	NA	0	0	NA	NA	NA	0	0	VOG02069	Transmembrane protein 213R	352.8	1.5e-104	NA	NA	0	0	NA	NA	0	0
GCA_002966195.1_ASM296619v1..MG779324.1_2	26	26	0.00216	NA	NA	NA	0	0	NA	NA	0	0	NA	NA	NA	0	0	VOG05517	Uncharacterized protein L265	529.2	1.4e-158	NA	NA	0	0	NA	NA	0	0
SRX802077.79.fa.dc..contig_24118_28	6	6	0.013	NA	NA	NA	0	0	PF03134	TB2/DP1, HVA22 family	65.2	1.7e-17	NA	NA	NA	0	0	NA	NA	0	0	NA	NA	0	0	NA	NA	0	0
GCA_000911955.1_ViralProj215788..KC977571.1_1897	6	6	0.0384	NA	NA	NA	0	0	NA	NA	0	0	NA	NA	NA	0	0	VOG06439	REFSEQ hypothetical protein	547	8.1e-164	NA	NA	0	0	NA	NA	0	0
GCA_003233915.1_ASM323391v1..MG011690.1_476	6	6	0.0204	NA	NA	NA	0	0	PF13639	Ring finger domain	48.5	3.5e-12	NA	NA	NA	0	0	VOG06282	REFSEQ ring-finger e3 ubiquitin-protein ligase	472.2	4.5e-141	NA	NA	0	0	NA	NA	0	0
GCA_003814125.1_ASM381412v1..MK072253.1_3	6	6	0.0161	NA	NA	NA	0	0	PF04564	U-box domain	32.3	3.9e-07	NA	NA	NA	0	0	NA	NA	0	0	NA	NA	0	0	NA	NA	0	0
ERX552270.56.fa.dc..contig_4353_32	6	6	0.013	NA	NA	NA	0	0	PF13641	Glycosyltransferase like family 2	35.1	5.5e-08	NA	NA	NA	0	0	NA	NA	0	0	NA	NA	0	0	NA	NA	0	0
GCA_004156295.1_ASM415629v1..MG807320.1_593	6	6	0.0198	NA	NA	NA	0	0	NA	NA	0	0	NA	NA	NA	0	0	VOG05609	Uncharacterized protein R292	191.6	7.4e-56	NA	NA	0	0	NA	NA	0	0
GCA_001995575.1_ViralProj357483..LT671577.1_494	9	9	0.0146	NA	NA	NA	0	0	NA	NA	0	0	NA	NA	NA	0	0	VOG08092	REFSEQ hypothetical protein	248.4	5.1e-74	NA	NA	0	0	NA	NA	0	0
GCA_000848865.1_ViralProj14600..AF371960.1_102	9	9	0.061	NA	NA	NA	0	0	NA	NA	0	0	NA	NA	NA	0	0	VOG08060	REFSEQ hypothetical protein	31.9	4.4e-07	NA	NA	0	0	NA	NA	0	0
ERX556003.45.fa.dc..contig_68930_18	13	13	0.00552	COG1432	S	Uncharacterized conserved protein, LabA/DUF88 family	104.2	2.9e-29	PF01936	NYN domain	80.2	9.6e-22	COG1432	S	conserved protein	104.2	2.9e-29	NA	NA	0	0	NA	NA	0	0	NA	NA	0	0
SRX696246.4.fa.dc..contig_1692_21	7	7	0.0174	NA	NA	NA	0	0	PF01909	Nucleotidyltransferase domain	34.2	1.1e-07	NA	NA	NA	0	0	VOG17347	REFSEQ gp109	55.5	3.1e-14	NA	NA	0	0	NA	NA	0	0
ERX556063.22.fa.dc..contig_21680_1	7	7	0.0115	NA	NA	NA	0	0	PF02037	SAP domain	39.2	1.8e-09	NA	NA	NA	0	0	NA	NA	0	0	NA	NA	0	0	NA	NA	0	0
SRX802077.163.fa.dc..contig_68043_18	7	7	0.0232	NA	NA	NA	0	0	NA	NA	0	0	NA	NA	NA	0	0	VOG00264	Probable DNA polymerase sliding clamp 1	27.7	6.9e-06	NA	NA	0	0	NA	NA	0	0
GCA_004156295.1_ASM415629v1..MG807320.1_468	7	7	0.0121	NA	NA	NA	0	0	NA	NA	0	0	NA	NA	NA	0	0	VOG04189	Uncharacterized protein L397	415.1	2.2e-123	NA	NA	0	0	NA	NA	0	0
GCA_002966485.1_ASM296648v1..KY523104.1_252	7	7	0.0176	NA	NA	NA	0	0	NA	NA	0	0	NA	NA	NA	0	0	VOG05628	Uncharacterized protein R558	325.9	2.3e-96	NA	NA	0	0	NA	NA	0	0
GCA_000911655.1_ViralProj213019..KC977570.1_986	23	23	0.0017	NA	NA	NA	0	0	PF10520	B domain of TMEM189, localisation domain	46.7	1.7e-11	NA	NA	NA	0	0	VOG06375	REFSEQ hypothetical protein	451.3	2.4e-135	NA	NA	0	0	NA	NA	0	0
GCA_002966405.1_ASM296640v1..MF782455.1_158	10	10	0.00225	COG1293	J	Predicted component of the ribosome quality control (RQC) complex, YloA/Tae2 family, contains fibronectin-binding (FbpA) and DUF814 domains	346.7	1.3e-102	PF05833	Fibronectin-binding protein A N-terminus (FbpA)	93	8.1e-26	COG1293	K	Fibronectin-binding A domain protein	346.7	1.3e-102	NA	NA	0	0	NA	NA	0	0	NA	NA	0	0
SRX802189.61.fa.dc..contig_1880_15	33	33	0.00271	NA	NA	NA	0	0	PF15054	Domain of unknown function (DUF4535)	33.7	1e-07	NA	NA	NA	0	0	NA	NA	0	0	NA	NA	0	0	NA	NA	0	0
GCA_000873685.1_ViralProj20989..DQ491002.1_299	11	11	0.00656	NA	NA	NA	0	0	NA	NA	0	0	NA	NA	NA	0	0	VOG05320	REFSEQ hypothetical protein	306.2	1.9e-91	NA	NA	0	0	NA	NA	0	0
GCA_000911955.1_ViralProj215788..KC977571.1_2057	4	4	0.138	NA	NA	NA	0	0	NA	NA	0	0	NA	NA	NA	0	0	VOG06467	REFSEQ hypothetical protein	163.3	1.6e-47	NA	NA	0	0	NA	NA	0	0
SRX310217.20.fa.dc..contig_93791_9	4	4	0.0443	NA	NA	NA	0	0	PF05532	CsbD-like	75.3	1.2e-20	NA	NA	NA	0	0	NA	NA	0	0	NA	NA	0	0	NA	NA	0	0
GCA_000911955.1_ViralProj215788..KC977571.1_1773	5	5	0.022	NA	NA	NA	0	0	NA	NA	0	0	NA	NA	NA	0	0	VOG00319	REFSEQ hypothetical protein	318.4	2e-94	NA	NA	0	0	NA	NA	0	0
GCA_003233895.1_ASM323389v1..MG011689.1_1586	5	5	0.0255	NA	NA	NA	0	0	NA	NA	0	0	NA	NA	NA	0	0	VOG01253	REFSEQ hypothetical protein	339.3	6.2e-101	NA	NA	0	0	NA	NA	0	0
GCA_000928575.1_ViralProj274798..KP136319.1_1065	4	4	0.0386	NA	NA	NA	0	0	NA	NA	0	0	NA	NA	NA	0	0	VOG03582	REFSEQ hypothetical protein	460.5	5.5e-138	NA	NA	0	0	NA	NA	0	0
GCA_000928575.1_ViralProj274798..KP136319.1_234	5	5	0.0772	NA	NA	NA	0	0	NA	NA	0	0	NA	NA	NA	0	0	VOG02582	REFSEQ hypothetical protein	101.6	2.1e-28	NA	NA	0	0	NA	NA	0	0
GCA_003233915.1_ASM323391v1..MG011690.1_1169	5	5	0.0502	NA	NA	NA	0	0	NA	NA	0	0	NA	NA	NA	0	0	VOG06434	REFSEQ hypothetical protein	97.5	3.4e-27	NA	NA	0	0	NA	NA	0	0
ERX556101.13.fa.dc..contig_40006_14	5	5	0.0192	NA	NA	NA	0	0	NA	NA	0	0	NA	NA	NA	0	0	VOG00226	REFSEQ hypothetical protein	32.5	3.1e-07	NA	NA	0	0	NA	NA	0	0
GCA_003233895.1_ASM323389v1..MG011689.1_1361	5	5	0.0211	NA	NA	NA	0	0	NA	NA	0	0	NA	NA	NA	0	0	VOG01751	REFSEQ hypothetical protein	346.4	7.2e-103	NA	NA	0	0	NA	NA	0	0
GCA_003233915.1_ASM323391v1..MG011690.1_295	5	5	0.0294	NA	NA	NA	0	0	NA	NA	0	0	NA	NA	NA	0	0	VOG02640	REFSEQ hypothetical protein	233.7	8.7e-69	NA	NA	0	0	NA	NA	0	0
GCA_000911955.1_ViralProj215788..KC977571.1_1230	3	4	0.115	NA	NA	NA	0	0	PF12796	Ankyrin repeats (3 copies)	35.4	5.5e-08	NA	NA	NA	0	0	VOG00001	Putative ankyrin repeat protein L23	172.3	7.7e-50	NA	NA	0	0	NA	NA	0	0
GCA_003233935.1_ASM323393v1..MG011691.1_912	5	5	0.0574	NA	NA	NA	0	0	NA	NA	0	0	NA	NA	NA	0	0	VOG01931	REFSEQ hypothetical protein	65.9	1.3e-17	NA	NA	0	0	NA	NA	0	0
GCA_000923135.1_ViralProj253477..KJ859677.1_67	2	4	0.229	NA	NA	NA	0	0	PF00047	Immunoglobulin domain	70.8	3.6e-19	NA	NA	NA	0	0	VOG02227	Putative Ig-like V-type domain-containing protein FPV055	395.6	8.4e-118	NA	NA	0	0	NA	NA	0	0
SRX331703.43.fa.dc..contig_4904_6	4	4	0.0845	NA	NA	NA	0	0	PF00300	Histidine phosphatase superfamily (branch 1)	33.2	1.8e-07	NA	NA	NA	0	0	NA	NA	0	0	NA	NA	0	0	NA	NA	0	0
GCA_004156275.1_ASM415627v1..MG807319.1_785	4	4	0.0248	NA	NA	NA	0	0	PF13637	Ankyrin repeats (many copies)	43.6	1.4e-10	NA	NA	NA	0	0	VOG00472	Putative ankyrin repeat protein L897	88.5	1.9e-24	NA	NA	0	0	ENOG411EPCP	NA	55.7	1.6e-14
ERX943715.2.fa.dc..contig_8177_4	9	9	0.0208	NA	NA	NA	0	0	PF04070	Domain of unknown function (DUF378)	38.6	3.2e-09	NA	NA	NA	0	0	NA	NA	0	0	NA	NA	0	0	NA	NA	0	0
GCA_002966195.1_ASM296619v1..MG779348.1_12	8	8	0.0381	NA	NA	NA	0	0	NA	NA	0	0	NA	NA	NA	0	0	VOG05607	REFSEQ hypothetical protein	497.1	1.2e-148	NA	NA	0	0	NA	NA	0	0
ERX552255.64.fa.dc..contig_53783_2	8	8	0.00596	NA	NA	NA	0	0	PF16785	Small metal-binding protein	37.4	1.1e-08	NA	NA	NA	0	0	NA	NA	0	0	NA	NA	0	0	NA	NA	0	0
GCA_002966485.1_ASM296648v1..KY523104.1_1092	4	4	0.119	NA	NA	NA	0	0	PF13640	2OG-Fe(II) oxygenase superfamily	29	6.6e-06	NA	NA	NA	0	0	VOG00076	PKHD-type hydroxylase CPS_3426	40.4	1.7e-09	NA	NA	0	0	NA	NA	0	0
SRX331965.24.fa.dc..contig_2934_17	4	4	0.0465	NA	NA	NA	0	0	PF07498	Rho termination factor, N-terminal domain	27.7	8.3e-06	NA	NA	NA	0	0	VOG00863	REFSEQ hypothetical protein	27.9	9.7e-06	NA	NA	0	0	NA	NA	0	0
ERX556028.70.fa.dc..contig_29064_25	4	4	0.0654	COG0685	E	5,10-methylenetetrahydrofolate reductase	36.1	1.2e-08	PF02219	Methylenetetrahydrofolate reductase	38.1	4.7e-09	COG0685	E	Methylenetetrahydrofolate reductase	36.1	1.2e-08	NA	NA	0	0	TIGR00677	methylenetetrahydrofolate reductase, eukaryotic type	45.4	2.7e-11	NA	NA	0	0
SRX802076.48.fa.dc..contig_25328_18	4	4	0.072	NA	NA	NA	0	0	PF00031	Cystatin domain	29.6	2.7e-06	NA	NA	NA	0	0	NA	NA	0	0	NA	NA	0	0	NA	NA	0	0
ERX943721.61.fa.dc..contig_598_60	5	5	0.00794	COG0582	LX	Integrase	71.8	2.9e-19	PF00589	Phage integrase family	101.7	1.7e-28	COG0582	L	Integrase	71.8	2.9e-19	VOG00017	Integrase	117.7	3.7e-33	TIGR02224	tyrosine recombinase XerC	80.4	6.4e-22	NA	NA	0	0
ERX552254.13.fa.dc..contig_15223_21	3	4	0.107	NA	NA	NA	0	0	PF10237	Probable N6-adenine methyltransferase	74.8	2.9e-20	NA	NA	NA	0	0	NA	NA	0	0	NA	NA	0	0	NA	NA	0	0
SRX327520.277.fa.dc..contig_58121_27	5	5	0.071	COG1680	V	CubicO group peptidase, beta-lactamase class C family	108.7	5e-31	PF00144	Beta-lactamase	100.6	4.5e-28	COG1680	V	Beta-lactamase	108.7	5e-31	VOG09881	REFSEQ minor tail protein	77.3	3.3e-21	NA	NA	0	0	NA	NA	0	0
SRX802073.23.fa.dc..contig_59855_1	5	5	0.00324	NA	NA	NA	0	0	NA	NA	0	0	NA	NA	NA	0	0	VOG09932	REFSEQ hypothetical protein	178	3.4e-52	NA	NA	0	0	NA	NA	0	0
GCA_002966215.1_ASM296621v1..KY684085.1_39	5	5	0.0586	NA	NA	NA	0	0	PF00085	Thioredoxin	37.2	1e-08	NA	NA	NA	0	0	VOG00031	Glutaredoxin	27.4	6.5e-06	NA	NA	0	0	NA	NA	0	0
GCA_002966235.1_ASM296623v1..KY684083.1_375	5	5	0.0264	COG1611	R	Predicted Rossmann fold nucleotide-binding protein	84.3	3e-23	PF03641	Possible lysine decarboxylase	59.9	1.2e-15	COG1611	S	decarboxylase	84.3	3e-23	NA	NA	0	0	TIGR00730	TIGR00730 family protein	82.6	1.2e-22	NA	NA	0	0
GCA_002966275.1_ASM296627v1..KY684108.1_294	4	4	0.098	COG1092	J	23S rRNA G2069 N7-methylase RlmK or C1962 C5-methylase RlmI	33	8.4e-08	NA	NA	0	0	COG1092	S	23S rRNA (guanine(2445)-N(2))-methyltransferase activity	33	8.4e-08	NA	NA	0	0	NA	NA	0	0	NA	NA	0	0
SRX802077.35.fa.dc..contig_2218_35	8	8	0.0127	COG1115	E	Na+/alanine symporter	53.2	7.4e-14	PF02666	Phosphatidylserine decarboxylase	153.4	2.5e-44	COG1115	E	amino acid carrier protein	53.2	7.4e-14	NA	NA	0	0	TIGR00163	phosphatidylserine decarboxylase precursor	100	4.6e-28	NA	NA	0	0
GCA_002966485.1_ASM296648v1..KY523104.1_1217	9	9	0.0187	COG0503	F	Adenine/guanine phosphoribosyltransferase or related PRPP-binding protein	104.6	1.4e-29	PF00156	Phosphoribosyl transferase domain	43.8	8.2e-11	COG0503	F	Catalyzes a salvage reaction resulting in the formation of AMP, that is energically less costly than de novo synthesis (By similarity)	104.6	1.4e-29	NA	NA	0	0	TIGR01090	adenine phosphoribosyltransferase	109.7	6.7e-31	NA	NA	0	0
GCA_003814165.1_ASM381416v1..MK072385.1_78	5	5	0.0387	NA	NA	NA	0	0	NA	NA	0	0	NA	NA	NA	0	0	VOG00278	REFSEQ zinc finger protein	35.6	2.2e-08	NA	NA	0	0	NA	NA	0	0
GCA_000869125.1_ViralProj17099..DQ643392.1_121	5	5	0.0188	NA	NA	NA	0	0	PF07498	Rho termination factor, N-terminal domain	88.1	1.2e-24	NA	NA	NA	0	0	VOG06088	Putative ubiquitin thioesterase L96	1030.1	0	NA	NA	0	0	ENOG411EP5M	OTU-like cysteine protease	275.1	4.5e-82
GCA_000846905.1_ViralProj14544..AY521625.1_73	5	5	0.0116	NA	NA	NA	0	0	NA	NA	0	0	NA	NA	NA	0	0	VOG04656	Uncharacterized protein 079R	745.9	1.5e-223	NA	NA	0	0	NA	NA	0	0
GCA_003814125.1_ASM381412v1..MK072245.1_30	4	4	0.0399	NA	NA	NA	0	0	PF10544	T5orf172 domain	33.1	2.9e-07	NA	NA	NA	0	0	NA	NA	0	0	NA	NA	0	0	NA	NA	0	0
GCA_002966485.1_ASM296648v1..KY523104.1_448	29	29	0.00741	NA	NA	NA	0	0	NA	NA	0	0	NA	NA	NA	0	0	VOG05592	Putative zinc finger MYND domain-containing protein R331	581.5	2.8e-174	NA	NA	0	0	NA	NA	0	0
GCA_001654305.1_ViralProj323872..AP017398.1_370	11	11	0.00456	NA	NA	NA	0	0	NA	NA	0	0	NA	NA	NA	0	0	VOG06989	REFSEQ hypothetical protein	195.1	7.5e-58	NA	NA	0	0	NA	NA	0	0
GCA_000887095.1_ViralProj43573..GU071086.1_87	17	17	0.00105	NA	NA	NA	0	0	NA	NA	0	0	NA	NA	NA	0	0	VOG06662	REFSEQ hypothetical protein	281	8.6e-84	NA	NA	0	0	NA	NA	0	0
SRX696246.4.fa.dc..contig_500_32	7	7	0.00571	NA	NA	NA	0	0	NA	NA	0	0	NA	NA	NA	0	0	VOG00601	Probable HNH endonuclease	38.7	3e-09	NA	NA	0	0	NA	NA	0	0
ERX555926.32.fa.dc..contig_66155_3	7	7	0.124	NA	NA	NA	0	0	NA	NA	0	0	NA	NA	NA	0	0	VOG00450	Gene 87 protein	30.7	1e-06	NA	NA	0	0	NA	NA	0	0
GCA_002818865.1_ASM281886v1..KJ755191.1_148	7	7	0.015	NA	NA	NA	0	0	PF02265	S1/P1 Nuclease	69	2.4e-18	NA	NA	NA	0	0	VOG05808	REFSEQ 29.6 kDa S1/P1 nuclease	496.5	6.2e-149	NA	NA	0	0	NA	NA	0	0
SRX802963.109.fa.dc..contig_20232_7	7	7	0.0807	NA	NA	NA	0	0	NA	NA	0	0	NA	NA	NA	0	0	VOG08583	REFSEQ hypothetical protein	72.2	2e-19	NA	NA	0	0	NA	NA	0	0
GCA_002966435.1_ASM296643v1..KC008572.1_960	9	9	0.00326	NA	NA	NA	0	0	NA	NA	0	0	NA	NA	NA	0	0	VOG05691	Uncharacterized protein R50	202	1e-59	NA	NA	0	0	NA	NA	0	0
ERX552302.47.fa.dc..contig_42367_13	12	12	0.0128	NA	NA	NA	0	0	NA	NA	0	0	NA	NA	NA	0	0	VOG06889	REFSEQ hypothetical protein	176.5	3.1e-51	NA	NA	0	0	NA	NA	0	0
GCA_001602085.1_ViralProj316309..KT752522.1_96	6	6	0.0185	NA	NA	NA	0	0	NA	NA	0	0	NA	NA	NA	0	0	VOG07141	REFSEQ hypothetical protein	166	6.1e-49	NA	NA	0	0	NA	NA	0	0
GCA_003233935.1_ASM323393v1..MG011691.1_552	6	6	0.0755	NA	NA	NA	0	0	NA	NA	0	0	NA	NA	NA	0	0	VOG03338	REFSEQ hypothetical protein	759.4	7.8e-228	NA	NA	0	0	NA	NA	0	0
GCA_001995575.1_ViralProj357483..LT671577.1_2	6	6	0.0063	NA	NA	NA	0	0	NA	NA	0	0	NA	NA	NA	0	0	VOG08113	REFSEQ hypothetical protein	524.8	3.9e-157	NA	NA	0	0	NA	NA	0	0
GCA_000911955.1_ViralProj215788..KC977571.1_601	6	6	0.0657	NA	NA	NA	0	0	NA	NA	0	0	NA	NA	NA	0	0	VOG02557	REFSEQ hypothetical protein	178.3	2.6e-52	NA	NA	0	0	NA	NA	0	0
GCA_000871245.1_ViralProj20991..DQ491003.2_17	6	6	0.0213	NA	NA	NA	0	0	NA	NA	0	0	NA	NA	NA	0	0	VOG04179	REFSEQ hypothetical protein	1302	0	TIGR02794	TolA protein	29.4	1.9e-06	NA	NA	0	0
GCA_003814145.1_ASM381414v1..MK072381.1_2	6	6	0.0918	NA	NA	NA	0	0	PF09250	Bifunctional DNA primase/polymerase, N-terminal	55.2	4.7e-14	NA	NA	NA	0	0	VOG03025	REFSEQ hypothetical protein	51.8	3.6e-13	NA	NA	0	0	NA	NA	0	0
GCA_000869685.1_ViralProj18527..EF101928.1_161	10	10	0.00202	NA	NA	NA	0	0	NA	NA	0	0	NA	NA	NA	0	0	VOG05327	REFSEQ hypothetical protein	391.7	6.4e-117	NA	NA	0	0	NA	NA	0	0
ERX552300.8.fa.dc..contig_6063_103	6	6	0.0211	NA	NA	NA	0	0	PF00092	von Willebrand factor type A domain	32.3	5e-07	NA	NA	NA	0	0	NA	NA	0	0	NA	NA	0	0	NA	NA	0	0
ERX552300.8.fa.dc..contig_1439_38	6	6	0.0424	COG0438	M	Glycosyltransferase involved in cell wall bisynthesis	22.8	9.5e-06	NA	NA	0	0	COG0438	M	Glycosyl transferase (Group 1	22.8	9.5e-06	VOG17178	REFSEQ Dbn	43.3	9e-11	NA	NA	0	0	NA	NA	0	0
GCA_003233935.1_ASM323393v1..MG011691.1_1836	6	6	0.0234	NA	NA	NA	0	0	NA	NA	0	0	NA	NA	NA	0	0	VOG06474	REFSEQ hypothetical protein	1004.9	1.2e-301	NA	NA	0	0	NA	NA	0	0
GCA_003233935.1_ASM323393v1..MG011691.1_712	6	6	0.0404	NA	NA	NA	0	0	NA	NA	0	0	NA	NA	NA	0	0	VOG06322	REFSEQ hypothetical protein	264	4.1e-78	NA	NA	0	0	NA	NA	0	0
GCA_000928575.1_ViralProj274798..KP136319.1_1560	6	6	0.0319	NA	NA	NA	0	0	NA	NA	0	0	NA	NA	NA	0	0	VOG06334	REFSEQ hypothetical protein	782	2.3e-234	NA	NA	0	0	NA	NA	0	0
GCA_002966275.1_ASM296627v1..KY684109.1_70	8	8	0.0196	NA	NA	NA	0	0	PF00240	Ubiquitin family	48.9	1.9e-12	NA	NA	NA	0	0	VOG00125	Ubiquitin-60S ribosomal protein L40	31.2	4.9e-07	TIGR00601	UV excision repair protein Rad23	84.4	3.9e-23	NA	NA	0	0
ERX555917.28.fa.dc..contig_27508_17	8	8	0.051	NA	NA	NA	0	0	PF03382	Mycoplasma protein of unknown function, DUF285	38.1	5e-09	NA	NA	NA	0	0	NA	NA	0	0	NA	NA	0	0	NA	NA	0	0
ERX556009.10.fa.dc..contig_14198_14	33	33	0.00334	COG1770	E	Protease II	422.8	1.2e-125	PF00326	Prolyl oligopeptidase family	137.8	1.5e-39	COG1770	E	Oligopeptidase b	422.8	1.2e-125	NA	NA	0	0	NA	NA	0	0	NA	NA	0	0
SRX802202.77.fa.dc..contig_39494_27	14	14	0.0106	NA	NA	NA	0	0	PF16953	Protein-only RNase P	80.9	4.6e-22	NA	NA	NA	0	0	NA	NA	0	0	NA	NA	0	0	NA	NA	0	0
GCA_002966215.1_ASM296621v1..KY684096.1_6	12	12	0.00341	COG0699	L	Replication fork clamp-binding protein CrfC (dynamin-like GTPase family)	48.6	6.5e-13	PF00078	Reverse transcriptase (RNA-dependent DNA polymerase)	115.7	9.6e-33	COG0699	S	Dynamin family	48.6	6.5e-13	VOG07237	LINE-1 reverse transcriptase homolog	87.2	4.7e-24	TIGR04416	NA	64.4	4.2e-17	NA	NA	0	0
ERX555965.5.fa.dc..contig_95850_3	9	9	0.00808	COG0229	O	Peptide methionine sulfoxide reductase MsrB	160.3	1.7e-46	PF07699	Putative ephrin-receptor like	160.1	3.3e-47	COG0229	O	)-reductase	160.3	1.7e-46	VOG00063	Soluble TNF receptor II	35.7	2.7e-08	NA	NA	0	0	NA	NA	0	0
SRX802076.68.fa.dc..contig_17142_37	10	10	0.0061	COG0703	E	Shikimate kinase	100.3	3.5e-28	PF01202	Shikimate kinase	87.8	3.7e-24	COG0703	E	Catalyzes the specific phosphorylation of the 3-hydroxyl group of shikimic acid using ATP as a cosubstrate (By similarity)	100.3	3.5e-28	NA	NA	0	0	NA	NA	0	0	NA	NA	0	0
GCA_004156275.1_ASM415627v1..MG807319.1_663	10	10	0.00259	NA	NA	NA	0	0	NA	NA	0	0	NA	NA	NA	0	0	VOG05626	Uncharacterized protein R554	496.9	1.9e-148	NA	NA	0	0	NA	NA	0	0
GCA_004156275.1_ASM415627v1..MG807319.1_1055	39	39	0.000488	NA	NA	NA	0	0	NA	NA	0	0	NA	NA	NA	0	0	VOG07667	REFSEQ hypothetical protein	241.1	9.6e-72	NA	NA	0	0	NA	NA	0	0
GCA_002966345.1_ASM296634v1..AP017644.1_689	40	40	0.00294	COG0543	HC	NAD(P)H-flavin reductase	26.3	4.3e-06	PF00173	Cytochrome b5-like Heme/Steroid binding domain	43.8	9.7e-11	COG0543	C	cytochrome-b5 reductase activity, acting on NAD(P)H	26.3	4.3e-06	VOG05657	Cytochrome b5-like protein	186.4	4.5e-55	NA	NA	0	0	NA	NA	0	0
ERX552255.53.fa.dc..contig_13583_8	14	14	0.00113	NA	NA	NA	0	0	PF00179	Ubiquitin-conjugating enzyme	51	5.3e-13	NA	NA	NA	0	0	VOG01745	Ubiquitin-conjugating enzyme E2 6	29.4	2.6e-06	NA	NA	0	0	ENOG411EPFV	Ubiquitin-conjugating enzyme	49.8	1.3e-12
GCA_002966235.1_ASM296623v1..KY684084.1_192	32	32	0.00156	NA	NA	NA	0	0	NA	NA	0	0	NA	NA	NA	0	0	VOG05580	Uncharacterized protein L360	59.1	2.4e-15	NA	NA	0	0	NA	NA	0	0
GCA_001744115.1_ViralProj344208..KU749311.1_183	8	8	0.034	NA	NA	NA	0	0	PF17057	Poxviridae B3 protein	119.1	5.6e-34	NA	NA	NA	0	0	VOG00739	Protein p26	915.2	6.9e-275	NA	NA	0	0	NA	NA	0	0
SRX330942.38.fa.dc..contig_10437_10	8	8	0.00524	NA	NA	NA	0	0	NA	NA	0	0	NA	NA	NA	0	0	VOG05602	Uncharacterized protein L310	32.9	2.4e-07	NA	NA	0	0	NA	NA	0	0
SRX802963.109.fa.dc..contig_11408_1	8	8	0.0353	NA	NA	NA	0	0	NA	NA	0	0	NA	NA	NA	0	0	VOG05168	Uncharacterized protein M1249L	242.6	3.6e-71	NA	NA	0	0	NA	NA	0	0
SRX327520.45.fa.dc..contig_108387_20	7	7	0.00737	NA	NA	NA	0	0	PF13472	GDSL-like Lipase/Acylhydrolase family	51.5	7.2e-13	NA	NA	NA	0	0	NA	NA	0	0	NA	NA	0	0	NA	NA	0	0
GCA_000869125.1_ViralProj17099..DQ643392.1_30	7	7	0.00681	NA	NA	NA	0	0	NA	NA	0	0	NA	NA	NA	0	0	VOG06116	Transmembrane protein 022L	351.2	6.9e-105	NA	NA	0	0	NA	NA	0	0
GCA_002966405.1_ASM296640v1..MF782455.1_464	16	16	0.00362	NA	NA	NA	0	0	PF14811	Protein of unknown function TPD sequence-motif	78.1	2.6e-21	NA	NA	NA	0	0	VOG05620	Uncharacterized protein L539	80	9.5e-22	NA	NA	0	0	NA	NA	0	0
GCA_900236015.1_Vaccinia_virus_strain_WR..LT966077.1_50	9	9	0.0424	NA	NA	NA	0	0	NA	NA	0	0	NA	NA	NA	0	0	VOG03454	REFSEQ hypothetical protein	92.5	4.4e-26	NA	NA	0	0	NA	NA	0	0
GCA_003260795.1_ASM326079v1..MH427217.1_16	22	22	0.0139	NA	NA	NA	0	0	PF04943	Poxvirus F11 protein	99.4	1e-27	NA	NA	NA	0	0	VOG03368	Protein F11	343.4	9.4e-102	NA	NA	0	0	ENOG411EP51	Poxvirus F11 protein	203	3.9e-59
GCA_003814265.1_ASM381426v1..MK071989.1_19	30	30	0.00326	NA	NA	NA	0	0	NA	NA	0	0	NA	NA	NA	0	0	VOG05579	Uncharacterized protein L361	79.9	9.5e-22	NA	NA	0	0	NA	NA	0	0
GCA_002966435.1_ASM296643v1..KC008572.1_673	10	10	0.0246	NA	NA	NA	0	0	NA	NA	0	0	NA	NA	NA	0	0	VOG07614	REFSEQ hypothetical protein	116.9	1.6e-33	NA	NA	0	0	NA	NA	0	0
SRX803008.112.fa.dc..contig_36555_3	6	6	0.0509	NA	NA	NA	0	0	PF13385	Concanavalin A-like lectin/glucanases superfamily	33.4	2e-07	NA	NA	NA	0	0	NA	NA	0	0	NA	NA	0	0	NA	NA	0	0
GCA_001654305.1_ViralProj323872..AP017398.1_405	5	5	0.073	NA	NA	NA	0	0	NA	NA	0	0	NA	NA	NA	0	0	VOG08519	REFSEQ hypothetical protein	105.4	4e-30	NA	NA	0	0	NA	NA	0	0
GCA_004156295.1_ASM415629v1..MG807320.1_814	6	6	0.0251	NA	NA	NA	0	0	NA	NA	0	0	NA	NA	NA	0	0	VOG01622	Putative EGF-like domain-containing protein R659	215.9	5.7e-63	NA	NA	0	0	ENOG411EPE2	extracellular region	164.6	1.7e-47
GCA_000911955.1_ViralProj215788..KC977571.1_245	6	6	0.0809	NA	NA	NA	0	0	NA	NA	0	0	NA	NA	NA	0	0	VOG01945	REFSEQ hypothetical protein	107.1	2.5e-30	NA	NA	0	0	NA	NA	0	0
GCA_002966345.1_ASM296634v1..AP017644.1_692	10	10	0.00728	NA	NA	NA	0	0	NA	NA	0	0	NA	NA	NA	0	0	VOG07634	REFSEQ hypothetical protein	93.7	5.3e-26	NA	NA	0	0	NA	NA	0	0
GCA_003233915.1_ASM323391v1..MG011690.1_371	6	6	0.0764	NA	NA	NA	0	0	NA	NA	0	0	NA	NA	NA	0	0	VOG06254	REFSEQ hypothetical protein	734.4	2.7e-220	NA	NA	0	0	NA	NA	0	0
GCA_002966195.1_ASM296619v1..MG779406.1_4	4	5	0.142	NA	NA	NA	0	0	PF12796	Ankyrin repeats (3 copies)	35.9	3.9e-08	NA	NA	NA	0	0	VOG00472	Putative ankyrin repeat protein L897	225.8	2.3e-66	NA	NA	0	0	NA	NA	0	0
GCA_002966345.1_ASM296634v1..AP017644.1_952	4	5	0.147	NA	NA	NA	0	0	NA	NA	0	0	NA	NA	NA	0	0	VOG02009	Putative BTB/POZ domain-containing protein L275	387.4	5.9e-115	NA	NA	0	0	NA	NA	0	0
GCA_000911655.1_ViralProj213019..KC977570.1_1627	5	5	0.0545	NA	NA	NA	0	0	NA	NA	0	0	NA	NA	NA	0	0	VOG06475	REFSEQ hypothetical protein	452.6	6.2e-135	NA	NA	0	0	NA	NA	0	0
GCA_003233895.1_ASM323389v1..MG011689.1_294	6	6	0.115	NA	NA	NA	0	0	NA	NA	0	0	NA	NA	NA	0	0	VOG06226	REFSEQ hypothetical protein	423.9	1.9e-126	NA	NA	0	0	NA	NA	0	0
ERX556034.40.fa.dc..contig_310_1	6	6	0.051	COG0270	L	Site-specific DNA-cytosine methylase	36.1	2.5e-09	PF00145	C-5 cytosine-specific DNA methylase	41.4	5.1e-10	COG0270	L	Cytosine-specific methyltransferase	36.1	2.5e-09	VOG00214	Modification methylase CviJI	52.8	2e-13	TIGR00675	DNA-methyltransferase (dcm)	33.5	1.5e-07	NA	NA	0	0
ERX552252.1.fa.dc..contig_13881_7	6	6	0.0133	COG1011	H	FMN phosphatase YigB, HAD superfamily	71.1	1.4e-19	PF13419	Haloacid dehalogenase-like hydrolase	90.3	7e-25	COG1011	S	Hydrolase	71.1	1.4e-19	NA	NA	0	0	TIGR02253	HAD superfamily (subfamily IA) hydrolase, TIGR02253	113.2	6.2e-32	NA	NA	0	0
ERX552296.13.fa.dc..contig_27728_8	5	5	0.0385	NA	NA	NA	0	0	NA	NA	0	0	NA	NA	NA	0	0	VOG08812	REFSEQ hypothetical protein	171.4	1.1e-49	NA	NA	0	0	NA	NA	0	0
GCA_001602085.1_ViralProj316309..KT752522.1_45	6	6	0.0217	NA	NA	NA	0	0	NA	NA	0	0	NA	NA	NA	0	0	VOG06655	REFSEQ hypothetical protein	40.2	1.7e-09	NA	NA	0	0	NA	NA	0	0
GCA_003233895.1_ASM323389v1..MG011689.1_1002	6	6	0.0194	NA	NA	NA	0	0	NA	NA	0	0	NA	NA	NA	0	0	VOG00694	REFSEQ hypothetical protein	610.4	8.1e-183	NA	NA	0	0	NA	NA	0	0
GCA_003233935.1_ASM323393v1..MG011691.1_54	5	5	0.0807	NA	NA	NA	0	0	NA	NA	0	0	NA	NA	NA	0	0	VOG06165	REFSEQ hypothetical protein	205.7	1.8e-60	NA	NA	0	0	NA	NA	0	0
GCA_003233915.1_ASM323391v1..MG011690.1_564	6	6	0.0748	NA	NA	NA	0	0	NA	NA	0	0	NA	NA	NA	0	0	VOG06305	REFSEQ hypothetical protein	536.1	3e-160	NA	NA	0	0	NA	NA	0	0
GCA_000911955.1_ViralProj215788..KC977571.1_381	5	5	0.113	NA	NA	NA	0	0	NA	NA	0	0	NA	NA	NA	0	0	VOG04025	REFSEQ hypothetical protein	285.6	1.2e-84	NA	NA	0	0	NA	NA	0	0
ERX552270.7.fa.dc..contig_5577_25	5	5	0.088	NA	NA	NA	0	0	PF00168	C2 domain	31.5	7.6e-07	NA	NA	NA	0	0	NA	NA	0	0	NA	NA	0	0	NA	NA	0	0
GCA_002966435.1_ASM296643v1..KC008572.1_336	6	6	0.0406	NA	NA	NA	0	0	NA	NA	0	0	NA	NA	NA	0	0	VOG03426	Uncharacterized protein L550	268.5	1.7e-79	NA	NA	0	0	NA	NA	0	0
SRX802077.79.fa.dc..contig_43329_16	6	6	0.0164	NA	NA	NA	0	0	PF00240	Ubiquitin family	33	1.6e-07	NA	NA	NA	0	0	NA	NA	0	0	TIGR00601	UV excision repair protein Rad23	35.1	3.6e-08	NA	NA	0	0
GCA_001974475.1_ViralProj368971..KX643370.1_52	5	5	0.0684	NA	NA	NA	0	0	NA	NA	0	0	NA	NA	NA	0	0	VOG04519	Transmembrane protein 069R	97.7	1.5e-27	NA	NA	0	0	NA	NA	0	0
GCA_002270885.1_ViralProj399945..MF001304.1_196	6	6	0.0559	NA	NA	NA	0	0	NA	NA	0	0	NA	NA	NA	0	0	VOG02350	Uncharacterized protein 18	36.2	2.4e-08	NA	NA	0	0	NA	NA	0	0
GCA_001806195.1_ViralProj349153..KT835053.1_84	6	6	0.0619	NA	NA	NA	0	0	NA	NA	0	0	NA	NA	NA	0	0	VOG02324	REFSEQ hypothetical protein	100.5	2e-28	NA	NA	0	0	NA	NA	0	0
GCA_000911955.1_ViralProj215788..KC977571.1_75	5	5	0.0978	NA	NA	NA	0	0	NA	NA	0	0	NA	NA	NA	0	0	VOG03799	REFSEQ hypothetical protein	261.8	1.4e-77	NA	NA	0	0	NA	NA	0	0
GCA_000838105.1_ViralProj14124..AF303741.1_108	17	17	0.00572	NA	NA	NA	0	0	NA	NA	0	0	NA	NA	NA	0	0	VOG03531	Uncharacterized protein 073R	249.4	7.4e-74	NA	NA	0	0	NA	NA	0	0
GCA_002966345.1_ASM296634v1..AP017644.1_670	8	8	0.0174	NA	NA	NA	0	0	NA	NA	0	0	NA	NA	NA	0	0	VOG05646	Uncharacterized protein L609	387.8	1.1e-115	NA	NA	0	0	NA	NA	0	0
GCA_002966195.1_ASM296619v1..MG779348.1_7	8	8	0.0378	NA	NA	NA	0	0	NA	NA	0	0	NA	NA	NA	0	0	VOG07628	REFSEQ hypothetical protein	199.2	1.2e-58	NA	NA	0	0	NA	NA	0	0
ERX552299.29.fa.dc..contig_11302_107	18	18	0.00253	NA	NA	NA	0	0	NA	NA	0	0	NA	NA	NA	0	0	VOG06264	REFSEQ hypothetical protein	55.7	1.3e-14	NA	NA	0	0	NA	NA	0	0
GCA_000873685.1_ViralProj20989..DQ491002.1_274	11	11	0.00716	NA	NA	NA	0	0	NA	NA	0	0	NA	NA	NA	0	0	VOG05303	REFSEQ hypothetical protein	258.4	9.5e-77	NA	NA	0	0	NA	NA	0	0
GCA_004156295.1_ASM415629v1..MG807320.1_532	7	7	0.0242	NA	NA	NA	0	0	NA	NA	0	0	NA	NA	NA	0	0	VOG05584	Uncharacterized protein R349	1025.7	0	NA	NA	0	0	NA	NA	0	0
ERX552270.51.fa.dc..contig_13140_51	7	7	0.00845	NA	NA	NA	0	0	NA	NA	0	0	NA	NA	NA	0	0	VOG05350	REFSEQ hypothetical protein	98.2	2.4e-27	NA	NA	0	0	NA	NA	0	0
SRX802077.79.fa.dc..contig_8904_45	7	7	0.0173	COG1597	IR	Diacylglycerol kinase family enzyme	158	1.1e-45	PF00781	Diacylglycerol kinase catalytic domain	69.6	8.4e-19	COG1597	I	diacylglycerol kinase	158	1.1e-45	NA	NA	0	0	TIGR00147	lipid kinase, YegS/Rv2252/BmrU family	67.7	3.5e-18	NA	NA	0	0
GCA_000847045.1_ViralProj14564..JF411744.1_198	7	7	0.0599	NA	NA	NA	0	0	NA	NA	0	0	NA	NA	NA	0	0	VOG07534	REFSEQ hypothetical protein	143.3	6.9e-42	NA	NA	0	0	NA	NA	0	0
ERX555951.15.fa.dc..contig_13050_1	10	10	0.0513	NA	NA	NA	0	0	PF05887	Procyclic acidic repetitive protein (PARP)	66.1	1.4e-17	NA	NA	NA	0	0	VOG05179	REFSEQ hypothetical protein	49.1	2.1e-12	NA	NA	0	0	NA	NA	0	0
SRX331965.24.fa.dc..contig_51_1	15	15	0.00818	NA	NA	NA	0	0	NA	NA	0	0	NA	NA	NA	0	0	VOG08944	REFSEQ hoar orf	29.1	1e-06	NA	NA	0	0	NA	NA	0	0
GCA_000861985.1_ViralProj15462..AY689436.1_117	67	67	0.0088	NA	NA	NA	0	0	PF03292	Poxvirus P4B major core protein	1192.5	0	NA	NA	NA	0	0	VOG02902	Major core protein 4b	946.4	3e-284	NA	NA	0	0	ENOG411EPID	Poxvirus P4B major core protein	1043.2	0
ERX556034.40.fa.dc..contig_310_2	14	14	0.0166	NA	NA	NA	0	0	NA	NA	0	0	NA	NA	NA	0	0	VOG06954	REFSEQ hypothetical protein	330.7	1.1e-98	NA	NA	0	0	NA	NA	0	0
GCA_001695465.1_ViralProj331044..KU980965.1_26	9	9	0.0255	NA	NA	NA	0	0	NA	NA	0	0	NA	NA	NA	0	0	VOG04843	REFSEQ hypothetical protein	662.9	1.3e-198	NA	NA	0	0	ENOG411ENXR	NA	32.2	1.8e-07
GCA_002966345.1_ASM296634v1..AP017644.1_246	9	9	0.00409	NA	NA	NA	0	0	NA	NA	0	0	NA	NA	NA	0	0	VOG04299	Uncharacterized protein R212	334.1	1.7e-99	NA	NA	0	0	NA	NA	0	0
GCA_001602085.1_ViralProj316309..KT752522.1_445	9	9	0.00757	NA	NA	NA	0	0	NA	NA	0	0	NA	NA	NA	0	0	VOG06741	REFSEQ hypothetical protein	285.7	2.3e-85	NA	NA	0	0	NA	NA	0	0
GCA_000861985.1_ViralProj15462..AY689436.1_123	33	33	0.000839	NA	NA	NA	0	0	PF04835	A9 protein conserved region	112.2	4.2e-32	NA	NA	NA	0	0	VOG02489	Virion membrane protein A9	141.4	3e-41	NA	NA	0	0	ENOG411EPFW	A9 protein conserved region	150.3	6e-44
GCA_002966345.1_ASM296634v1..AP017644.1_109	8	8	0.0152	NA	NA	NA	0	0	NA	NA	0	0	NA	NA	NA	0	0	VOG00271	Putative ankyrin repeat protein FPV018	34.9	3.7e-08	NA	NA	0	0	ENOG411EPCP	NA	36.1	1.3e-08
GCA_000893455.1_ViralProj65279..HQ113105.1_104	8	8	0.0178	NA	NA	NA	0	0	NA	NA	0	0	NA	NA	NA	0	0	VOG06753	REFSEQ hypothetical protein	268.7	6.8e-80	NA	NA	0	0	NA	NA	0	0
GCA_002966485.1_ASM296648v1..KY523104.1_701	8	8	0.0124	NA	NA	NA	0	0	NA	NA	0	0	NA	NA	NA	0	0	VOG07579	Uncharacterized protein L792	73.7	5.6e-20	NA	NA	0	0	NA	NA	0	0
GCA_002966195.1_ASM296619v1..MG779320.1_27	8	8	0.0168	NA	NA	NA	0	0	NA	NA	0	0	NA	NA	NA	0	0	VOG02531	Uncharacterized protein L237	293.7	2.6e-87	NA	NA	0	0	NA	NA	0	0
GCA_002966215.1_ASM296621v1..KY684090.1_44	8	8	0.0109	NA	NA	NA	0	0	PF02810	SEC-C motif	29.2	2.8e-06	NA	NA	NA	0	0	NA	NA	0	0	NA	NA	0	0	NA	NA	0	0
GCA_000847045.1_ViralProj14564..JF411744.1_32	10	10	0.0547	NA	NA	NA	0	0	NA	NA	0	0	NA	NA	NA	0	0	VOG05183	REFSEQ hypothetical protein	164.1	2e-48	NA	NA	0	0	NA	NA	0	0
GCA_000893455.1_ViralProj65279..HQ113105.1_260	10	10	0.0268	NA	NA	NA	0	0	NA	NA	0	0	NA	NA	NA	0	0	VOG06984	REFSEQ hypothetical protein	189.6	3e-56	NA	NA	0	0	NA	NA	0	0
GCA_000846905.1_ViralProj14544..AY521625.1_137	10	10	0.00776	NA	NA	NA	0	0	PF01403	Sema domain	107.3	3.6e-30	NA	NA	NA	0	0	VOG01702	Semaphorin-like protein A39	564	1.6e-168	NA	NA	0	0	ENOG411EP3S	Sema domain	177.2	1.9e-51
SRX802963.30.fa.dc..contig_16514_33	26	26	0.0296	NA	NA	NA	0	0	NA	NA	0	0	NA	NA	NA	0	0	VOG05496	Uncharacterized protein R203	105.4	1.7e-29	NA	NA	0	0	NA	NA	0	0
ERX552288.49.fa.dc..contig_913_28	9	9	0.183	NA	NA	NA	0	0	NA	NA	0	0	NA	NA	NA	0	0	VOG01923	REFSEQ hypothetical protein	31.2	4.5e-07	NA	NA	0	0	NA	NA	0	0
ERX552256.88.fa.dc..contig_24386_36	3	3	0.213	COG0459	O	Chaperonin GroEL (HSP60 family)	37.8	1.5e-09	PF01363	FYVE zinc finger	46.1	1.9e-11	COG0459	O	Prevents misfolding and promotes the refolding and proper assembly of unfolded polypeptides generated under stress conditions (By similarity)	37.8	1.5e-09	NA	NA	0	0	NA	NA	0	0	NA	NA	0	0
GCA_003233915.1_ASM323391v1..MG011690.1_1504	2	3	0.324	NA	NA	NA	0	0	NA	NA	0	0	NA	NA	NA	0	0	VOG00174	REFSEQ hypothetical protein	315.2	2.8e-93	NA	NA	0	0	NA	NA	0	0
GCA_000911955.1_ViralProj215788..KC977571.1_1058	4	4	0.155	NA	NA	NA	0	0	NA	NA	0	0	NA	NA	NA	0	0	VOG03456	REFSEQ hypothetical protein	82.8	6.9e-23	NA	NA	0	0	NA	NA	0	0
ERX633347.22.fa.dc..contig_725_24	3	3	0.165	COG0307	H	Riboflavin synthase alpha chain	125.6	1.4e-35	PF00677	Lumazine binding domain	67.3	4e-18	COG0307	H	riboflavin synthase, subunit alpha	125.6	1.4e-35	NA	NA	0	0	TIGR00187	riboflavin synthase, alpha subunit	100.9	2.1e-28	NA	NA	0	0
GCA_003814265.1_ASM381426v1..MK071979.1_164	3	3	0.0941	COG1661	R	Predicted DNA-binding protein with PD1-like DNA-binding motif	106.3	6.7e-30	PF03479	Domain of unknown function (DUF296)	61	5.6e-16	COG1661	S	DNA-binding protein	106.3	6.7e-30	NA	NA	0	0	NA	NA	0	0	NA	NA	0	0
GCA_000911955.1_ViralProj215788..KC977571.1_1887	3	3	0.096	NA	NA	NA	0	0	NA	NA	0	0	NA	NA	NA	0	0	VOG00766	REFSEQ hypothetical protein	211.4	1.4e-61	NA	NA	0	0	NA	NA	0	0
GCA_004156295.1_ASM415629v1..MG807320.1_543	3	3	0.262	NA	NA	NA	0	0	NA	NA	0	0	NA	NA	NA	0	0	VOG05591	REFSEQ hypothetical protein	312.4	2.1e-92	NA	NA	0	0	NA	NA	0	0
SRX331703.39.fa.dc..contig_900_45	6	6	0.0345	NA	NA	NA	0	0	PF02976	DNA mismatch repair enzyme MutH	44.9	4.2e-11	NA	NA	NA	0	0	VOG22333	REFSEQ hypothetical protein	39	3.3e-09	NA	NA	0	0	NA	NA	0	0
GCA_003814125.1_ASM381412v1..MK072272.1_8	2	3	0.331	COG0790	T	TPR repeat	49.9	1.5e-13	NA	NA	0	0	COG0790	S	Sel1 domain protein repeat-containing protein	49.9	1.5e-13	VOG00870	Putative sel1-like repeat-containing protein L21	27.3	7e-06	NA	NA	0	0	NA	NA	0	0
GCA_001430035.1_ViralProj300256..LC015649.1_250	4	4	0.174	NA	NA	NA	0	0	NA	NA	0	0	NA	NA	NA	0	0	VOG08212	REFSEQ hypothetical protein	194.2	2.3e-57	NA	NA	0	0	NA	NA	0	0
GCA_000848865.1_ViralProj14600..AF371960.1_27	3	3	0.0697	COG0840	NT	Methyl-accepting chemotaxis protein	42.7	6.1e-11	PF00053	Laminin EGF domain	94.7	1.2e-26	COG0840	S	Methyl-accepting chemotaxis	42.7	6.1e-11	NA	NA	0	0	NA	NA	0	0	NA	NA	0	0
ERX556015.14.fa.dc..contig_36866_17	3	3	0.285	COG1053	C	Succinate dehydrogenase/fumarate reductase, flavoprotein subunit	75.3	1.1e-20	PF00890	FAD binding domain	69.8	1e-18	COG1053	C	Succinate DeHydrogenase	75.3	1.1e-20	NA	NA	0	0	TIGR01816	succinate dehydrogenase, flavoprotein subunit, E. coli/mitochondrial subgroup	113.9	2.5e-32	NA	NA	0	0
ERX555978.20.fa.dc..contig_26227_31	4	4	0.163	NA	NA	NA	0	0	PF05887	Procyclic acidic repetitive protein (PARP)	51	6.7e-13	NA	NA	NA	0	0	VOG05325	REFSEQ hypothetical protein	45.7	1.7e-11	NA	NA	0	0	NA	NA	0	0
GCA_000427135.1_AHEV_1..HF679131.1_200	2	3	0.317	NA	NA	NA	0	0	PF02331	Apoptosis preventing protein	103.9	4.6e-29	NA	NA	NA	0	0	VOG03387	Early 35 kDa protein	274.8	4.6e-81	NA	NA	0	0	NA	NA	0	0
SRX802963.107.fa.dc..contig_26644_11	4	4	0.0378	NA	NA	NA	0	0	NA	NA	0	0	NA	NA	NA	0	0	VOG08812	REFSEQ hypothetical protein	97.1	5.2e-27	NA	NA	0	0	NA	NA	0	0
GCA_003814165.1_ASM381416v1..MK072404.1_5	2	3	0.321	NA	NA	NA	0	0	PF04102	SlyX	33.6	2.1e-07	NA	NA	NA	0	0	VOG01977	Sigma-C capsid protein	34.4	4.9e-08	TIGR04523	NA	26.1	8.3e-06	NA	NA	0	0
SRX327520.331.fa.dc..contig_31827_37	3	3	0.224	NA	NA	NA	0	0	PF06541	Putative ABC-transporter type IV	46.4	2.1e-11	NA	NA	NA	0	0	NA	NA	0	0	NA	NA	0	0	NA	NA	0	0
SRX327520.410.fa.dc..contig_91963_35	4	4	0.063	COG0419	L	DNA repair exonuclease SbcCD ATPase subunit	44	9.8e-12	NA	NA	0	0	COG0419	L	Involved in DNA double-strand break repair (DSBR). The Rad50 Mre11 complex possesses single-strand endonuclease activity and ATP-dependent double-strand-specific 3'-5' exonuclease activity. Rad50 provides an ATP-dependent control of Mre11 by unwinding and or repositioning DNA ends into the Mre11 active site (By similarity)	44	9.8e-12	VOG01290	REFSEQ hypothetical protein	29.8	1.2e-06	TIGR02168	chromosome segregation protein SMC, common bacterial type	45.6	9.6e-12	NA	NA	0	0
SRX696246.4.fa.dc..contig_92_100	4	4	0.105	NA	NA	NA	0	0	PF16903	Major capsid protein N-terminus	118.4	1.4e-33	NA	NA	NA	0	0	VOG00022	Major capsid protein	343.5	7.2e-102	NA	NA	0	0	ENOG411EPMX	Large eukaryotic DNA virus major capsid protein	320.2	9.4e-95
ERX633345.33.fa.dc..contig_34241_4	4	4	0.0213	NA	NA	NA	0	0	PF00651	BTB/POZ domain	42.4	3e-10	NA	NA	NA	0	0	VOG03741	REFSEQ hypothetical protein	43.2	6.9e-11	NA	NA	0	0	NA	NA	0	0
GCA_002966345.1_ASM296634v1..AP017644.1_253	10	10	0.00396	NA	NA	NA	0	0	PF07000	Protein of unknown function (DUF1308)	41.9	3e-10	NA	NA	NA	0	0	VOG05503	Uncharacterized protein R220	636.6	3.7e-191	NA	NA	0	0	NA	NA	0	0
GCA_002966235.1_ASM296623v1..KY684083.1_454	3	4	0.205	COG1864	F	DNA/RNA endonuclease G, NUC1	82.7	1.2e-22	PF01223	DNA/RNA non-specific endonuclease	76.8	9.8e-21	COG1864	F	DNA RNA NON-specific endonuclease	82.7	1.2e-22	NA	NA	0	0	NA	NA	0	0	NA	NA	0	0
GCA_003814125.1_ASM381412v1..MK072298.1_4	2	3	0.317	COG1552	J	Ribosomal protein L40E	144.4	3.1e-41	PF00240	Ubiquitin family	89	5.7e-25	COG1552	J	Ribosomal protein	144.4	3.1e-41	VOG00125	Ubiquitin-60S ribosomal protein L40	105.7	1.3e-29	TIGR00601	UV excision repair protein Rad23	39.3	2e-09	ENOG411EP88	Ubiquitin family	128.3	4.1e-37
SRX327520.277.fa.dc..contig_89038_10	3	3	0.31	NA	NA	NA	0	0	NA	NA	0	0	NA	NA	NA	0	0	VOG04345	Putative RING finger protein 121R	35.3	4.7e-08	NA	NA	0	0	NA	NA	0	0
GCA_003814185.1_ASM381418v1..MK072443.1_9	4	4	0.0788	NA	NA	NA	0	0	PF01852	START domain	57.9	4e-15	NA	NA	NA	0	0	NA	NA	0	0	NA	NA	0	0	NA	NA	0	0
GCA_002966405.1_ASM296640v1..MF782455.1_143	4	4	0.188	NA	NA	NA	0	0	PF01145	SPFH domain / Band 7 family	27.8	9.8e-06	NA	NA	NA	0	0	NA	NA	0	0	NA	NA	0	0	NA	NA	0	0
GCA_002966255.1_ASM296625v1..KY684104.1_72	3	3	0.221	NA	NA	NA	0	0	PF13538	UvrD-like helicase C-terminal domain	33.6	1.1e-07	NA	NA	NA	0	0	VOG00098	ATP-dependent DNA helicase dda	43.9	5.7e-11	NA	NA	0	0	NA	NA	0	0
GCA_002966215.1_ASM296621v1..KY684085.1_83	3	3	0.169	COG0484	O	DnaJ-class molecular chaperone with C-terminal Zn finger domain	31.8	4.3e-08	PF00226	DnaJ domain	36.6	1.6e-08	COG0484	O	ATP binding to DnaK triggers the release of the substrate protein, thus completing the reaction cycle. Several rounds of ATP-dependent interactions between DnaJ, DnaK and GrpE are required for fully efficient folding. Also involved, together with DnaK and GrpE, in the DNA replication of plasmids through activation of initiation proteins (By similarity)	31.8	4.3e-08	VOG00476	Chaperone protein DnaJ	31.7	5e-07	TIGR02349	chaperone protein DnaJ	30.6	9.4e-07	NA	NA	0	0
GCA_000838105.1_ViralProj14124..AF303741.1_119	3	3	0.0832	NA	NA	NA	0	0	NA	NA	0	0	NA	NA	NA	0	0	VOG08438	Uncharacterized protein 253L	327.9	4.8e-98	NA	NA	0	0	NA	NA	0	0
SRX802982.1.fa.dc..contig_37282_6	7	7	0.0281	NA	NA	NA	0	0	NA	NA	0	0	NA	NA	NA	0	0	VOG08577	REFSEQ hypothetical protein	514.8	1.3e-153	NA	NA	0	0	NA	NA	0	0
ERX555987.30.fa.dc..contig_23574_17	4	4	0.178	NA	NA	NA	0	0	NA	NA	0	0	NA	NA	NA	0	0	VOG06897	REFSEQ hypothetical protein	215.1	4.2e-63	NA	NA	0	0	NA	NA	0	0
GCA_002966275.1_ASM296627v1..KY684112.1_33	6	6	0.127	NA	NA	NA	0	0	NA	NA	0	0	NA	NA	NA	0	0	VOG02754	REFSEQ hypothetical protein	33.3	1.9e-07	NA	NA	0	0	NA	NA	0	0
GCA_003233935.1_ASM323393v1..MG011691.1_1792	3	3	0.12	NA	NA	NA	0	0	NA	NA	0	0	NA	NA	NA	0	0	VOG08760	REFSEQ hypothetical protein	275.9	2.2e-82	NA	NA	0	0	NA	NA	0	0
GCA_000841685.1_ViralProj14340..AY318871.1_165	2	3	0.324	NA	NA	NA	0	0	PF00019	Transforming growth factor beta like domain	63.6	1.2e-16	NA	NA	NA	0	0	VOG04874	REFSEQ transforming growth factor B	115.9	1e-32	NA	NA	0	0	NA	NA	0	0
GCA_002966195.1_ASM296619v1..MG779352.1_6	4	4	0.0932	NA	NA	NA	0	0	PF08881	CVNH domain	46.3	2.4e-11	NA	NA	NA	0	0	VOG07629	REFSEQ cyanovirin-N domain protein	390.7	3.8e-117	NA	NA	0	0	NA	NA	0	0
SRX802189.83.fa.dc..contig_2507_36	4	4	0.104	COG0401	S	Uncharacterized membrane protein YqaE, homolog of Blt101, UPF0057 family	37.1	1.8e-08	PF01679	Proteolipid membrane potential modulator	32	4.6e-07	COG0401	S	hydrophobic protein	37.1	1.8e-08	NA	NA	0	0	NA	NA	0	0	NA	NA	0	0
GCA_003814125.1_ASM381412v1..MK072283.1_2	2	3	0.326	COG0229	O	Peptide methionine sulfoxide reductase MsrB	38.4	8.9e-10	PF00415	Regulator of chromosome condensation (RCC1) repeat	98.6	1e-27	COG0229	O	)-reductase	38.4	8.9e-10	VOG00199	Regulator of chromosome condensation	170.3	3.7e-49	NA	NA	0	0	NA	NA	0	0
GCA_003233915.1_ASM323391v1..MG011690.1_735	2	4	0.473	NA	NA	NA	0	0	NA	NA	0	0	NA	NA	NA	0	0	VOG08759	REFSEQ hypothetical protein	249.6	3.4e-74	NA	NA	0	0	NA	NA	0	0
GCA_002966195.1_ASM296619v1..MG779310.1_23	4	4	0.0803	NA	NA	NA	0	0	PF00046	Homeobox domain	46.4	1.1e-11	NA	NA	NA	0	0	NA	NA	0	0	NA	NA	0	0	NA	NA	0	0
GCA_000888735.1_ViralProj60053..HQ336222.2_27	5	6	0.169	NA	NA	NA	0	0	NA	NA	0	0	NA	NA	NA	0	0	VOG05692	Uncharacterized protein L19	228	1e-67	NA	NA	0	0	NA	NA	0	0
GCA_002966345.1_ASM296634v1..AP017644.1_24	4	4	0.0812	NA	NA	NA	0	0	NA	NA	0	0	NA	NA	NA	0	0	VOG02096	Uncharacterized protein L15	146.7	1.3e-42	NA	NA	0	0	NA	NA	0	0
GCA_000888735.1_ViralProj60053..HQ336222.2_130	4	4	0.0556	NA	NA	NA	0	0	NA	NA	0	0	NA	NA	NA	0	0	VOG05467	Putative BTB/POZ domain-containing protein L742	126.2	7.8e-36	NA	NA	0	0	NA	NA	0	0
GCA_000911955.1_ViralProj215788..KC977571.1_2000	3	3	0.149	NA	NA	NA	0	0	NA	NA	0	0	NA	NA	NA	0	0	VOG02091	REFSEQ hypothetical protein	155.6	3e-45	NA	NA	0	0	NA	NA	0	0
GCA_002966195.1_ASM296619v1..MG779374.1_1	2	3	0.332	NA	NA	NA	0	0	PF01391	Collagen triple helix repeat (20 copies)	30.6	9.5e-07	NA	NA	NA	0	0	VOG00483	Collagen-like protein 7	248.2	6.8e-73	NA	NA	0	0	NA	NA	0	0
GCA_002966195.1_ASM296619v1..MG779337.1_1	2	3	0.326	NA	NA	NA	0	0	NA	NA	0	0	NA	NA	NA	0	0	VOG05546	Uncharacterized protein L452	178.3	1.4e-51	NA	NA	0	0	NA	NA	0	0
GCA_000923135.1_ViralProj253477..KJ859677.1_166	4	4	0.111	NA	NA	NA	0	0	NA	NA	0	0	NA	NA	NA	0	0	VOG04880	REFSEQ hypothetical protein	143.3	1.5e-41	NA	NA	0	0	NA	NA	0	0
GCA_003233935.1_ASM323393v1..MG011691.1_1058	2	3	0.331	NA	NA	NA	0	0	NA	NA	0	0	NA	NA	NA	0	0	VOG08749	REFSEQ hypothetical protein	270.2	5.9e-81	NA	NA	0	0	NA	NA	0	0
GCA_002219465.1_ViralProj394314..KY382358.2_117	4	4	0.191	NA	NA	NA	0	0	NA	NA	0	0	NA	NA	NA	0	0	VOG04848	REFSEQ hypothetical protein	353	7.9e-105	NA	NA	0	0	NA	NA	0	0
GCA_004156275.1_ASM415627v1..MG807319.1_634	4	4	0.116	NA	NA	NA	0	0	NA	NA	0	0	NA	NA	NA	0	0	VOG05615	Uncharacterized protein R525	846.2	5.1e-254	NA	NA	0	0	NA	NA	0	0
GCA_002966435.1_ASM296643v1..KC008572.1_939	6	6	0.0843	NA	NA	NA	0	0	NA	NA	0	0	NA	NA	NA	0	0	VOG07661	Uncharacterized protein L53	62.4	2e-16	NA	NA	0	0	NA	NA	0	0
GCA_000923135.1_ViralProj253477..KJ859677.1_295	3	3	0.319	NA	NA	NA	0	0	NA	NA	0	0	NA	NA	NA	0	0	VOG01711	REFSEQ EFc gene family protein	204.4	1.7e-60	NA	NA	0	0	NA	NA	0	0
SRX327520.331.fa.dc..contig_85908_19	4	4	0.0491	NA	NA	NA	0	0	NA	NA	0	0	NA	NA	NA	0	0	VOG03083	REFSEQ hypothetical protein	46.9	6.7e-12	NA	NA	0	0	NA	NA	0	0
GCA_001431935.1_ViralProj301027..KP728110.2_165	3	3	0.113	NA	NA	NA	0	0	NA	NA	0	0	NA	NA	NA	0	0	VOG00604	REFSEQ V-type Ig domain protein	181	9.5e-53	NA	NA	0	0	NA	NA	0	0
GCA_003814125.1_ASM381412v1..MK072286.1_9	2	3	0.317	NA	NA	NA	0	0	PF12799	Leucine Rich repeats (2 copies)	41.2	6.5e-10	NA	NA	NA	0	0	VOG00032	Putative F-box/LRR-repeat protein R542	53.4	7e-14	NA	NA	0	0	NA	NA	0	0
GCA_002966485.1_ASM296648v1..KY523104.1_285	3	3	0.187	NA	NA	NA	0	0	NA	NA	0	0	NA	NA	NA	0	0	VOG05621	HMG box-containing protein R545	134.9	2e-38	NA	NA	0	0	NA	NA	0	0
GCA_003814165.1_ASM381416v1..MK072416.1_7	2	3	0.323	COG0790	T	TPR repeat	104.1	7e-30	PF13176	Tetratricopeptide repeat	50.7	3.2e-13	COG0790	S	Sel1 domain protein repeat-containing protein	104.1	7e-30	VOG00870	Putative sel1-like repeat-containing protein L21	65.1	2.4e-17	NA	NA	0	0	NA	NA	0	0
GCA_003814185.1_ASM381418v1..MK072452.1_10	4	4	0.0436	NA	NA	NA	0	0	NA	NA	0	0	NA	NA	NA	0	0	VOG05615	Uncharacterized protein R525	190.3	2.6e-55	NA	NA	0	0	NA	NA	0	0
GCA_900323535.1_PRJEB25578..LT994651.1_15	4	4	0.0354	COG0501	O	Zn-dependent protease with chaperone function	43.1	8.1e-11	PF01435	Peptidase family M48	35.2	4.8e-08	COG0501	O	Protease HtpX homolog	43.1	8.1e-11	NA	NA	0	0	NA	NA	0	0	NA	NA	0	0
GCA_003814265.1_ASM381426v1..MK071979.1_353	3	3	0.317	NA	NA	NA	0	0	PF12796	Ankyrin repeats (3 copies)	40.7	1.2e-09	NA	NA	NA	0	0	VOG00002	Putative ankyrin repeat protein FPV162	31.4	6.2e-07	NA	NA	0	0	ENOG411EPCP	NA	30.8	5.7e-07
ERX552252.37.fa.dc..contig_3884_13	3	3	0.0844	NA	NA	NA	0	0	PF04886	PT repeat	32.6	2e-07	NA	NA	NA	0	0	VOG05263	REFSEQ hypothetical protein	28	4e-06	NA	NA	0	0	NA	NA	0	0
GCA_000911655.1_ViralProj213019..KC977570.1_1222	3	3	0.255	NA	NA	NA	0	0	NA	NA	0	0	NA	NA	NA	0	0	VOG07974	REFSEQ hypothetical protein	301.5	4.9e-90	NA	NA	0	0	NA	NA	0	0
GCA_000889395.1_ViralProj59783..GU244497.1_455	3	3	0.178	NA	NA	NA	0	0	NA	NA	0	0	NA	NA	NA	0	0	VOG00369	Modification methylase CviRI	110.5	4e-31	NA	NA	0	0	NA	NA	0	0
GCA_000911655.1_ViralProj213019..KC977570.1_512	2	3	0.32	NA	NA	NA	0	0	NA	NA	0	0	NA	NA	NA	0	0	VOG01741	REFSEQ hypothetical protein	892.2	1.1e-267	NA	NA	0	0	NA	NA	0	0
GCA_000911655.1_ViralProj213019..KC977570.1_485	2	3	0.33	NA	NA	NA	0	0	NA	NA	0	0	NA	NA	NA	0	0	VOG07979	REFSEQ F-box domain	454.1	8.9e-136	NA	NA	0	0	NA	NA	0	0
GCA_003814085.1_ASM381408v1..MK072132.1_39	3	3	0.317	COG0665	E	Glycine/D-amino acid oxidase (deaminating)	29	1.2e-06	PF01494	FAD binding domain	30.6	9.2e-07	COG0665	E	Catalyzes the last two steps in the biosynthesis of 5- methylaminomethyl-2-thiouridine (mnm(5)s(2)U) at the wobble position (U34) in tRNA. Catalyzes the FAD-dependent demodification of cmnm(5)s(2)U34 to nm(5)s(2)U34, followed by the transfer of a methyl group from S-adenosyl-L-methionine to nm(5)s(2)U34, to form mnm(5)s(2)U34 (By similarity)	29	1.2e-06	NA	NA	0	0	TIGR02032	geranylgeranyl reductase family	29	3.6e-06	NA	NA	0	0
GCA_900323535.1_PRJEB25578..LT994651.1_295	4	4	0.023	NA	NA	NA	0	0	NA	NA	0	0	NA	NA	NA	0	0	VOG00001	Putative ankyrin repeat protein L23	39.4	2.5e-09	NA	NA	0	0	NA	NA	0	0
GCA_000916235.1_ViralProj239737..HF920634.1_81	7	7	0.0373	NA	NA	NA	0	0	NA	NA	0	0	NA	NA	NA	0	0	VOG04223	Uncharacterized protein IIV3-013L	158.3	2.2e-46	NA	NA	0	0	NA	NA	0	0
ERX555954.49.fa.dc..contig_1792_31	3	3	0.311	NA	NA	NA	0	0	NA	NA	0	0	NA	NA	NA	0	0	VOG03264	REFSEQ hypothetical protein	75.3	2e-20	NA	NA	0	0	NA	NA	0	0
GCA_000871245.1_ViralProj20991..DQ491003.2_119	6	6	0.0587	NA	NA	NA	0	0	NA	NA	0	0	NA	NA	NA	0	0	VOG05233	REFSEQ hypothetical protein	156.2	8.7e-46	NA	NA	0	0	NA	NA	0	0
GCA_001995575.1_ViralProj357483..LT671577.1_335	3	3	0.173	NA	NA	NA	0	0	NA	NA	0	0	NA	NA	NA	0	0	VOG04325	REFSEQ hypothetical protein	116.4	5.2e-33	NA	NA	0	0	NA	NA	0	0
ERX552302.42.fa.dc..contig_5540_22	3	3	0.152	NA	NA	NA	0	0	NA	NA	0	0	NA	NA	NA	0	0	VOG08812	REFSEQ hypothetical protein	47.3	7.6e-12	NA	NA	0	0	NA	NA	0	0
ERX552277.13.fa.dc..contig_7204_7	6	6	0.0154	NA	NA	NA	0	0	PF00134	Cyclin, N-terminal domain	112.1	6.7e-32	NA	NA	NA	0	0	VOG05096	Cyclin homolog	77.1	6.8e-21	NA	NA	0	0	ENOG411EPKM	Cyclin, N-terminal domain	61.4	4.5e-16
GCA_000839605.1_ViralProj14081..L63545.1_41	3	3	0.159	NA	NA	NA	0	0	NA	NA	0	0	NA	NA	NA	0	0	VOG07225	REFSEQ hypothetical protein	602	3.4e-180	NA	NA	0	0	NA	NA	0	0
GCA_900205285.1_ASM90020528v1..LT907979.1_193	4	4	0.0391	NA	NA	NA	0	0	NA	NA	0	0	NA	NA	NA	0	0	VOG04325	REFSEQ hypothetical protein	85.5	1.3e-23	NA	NA	0	0	NA	NA	0	0
GCA_001654305.1_ViralProj323872..AP017398.1_458	9	9	0.0184	NA	NA	NA	0	0	NA	NA	0	0	NA	NA	NA	0	0	VOG06653	REFSEQ hypothetical protein	232.7	6.6e-69	NA	NA	0	0	NA	NA	0	0
GCA_900205285.1_ASM90020528v1..LT907979.1_652	3	4	0.144	NA	NA	NA	0	0	PF12796	Ankyrin repeats (3 copies)	30.4	2e-06	NA	NA	NA	0	0	VOG00001	Putative ankyrin repeat protein L23	70.6	8e-19	NA	NA	0	0	NA	NA	0	0
GCA_900205285.1_ASM90020528v1..LT907979.1_651	3	3	0.269	NA	NA	NA	0	0	NA	NA	0	0	NA	NA	NA	0	0	VOG00001	Putative ankyrin repeat protein L23	48.8	3.5e-12	NA	NA	0	0	NA	NA	0	0
GCA_000839765.1_ViralProj14114..AF204951.2_41	3	3	0.0459	NA	NA	NA	0	0	PF06054	Competence protein CoiA-like family	40	1.1e-09	NA	NA	NA	0	0	NA	NA	0	0	NA	NA	0	0	NA	NA	0	0
GCA_900205285.1_ASM90020528v1..LT907979.1_431	3	3	0.124	NA	NA	NA	0	0	NA	NA	0	0	NA	NA	NA	0	0	VOG08079	REFSEQ hypothetical protein	533.7	1.7e-159	NA	NA	0	0	NA	NA	0	0
GCA_900205285.1_ASM90020528v1..LT907979.1_459	2	3	0.327	NA	NA	NA	0	0	NA	NA	0	0	NA	NA	NA	0	0	VOG04325	REFSEQ hypothetical protein	30.7	5.1e-07	NA	NA	0	0	NA	NA	0	0
GCA_000916835.1_ViralProj237323..KF740664.1_228	3	3	0.0674	NA	NA	NA	0	0	NA	NA	0	0	NA	NA	NA	0	0	VOG04325	REFSEQ hypothetical protein	195.8	4.4e-57	NA	NA	0	0	NA	NA	0	0
GCA_000874805.1_ViralProj31093..EU916176.1_14	2	3	0.328	NA	NA	NA	0	0	PF13385	Concanavalin A-like lectin/glucanases superfamily	59.1	2.5e-15	NA	NA	NA	0	0	VOG08988	REFSEQ EsV-1-160	42.7	8.3e-11	NA	NA	0	0	NA	NA	0	0
GCA_003233915.1_ASM323391v1..MG011690.1_1443	5	6	0.116	NA	NA	NA	0	0	NA	NA	0	0	NA	NA	NA	0	0	VOG00014	REFSEQ hypothetical protein	347.6	5.1e-103	NA	NA	0	0	NA	NA	0	0
GCA_003233935.1_ASM323393v1..MG011691.1_1881	4	4	0.104	NA	NA	NA	0	0	PF13637	Ankyrin repeats (many copies)	42.9	2.3e-10	NA	NA	NA	0	0	VOG00001	Putative ankyrin repeat protein L23	127.4	3.7e-36	NA	NA	0	0	NA	NA	0	0
ERX556126.22.fa.dc..contig_25404_6	3	3	0.165	NA	NA	NA	0	0	PF13589	Histidine kinase-, DNA gyrase B-, and HSP90-like ATPase	32.4	3.1e-07	NA	NA	NA	0	0	NA	NA	0	0	NA	NA	0	0	NA	NA	0	0
GCA_900205285.1_ASM90020528v1..LT907979.1_106	3	3	0.239	NA	NA	NA	0	0	NA	NA	0	0	NA	NA	NA	0	0	VOG00001	Putative ankyrin repeat protein L23	71.2	5e-19	NA	NA	0	0	NA	NA	0	0
GCA_000839765.1_ViralProj14114..AF204951.2_375	2	4	0.466	NA	NA	NA	0	0	NA	NA	0	0	NA	NA	NA	0	0	VOG04163	REFSEQ hypothetical protein	671.2	1.5e-201	NA	NA	0	0	NA	NA	0	0
GCA_000839765.1_ViralProj14114..AF204951.2_252	2	3	0.325	NA	NA	NA	0	0	NA	NA	0	0	NA	NA	NA	0	0	VOG04163	REFSEQ hypothetical protein	311.6	3e-92	NA	NA	0	0	NA	NA	0	0
SRX802073.99.fa.dc..contig_14464_15	4	4	0.0758	NA	NA	NA	0	0	PF06044	Dam-replacing family	48	4.6e-12	NA	NA	NA	0	0	NA	NA	0	0	NA	NA	0	0	NA	NA	0	0
GCA_000911955.1_ViralProj215788..KC977571.1_1842	5	6	0.153	NA	NA	NA	0	0	NA	NA	0	0	NA	NA	NA	0	0	VOG02621	REFSEQ hypothetical protein	130	3.2e-37	NA	NA	0	0	NA	NA	0	0
GCA_003233895.1_ASM323389v1..MG011689.1_721	4	4	0.125	NA	NA	NA	0	0	NA	NA	0	0	NA	NA	NA	0	0	VOG06432	REFSEQ hypothetical protein	71.8	3e-19	NA	NA	0	0	NA	NA	0	0
GCA_000867605.1_ViralProj17721..AM398843.1_38	3	4	0.216	NA	NA	NA	0	0	NA	NA	0	0	NA	NA	NA	0	0	VOG00131	REFSEQ hypothetical protein	150.6	2.1e-43	NA	NA	0	0	NA	NA	0	0
GCA_002818865.1_ASM281886v1..KJ755191.1_29	3	3	0.0789	NA	NA	NA	0	0	NA	NA	0	0	NA	NA	NA	0	0	VOG07705	REFSEQ 40.5 kDa	663.4	3.1e-199	NA	NA	0	0	NA	NA	0	0
GCA_002818865.1_ASM281886v1..KJ755191.1_27	3	3	0.276	NA	NA	NA	0	0	NA	NA	0	0	NA	NA	NA	0	0	VOG02840	REFSEQ hypothetical protein	203.9	3.7e-60	NA	NA	0	0	NA	NA	0	0
SRX802076.48.fa.dc..contig_17871_16	3	3	0.281	COG0553	KL	Superfamily II DNA or RNA helicase, SNF2 family	23.9	4.2e-06	PF04851	Type III restriction enzyme, res subunit	30.9	1.1e-06	COG0553	L	helicase	23.9	4.2e-06	VOG00094	Putative protein p41	57.8	9.9e-16	NA	NA	0	0	NA	NA	0	0
ERX288965.16.fa.dc..contig_9173_5	7	7	0.013	NA	NA	NA	0	0	PF01364	Peptidase family C25	94.5	3.3e-26	NA	NA	NA	0	0	NA	NA	0	0	NA	NA	0	0	NA	NA	0	0
GCA_000867605.1_ViralProj17721..AM398843.1_153	3	3	0.117	NA	NA	NA	0	0	NA	NA	0	0	NA	NA	NA	0	0	VOG07714	REFSEQ 25 kDa Endoprotease	408.4	3.6e-122	NA	NA	0	0	NA	NA	0	0
GCA_002818865.1_ASM281886v1..KJ755191.1_146	3	3	0.192	NA	NA	NA	0	0	NA	NA	0	0	NA	NA	NA	0	0	VOG08842	REFSEQ hemolysin-like protein	233.6	6.3e-69	NA	NA	0	0	NA	NA	0	0
GCA_000867605.1_ViralProj17721..AM398843.1_177	3	3	0.213	NA	NA	NA	0	0	NA	NA	0	0	NA	NA	NA	0	0	VOG01251	Putative early 22.7 kDa protein	60.5	8.9e-16	NA	NA	0	0	NA	NA	0	0
GCA_000867605.1_ViralProj17721..AM398843.1_182	3	3	0.087	NA	NA	NA	0	0	NA	NA	0	0	NA	NA	NA	0	0	VOG08841	REFSEQ hypothetical protein	383.8	5.1e-114	NA	NA	0	0	NA	NA	0	0
GCA_002818865.1_ASM281886v1..KJ755191.1_76	3	3	0.202	NA	NA	NA	0	0	NA	NA	0	0	NA	NA	NA	0	0	VOG02924	REFSEQ 13.1 kDa	269.2	5.3e-80	NA	NA	0	0	NA	NA	0	0
GCA_001399245.1_ViralProj298907..KT820662.1_3	3	3	0.0842	NA	NA	NA	0	0	PF00535	Glycosyl transferase family 2	56	1.8e-14	NA	NA	NA	0	0	NA	NA	0	0	NA	NA	0	0	NA	NA	0	0
ERX552270.100.fa.dc..contig_25696_1	3	3	0.101	NA	NA	NA	0	0	NA	NA	0	0	NA	NA	NA	0	0	VOG02601	REFSEQ hypothetical protein	54.3	6e-14	NA	NA	0	0	NA	NA	0	0
GCA_002005685.1_ViralProj376058..KX066233.1_24	4	4	0.114	NA	NA	NA	0	0	NA	NA	0	0	NA	NA	NA	0	0	VOG08532	REFSEQ hypothetical protein	37.8	8.7e-09	NA	NA	0	0	NA	NA	0	0
ERX556019.13.fa.dc..contig_10694_22	3	3	0.16	NA	NA	NA	0	0	PF05658	Head domain of trimeric autotransporter adhesin	33.2	2.1e-07	NA	NA	NA	0	0	NA	NA	0	0	NA	NA	0	0	NA	NA	0	0
GCA_002005685.1_ViralProj376058..KX066233.1_290	3	3	0.158	NA	NA	NA	0	0	NA	NA	0	0	NA	NA	NA	0	0	VOG08526	REFSEQ hypothetical protein	278.1	7.8e-83	NA	NA	0	0	NA	NA	0	0
GCA_000839605.1_ViralProj14081..L63545.1_85	3	4	0.121	NA	NA	NA	0	0	NA	NA	0	0	NA	NA	NA	0	0	VOG07217	REFSEQ hypothetical protein	388.3	6.1e-116	NA	NA	0	0	NA	NA	0	0
ERX556119.17.fa.dc..contig_2026_4	3	3	0.0766	NA	NA	NA	0	0	NA	NA	0	0	NA	NA	NA	0	0	VOG02627	Uncharacterized protein L446	94	4.2e-26	NA	NA	0	0	ENOG411EP3X	Patatin-like phospholipase	59	1.8e-15
GCA_003233935.1_ASM323393v1..MG011691.1_405	3	3	0.248	NA	NA	NA	0	0	NA	NA	0	0	NA	NA	NA	0	0	VOG06259	REFSEQ hypothetical protein	117.5	2.2e-33	NA	NA	0	0	NA	NA	0	0
GCA_000911655.1_ViralProj213019..KC977570.1_47	6	6	0.19	NA	NA	NA	0	0	NA	NA	0	0	NA	NA	NA	0	0	VOG06163	REFSEQ hypothetical protein	812.1	8.3e-244	NA	NA	0	0	NA	NA	0	0
GCA_003069485.1_ASM306948v1..DQ491001.1_86	7	7	0.0932	NA	NA	NA	0	0	NA	NA	0	0	NA	NA	NA	0	0	VOG05212	REFSEQ hypothetical protein	30.6	1.4e-06	NA	NA	0	0	NA	NA	0	0
SRX327722.204.fa.dc..contig_10225_41	3	3	0.247	NA	NA	NA	0	0	PF00041	Fibronectin type III domain	44.7	6e-11	NA	NA	NA	0	0	NA	NA	0	0	NA	NA	0	0	NA	NA	0	0
ERX555907.31.fa.dc..contig_64224_16	4	4	0.247	COG0164	L	Ribonuclease HII	35.7	1.6e-08	NA	NA	0	0	COG0164	L	Endonuclease that specifically degrades the RNA of RNA- DNA hybrids (By similarity)	35.7	1.6e-08	VOG06604	Ribonuclease HII	34.5	8e-08	NA	NA	0	0	NA	NA	0	0
GCA_003233895.1_ASM323389v1..MG011689.1_20	4	4	0.0278	NA	NA	NA	0	0	NA	NA	0	0	NA	NA	NA	0	0	VOG00766	REFSEQ hypothetical protein	766.7	1e-229	NA	NA	0	0	NA	NA	0	0
GCA_002826725.1_ASM282672v1..KF483846.1_465	6	6	0.0725	NA	NA	NA	0	0	NA	NA	0	0	NA	NA	NA	0	0	VOG04087	REFSEQ hypothetical protein	128	1e-36	NA	NA	0	0	NA	NA	0	0
GCA_003814265.1_ASM381426v1..MK071982.1_155	3	3	0.0597	COG0491	R	Glyoxylase or a related metal-dependent hydrolase, beta-lactamase superfamily II	65.6	6.1e-18	PF00753	Metallo-beta-lactamase superfamily	65.8	2.4e-17	COG0491	S	Beta-lactamase domain protein	65.6	6.1e-18	VOG01075	Putative metallo-hydrolase YycJ	28.5	5.5e-06	TIGR04558	NA	60.4	6e-16	NA	NA	0	0
ERX552285.69.fa.dc..contig_9400_31	4	4	0.0137	NA	NA	NA	0	0	NA	NA	0	0	NA	NA	NA	0	0	VOG03264	REFSEQ hypothetical protein	49.7	1.2e-12	NA	NA	0	0	NA	NA	0	0
GCA_003814165.1_ASM381416v1..MK072402.1_5	3	3	0.228	NA	NA	NA	0	0	NA	NA	0	0	NA	NA	NA	0	0	VOG07447	REFSEQ ORF73	32.8	1.3e-07	NA	NA	0	0	NA	NA	0	0
GCA_003814165.1_ASM381416v1..MK072383.1_81	3	3	0.222	NA	NA	NA	0	0	PF00995	Sec1 family	316.1	3.1e-93	NA	NA	NA	0	0	NA	NA	0	0	NA	NA	0	0	NA	NA	0	0
ERX552277.13.fa.dc..contig_16268_14	3	3	0.195	NA	NA	NA	0	0	NA	NA	0	0	NA	NA	NA	0	0	VOG03356	Uncharacterized 24.1 kDa protein in LEF4-P33 intergenic region	40.2	1.4e-09	NA	NA	0	0	NA	NA	0	0
GCA_003233915.1_ASM323391v1..MG011690.1_201	6	6	0.101	NA	NA	NA	0	0	NA	NA	0	0	NA	NA	NA	0	0	VOG06209	REFSEQ hypothetical protein	1466.8	0	NA	NA	0	0	NA	NA	0	0
ERX552270.94.fa.dc..contig_47563_5	4	4	0.0344	NA	NA	NA	0	0	PF04564	U-box domain	51.2	4.6e-13	NA	NA	NA	0	0	VOG08830	REFSEQ U-box and intein containing von Willebrand factor type A	49.4	8e-13	NA	NA	0	0	NA	NA	0	0
ERX556031.10.fa.dc..contig_82148_2	3	3	0.237	NA	NA	NA	0	0	NA	NA	0	0	NA	NA	NA	0	0	VOG03251	Collagen-like protein 2	31.6	2.2e-07	NA	NA	0	0	NA	NA	0	0
GCA_000928575.1_ViralProj274798..KP136319.1_1643	3	3	0.0961	NA	NA	NA	0	0	NA	NA	0	0	NA	NA	NA	0	0	VOG06486	REFSEQ hypothetical protein	184.6	4.4e-54	NA	NA	0	0	NA	NA	0	0
GCA_001974475.1_ViralProj368971..KX643370.1_87	4	4	0.03	NA	NA	NA	0	0	NA	NA	0	0	NA	NA	NA	0	0	VOG01232	REFSEQ hypothetical protein	344.8	2.2e-102	NA	NA	0	0	NA	NA	0	0
GCA_000928575.1_ViralProj274798..KP136319.1_438	3	3	0.183	NA	NA	NA	0	0	NA	NA	0	0	NA	NA	NA	0	0	VOG04451	REFSEQ hypothetical protein	251.6	3.6e-75	NA	NA	0	0	NA	NA	0	0
GCA_003814125.1_ASM381412v1..MK072243.1_38	3	3	0.307	NA	NA	NA	0	0	PF13229	Right handed beta helix region	52.4	2.3e-13	NA	NA	NA	0	0	NA	NA	0	0	NA	NA	0	0	NA	NA	0	0
GCA_000928575.1_ViralProj274798..KP136319.1_2152	3	3	0.264	NA	NA	NA	0	0	NA	NA	0	0	NA	NA	NA	0	0	VOG07964	REFSEQ hypothetical protein	174.9	8.7e-51	NA	NA	0	0	NA	NA	0	0
GCA_000911655.1_ViralProj213019..KC977570.1_1515	6	6	0.116	NA	NA	NA	0	0	NA	NA	0	0	NA	NA	NA	0	0	VOG06447	REFSEQ hypothetical protein	411.2	9.5e-123	NA	NA	0	0	NA	NA	0	0
SRX803008.97.fa.dc..contig_1723_11	3	3	0.0235	NA	NA	NA	0	0	PF03382	Mycoplasma protein of unknown function, DUF285	237.1	1.1e-70	NA	NA	NA	0	0	VOG00033	Putative F-box and FNIP repeat-containing protein L60	83.5	5.6e-23	TIGR02167	bacterial surface protein 26-residue repeat	69.7	4.8e-19	NA	NA	0	0
GCA_003233895.1_ASM323389v1..MG011689.1_566	3	3	0.157	NA	NA	NA	0	0	NA	NA	0	0	NA	NA	NA	0	0	VOG02311	REFSEQ hypothetical protein	1251.5	0	NA	NA	0	0	NA	NA	0	0
SRX802963.30.fa.dc..contig_48253_12	3	3	0.29	NA	NA	NA	0	0	PF01741	Large-conductance mechanosensitive channel, MscL	28.4	7.5e-06	NA	NA	NA	0	0	NA	NA	0	0	NA	NA	0	0	NA	NA	0	0
ERX682739.15.fa.dc..contig_4777_1	3	3	0.256	NA	NA	NA	0	0	PF00240	Ubiquitin family	37	9.5e-09	NA	NA	NA	0	0	NA	NA	0	0	NA	NA	0	0	NA	NA	0	0
GCA_001292995.1_ViralProj295679..KR921745.1_122	4	4	0.0196	NA	NA	NA	0	0	NA	NA	0	0	NA	NA	NA	0	0	VOG02982	REFSEQ hypothetical protein	325.4	2.6e-96	NA	NA	0	0	NA	NA	0	0
GCA_000911955.1_ViralProj215788..KC977571.1_667	3	3	0.152	NA	NA	NA	0	0	NA	NA	0	0	NA	NA	NA	0	0	VOG04268	REFSEQ DNA pol iii gamma/tau subunit-like domain	963.9	4.9e-289	NA	NA	0	0	NA	NA	0	0
ERX552270.36.fa.dc..contig_3226_35	3	3	0.228	COG0398	S	Uncharacterized membrane protein YdjX, TVP38/TMEM64 family, SNARE-associated domain	106.5	4.8e-30	PF09335	SNARE associated Golgi protein	74.6	4.2e-20	COG0398	S	Snare associated golgi protein	106.5	4.8e-30	NA	NA	0	0	NA	NA	0	0	NA	NA	0	0
ERX552270.116.fa.dc..contig_988_9	2	3	0.323	NA	NA	NA	0	0	PF13385	Concanavalin A-like lectin/glucanases superfamily	62.7	1.9e-16	NA	NA	NA	0	0	NA	NA	0	0	NA	NA	0	0	NA	NA	0	0
GCA_000911955.1_ViralProj215788..KC977571.1_1131	3	3	0.193	NA	NA	NA	0	0	NA	NA	0	0	NA	NA	NA	0	0	VOG00014	REFSEQ hypothetical protein	240.7	1.3e-70	NA	NA	0	0	NA	NA	0	0
GCA_002966345.1_ASM296634v1..AP017644.1_197	4	4	0.0317	NA	NA	NA	0	0	NA	NA	0	0	NA	NA	NA	0	0	VOG00328	Putative F-box and FNIP repeat-containing protein L60	116.4	9.5e-33	NA	NA	0	0	NA	NA	0	0
ERX555990.11.fa.dc..contig_1152_1	4	4	0.127	NA	NA	NA	0	0	NA	NA	0	0	NA	NA	NA	0	0	VOG05291	REFSEQ hypothetical protein	45.1	2.6e-11	NA	NA	0	0	NA	NA	0	0
GCA_003814185.1_ASM381418v1..MK072444.1_5	4	4	0.0508	NA	NA	NA	0	0	PF00149	Calcineurin-like phosphoesterase	34.8	1e-07	NA	NA	NA	0	0	NA	NA	0	0	NA	NA	0	0	NA	NA	0	0
ERX555961.47.fa.dc..contig_42_39	4	4	0.0201	NA	NA	NA	0	0	NA	NA	0	0	NA	NA	NA	0	0	VOG07429	REFSEQ nuclear antigen LANA-1	35.2	2e-08	NA	NA	0	0	NA	NA	0	0
GCA_000911955.1_ViralProj215788..KC977571.1_1044	6	6	0.069	NA	NA	NA	0	0	NA	NA	0	0	NA	NA	NA	0	0	VOG06378	REFSEQ hypothetical protein	615.9	1.9e-184	NA	NA	0	0	NA	NA	0	0
GCA_003814125.1_ASM381412v1..MK072251.1_17	2	3	0.332	COG0229	O	Peptide methionine sulfoxide reductase MsrB	27.8	1.4e-06	PF00415	Regulator of chromosome condensation (RCC1) repeat	85.3	1.4e-23	COG0229	O	)-reductase	27.8	1.4e-06	VOG00199	Regulator of chromosome condensation	142.5	1e-40	NA	NA	0	0	NA	NA	0	0
ERX552279.2.fa.dc..contig_27209_4	6	6	0.00865	NA	NA	NA	0	0	PF00026	Eukaryotic aspartyl protease	50.5	8.9e-13	NA	NA	NA	0	0	NA	NA	0	0	NA	NA	0	0	NA	NA	0	0
SRX802077.20.fa.dc..contig_34080_7	3	3	0.228	NA	NA	NA	0	0	PF01391	Collagen triple helix repeat (20 copies)	30.9	7.5e-07	NA	NA	NA	0	0	VOG00375	REFSEQ hypothetical protein	41.6	5.3e-10	NA	NA	0	0	NA	NA	0	0
GCA_003233935.1_ASM323393v1..MG011691.1_98	6	6	0.113	NA	NA	NA	0	0	NA	NA	0	0	NA	NA	NA	0	0	VOG01391	REFSEQ hypothetical protein	722.4	2.6e-216	NA	NA	0	0	NA	NA	0	0
ERX552270.56.fa.dc..contig_55403_27	4	4	0.0599	NA	NA	NA	0	0	PF00036	EF hand	58.4	7.8e-16	NA	NA	NA	0	0	NA	NA	0	0	NA	NA	0	0	NA	NA	0	0
GCA_000928575.1_ViralProj274798..KP136319.1_1972	3	4	0.183	NA	NA	NA	0	0	NA	NA	0	0	NA	NA	NA	0	0	VOG07967	REFSEQ hypothetical protein	398.8	1.6e-118	NA	NA	0	0	NA	NA	0	0
GCA_000928575.1_ViralProj274798..KP136319.1_581	3	4	0.129	NA	NA	NA	0	0	NA	NA	0	0	NA	NA	NA	0	0	VOG00062	REFSEQ hypothetical protein	167.7	2.3e-48	NA	NA	0	0	NA	NA	0	0
GCA_003814165.1_ASM381416v1..MK072406.1_15	2	3	0.333	NA	NA	NA	0	0	NA	NA	0	0	NA	NA	NA	0	0	VOG00001	Putative ankyrin repeat protein L23	29.5	2.7e-06	NA	NA	0	0	NA	NA	0	0
GCA_003233935.1_ASM323393v1..MG011691.1_571	6	6	0.0832	NA	NA	NA	0	0	NA	NA	0	0	NA	NA	NA	0	0	VOG06298	REFSEQ hypothetical protein	1073.8	0	NA	NA	0	0	NA	NA	0	0
GCA_003233915.1_ASM323391v1..MG011690.1_540	6	6	0.148	NA	NA	NA	0	0	NA	NA	0	0	NA	NA	NA	0	0	VOG06299	REFSEQ hypothetical protein	517.6	7.1e-155	NA	NA	0	0	NA	NA	0	0
GCA_000843325.1_ViralProj14328..U60315.1_13	4	4	0.0862	NA	NA	NA	0	0	NA	NA	0	0	NA	NA	NA	0	0	VOG02198	REFSEQ hypothetical protein	248.4	1.2e-73	NA	NA	0	0	NA	NA	0	0
GCA_003233915.1_ASM323391v1..MG011690.1_1934	3	3	0.18	NA	NA	NA	0	0	NA	NA	0	0	NA	NA	NA	0	0	VOG00025	REFSEQ F-box domain protein	161.1	1.9e-46	NA	NA	0	0	NA	NA	0	0
GCA_003233915.1_ASM323391v1..MG011690.1_1149	4	4	0.0613	NA	NA	NA	0	0	NA	NA	0	0	NA	NA	NA	0	0	VOG00751	REFSEQ hypothetical protein	219.5	2.6e-64	NA	NA	0	0	NA	NA	0	0
GCA_000911955.1_ViralProj215788..KC977571.1_1263	4	4	0.0241	NA	NA	NA	0	0	NA	NA	0	0	NA	NA	NA	0	0	VOG06501	REFSEQ hypothetical protein	767.6	7.2e-231	NA	NA	0	0	NA	NA	0	0
GCA_000911955.1_ViralProj215788..KC977571.1_1327	3	4	0.183	NA	NA	NA	0	0	NA	NA	0	0	NA	NA	NA	0	0	VOG00845	REFSEQ hypothetical protein	239.9	1.7e-70	NA	NA	0	0	NA	NA	0	0
GCA_003233895.1_ASM323389v1..MG011689.1_1329	4	4	0.2	NA	NA	NA	0	0	NA	NA	0	0	NA	NA	NA	0	0	VOG06399	REFSEQ hypothetical protein	518.6	5.5e-155	NA	NA	0	0	NA	NA	0	0
GCA_003233915.1_ASM323391v1..MG011690.1_881	4	4	0.0197	NA	NA	NA	0	0	NA	NA	0	0	NA	NA	NA	0	0	VOG00014	REFSEQ hypothetical protein	116.3	6.8e-33	NA	NA	0	0	NA	NA	0	0
GCA_000891235.1_ViralProj69999..GQ918152.1_14	3	3	0.0923	NA	NA	NA	0	0	NA	NA	0	0	NA	NA	NA	0	0	VOG06111	REFSEQ hypothetical protein	223.9	1.1e-66	NA	NA	0	0	NA	NA	0	0
ERX552254.13.fa.dc..contig_18272_6	2	3	0.323	NA	NA	NA	0	0	PF00155	Aminotransferase class I and II	143.2	5.3e-41	NA	NA	NA	0	0	NA	NA	0	0	NA	NA	0	0	NA	NA	0	0
GCA_000928575.1_ViralProj274798..KP136319.1_1171	2	3	0.33	NA	NA	NA	0	0	NA	NA	0	0	NA	NA	NA	0	0	VOG02241	REFSEQ hypothetical protein	134.1	1.9e-38	NA	NA	0	0	NA	NA	0	0
ERX552274.30.fa.dc..contig_4173_7	26	26	0.000643	COG0317	TK	(p)ppGpp synthase/hydrolase, HD superfamily	61.6	1.1e-16	PF04607	Region found in RelA / SpoT proteins	47.6	8.1e-12	COG0317	KT	In eubacteria ppGpp (guanosine 3'-diphosphate 5-' diphosphate) is a mediator of the stringent response that coordinates a variety of cellular activities in response to changes in nutritional abundance (By similarity)	61.6	1.1e-16	NA	NA	0	0	TIGR00691	(p)ppGpp synthetase, RelA/SpoT family	48.3	2.1e-12	NA	NA	0	0
ERX556094.26.fa.dc..contig_33071_8	8	8	0.0248	COG1605	E	Chorismate mutase	40.1	8.2e-10	PF01817	Chorismate mutase type II	54.3	6e-14	COG1605	E	Chorismate mutase	40.1	8.2e-10	NA	NA	0	0	TIGR01805	monofunctional chorismate mutase, gram positive-type, clade 2	56.2	1.3e-14	NA	NA	0	0
SRX802189.61.fa.dc..contig_975_18	18	18	0.0126	NA	NA	NA	0	0	NA	NA	0	0	NA	NA	NA	0	0	VOG03051	Uncharacterized protein 063R	82.3	1.8e-22	NA	NA	0	0	NA	NA	0	0
GCA_000871245.1_ViralProj20991..DQ491003.2_174	12	12	0.0655	NA	NA	NA	0	0	NA	NA	0	0	NA	NA	NA	0	0	VOG05189	REFSEQ hypothetical protein	140	9.8e-41	NA	NA	0	0	NA	NA	0	0
GCA_001887825.1_ViralProj355304..KX857749.1_362	10	10	0.0183	NA	NA	NA	0	0	PF08793	2-cysteine adaptor domain	58.9	1.8e-15	NA	NA	NA	0	0	VOG05383	REFSEQ hypothetical protein	642.8	8e-193	NA	NA	0	0	ENOG411EPCD	NA	36.8	1.7e-08
GCA_001292995.1_ViralProj295679..KR921745.1_367	10	10	0.00912	COG0122	L	3-methyladenine DNA glycosylase/8-oxoguanine DNA glycosylase	78.4	1.4e-21	NA	NA	0	0	COG0122	L	Glycosylase	78.4	1.4e-21	VOG06195	REFSEQ DNA-3-methyladenine glycosylase	329.8	5.5e-98	NA	NA	0	0	NA	NA	0	0
GCA_002114025.1_ViralProj384397..LT706986.1_241	9	9	0.0705	NA	NA	NA	0	0	NA	NA	0	0	NA	NA	NA	0	0	VOG08572	REFSEQ hypothetical protein	167.8	2.2e-49	NA	NA	0	0	NA	NA	0	0
GCA_000911955.1_ViralProj215788..KC977571.1_145	6	9	0.223	NA	NA	NA	0	0	NA	NA	0	0	NA	NA	NA	0	0	VOG00041	REFSEQ C1q domain protein	200	2.4e-58	NA	NA	0	0	NA	NA	0	0
GCA_003233935.1_ASM323393v1..MG011691.1_483	5	5	0.248	NA	NA	NA	0	0	PF11397	Glycosyltransferase (GlcNAc)	70.3	9.1e-19	NA	NA	NA	0	0	VOG06274	REFSEQ GlcNac transferase	971.6	7e-292	NA	NA	0	0	NA	NA	0	0
ERX555933.5.fa.dc..contig_59926_14	5	5	0.0305	NA	NA	NA	0	0	PF00481	Protein phosphatase 2C	29.1	3.2e-06	NA	NA	NA	0	0	NA	NA	0	0	NA	NA	0	0	NA	NA	0	0
GCA_000887095.1_ViralProj43573..GU071086.1_472	5	5	0.0726	NA	NA	NA	0	0	NA	NA	0	0	NA	NA	NA	0	0	VOG03235	REFSEQ hypothetical protein	102.5	4.1e-29	NA	NA	0	0	NA	NA	0	0
GCA_003233895.1_ASM323389v1..MG011689.1_761	5	5	0.0747	NA	NA	NA	0	0	NA	NA	0	0	NA	NA	NA	0	0	VOG00935	REFSEQ hypothetical protein	459.3	5.7e-137	NA	NA	0	0	NA	NA	0	0
GCA_003233915.1_ASM323391v1..MG011690.1_87	5	5	0.0867	NA	NA	NA	0	0	NA	NA	0	0	NA	NA	NA	0	0	VOG03541	REFSEQ hypothetical protein	113.3	1.5e-32	NA	NA	0	0	NA	NA	0	0
GCA_000928575.1_ViralProj274798..KP136319.1_1570	5	5	0.0642	NA	NA	NA	0	0	NA	NA	0	0	NA	NA	NA	0	0	VOG06330	REFSEQ hypothetical protein	378.4	2.8e-112	NA	NA	0	0	NA	NA	0	0
GCA_000838105.1_ViralProj14124..AF303741.1_3	5	5	0.0981	NA	NA	NA	0	0	NA	NA	0	0	NA	NA	NA	0	0	VOG03782	Uncharacterized protein 009R	150.6	4.9e-44	NA	NA	0	0	NA	NA	0	0
GCA_000911955.1_ViralProj215788..KC977571.1_1419	5	5	0.0171	NA	NA	NA	0	0	PF13637	Ankyrin repeats (many copies)	33	2.9e-07	NA	NA	NA	0	0	VOG00014	REFSEQ hypothetical protein	159.9	4.1e-46	NA	NA	0	0	NA	NA	0	0
GCA_000928575.1_ViralProj274798..KP136319.1_2092	5	5	0.0173	NA	NA	NA	0	0	NA	NA	0	0	NA	NA	NA	0	0	VOG06203	REFSEQ hypothetical protein	629.2	2.9e-189	NA	NA	0	0	NA	NA	0	0
GCA_000887095.1_ViralProj43573..GU071086.1_403	5	5	0.13	NA	NA	NA	0	0	NA	NA	0	0	NA	NA	NA	0	0	VOG06732	REFSEQ hypothetical protein	675.7	1.8e-202	NA	NA	0	0	NA	NA	0	0
SRX474032.80.fa.dc..contig_28272_15	5	5	0.0143	NA	NA	NA	0	0	PF00450	Serine carboxypeptidase	374	5.9e-111	NA	NA	NA	0	0	NA	NA	0	0	NA	NA	0	0	NA	NA	0	0
ERX556094.26.fa.dc..contig_85886_3	5	5	0.0353	COG0566	J	tRNA G18 (ribose-2'-O)-methylase SpoU	143.1	2.8e-41	PF00588	SpoU rRNA Methylase family	125.7	6.5e-36	COG0566	J	Methyltransferase	143.1	2.8e-41	NA	NA	0	0	TIGR00186	rRNA methylase, putative, group 3	192.1	4.5e-56	NA	NA	0	0
ERX556094.26.fa.dc..contig_26889_4	5	5	0.0101	NA	NA	NA	0	0	PF00642	Zinc finger C-x8-C-x5-C-x3-H type (and similar)	54.3	3.6e-14	NA	NA	NA	0	0	NA	NA	0	0	NA	NA	0	0	NA	NA	0	0
GCA_000916835.1_ViralProj237323..KF740664.1_115	5	5	0.0299	NA	NA	NA	0	0	NA	NA	0	0	NA	NA	NA	0	0	VOG08085	REFSEQ hypothetical protein	249	5.7e-74	NA	NA	0	0	NA	NA	0	0
ERX555933.51.fa.dc..contig_65741_2	25	25	0.00155	NA	NA	NA	0	0	NA	NA	0	0	NA	NA	NA	0	0	VOG05479	Uncharacterized protein R704	59	1.3e-15	NA	NA	0	0	NA	NA	0	0
ERX556133.24.fa.dc..contig_24684_25	4	5	0.21	NA	NA	NA	0	0	PF02877	Poly(ADP-ribose) polymerase, regulatory domain	62.5	2e-16	NA	NA	NA	0	0	NA	NA	0	0	NA	NA	0	0	NA	NA	0	0
GCA_000844885.1_ViralProj14472..AY380826.1_96	5	5	0.0297	NA	NA	NA	0	0	NA	NA	0	0	NA	NA	NA	0	0	VOG00152	Putative serine/threonine-protein kinase 019R	378	4.5e-112	NA	NA	0	0	ENOG411EPAH	Protein kinase domain	106.8	4.4e-30
GCA_000871245.1_ViralProj20991..DQ491003.2_18	5	5	0.0405	NA	NA	NA	0	0	NA	NA	0	0	NA	NA	NA	0	0	VOG05175	REFSEQ hypothetical protein	220.6	1.1e-65	NA	NA	0	0	NA	NA	0	0
GCA_003814085.1_ASM381408v1..MK072140.1_5	5	5	0.0427	NA	NA	NA	0	0	PF09414	RNA ligase	47	1.5e-11	NA	NA	NA	0	0	VOG00155	RNA ligase 2	154.8	1.4e-44	NA	NA	0	0	NA	NA	0	0
GCA_004156275.1_ASM415627v1..MG807319.1_935	4	5	0.172	NA	NA	NA	0	0	NA	NA	0	0	NA	NA	NA	0	0	VOG07651	Uncharacterized protein L899	312.5	2.5e-93	NA	NA	0	0	NA	NA	0	0
GCA_000928575.1_ViralProj274798..KP136319.1_159	5	5	0.252	NA	NA	NA	0	0	NA	NA	0	0	NA	NA	NA	0	0	VOG06453	REFSEQ hypothetical protein	269.5	1.5e-79	NA	NA	0	0	NA	NA	0	0
SRX802073.62.fa.dc..contig_18129_47	4	5	0.171	NA	NA	NA	0	0	PF00153	Mitochondrial carrier protein	35.2	3.8e-08	NA	NA	NA	0	0	NA	NA	0	0	NA	NA	0	0	NA	NA	0	0
SRX331703.16.fa.dc..contig_141_27	5	5	0.0213	NA	NA	NA	0	0	PF00264	Common central domain of tyrosinase	42.5	4.1e-10	NA	NA	NA	0	0	NA	NA	0	0	NA	NA	0	0	NA	NA	0	0
GCA_003814185.1_ASM381418v1..MK072454.1_8	3	5	0.308	NA	NA	NA	0	0	NA	NA	0	0	NA	NA	NA	0	0	VOG10143	REFSEQ hypothetical protein	77.2	7.4e-21	NA	NA	0	0	NA	NA	0	0
GCA_900205285.1_ASM90020528v1..LT907979.1_29	5	5	0.0376	NA	NA	NA	0	0	NA	NA	0	0	NA	NA	NA	0	0	VOG08105	REFSEQ hypothetical protein	178.9	2.2e-52	NA	NA	0	0	NA	NA	0	0
GCA_000871245.1_ViralProj20991..DQ491003.2_289	5	5	0.232	NA	NA	NA	0	0	NA	NA	0	0	NA	NA	NA	0	0	VOG05325	REFSEQ hypothetical protein	658.8	7.6e-198	NA	NA	0	0	NA	NA	0	0
GCA_001887825.1_ViralProj355304..KX857749.1_153	5	5	0.0591	NA	NA	NA	0	0	NA	NA	0	0	NA	NA	NA	0	0	VOG05259	REFSEQ hypothetical protein	153.3	7.1e-45	NA	NA	0	0	NA	NA	0	0
GCA_000839965.1_ViralProj14155..AF410153.1_79	27	27	0.0118	NA	NA	NA	0	0	PF04580	Chordopoxvirinae D3 protein	324.7	1.9e-96	NA	NA	NA	0	0	VOG04800	27 kDa core protein	233.9	1.1e-68	NA	NA	0	0	ENOG411EPGQ	Chordopoxvirinae D3 protein	331.7	1.3e-98
GCA_002270885.1_ViralProj399945..MF001304.1_77	30	30	0.00477	NA	NA	NA	0	0	PF06129	Chordopoxvirus G3 protein	127.2	1.8e-36	NA	NA	NA	0	0	VOG01754	Protein G3	128.5	7.4e-37	NA	NA	0	0	ENOG411EPK1	Chordopoxvirus G3 protein	146.6	1.8e-42
ERX552255.64.fa.dc..contig_53783_4	10	10	0.0258	COG1926	R	Predicted phosphoribosyltransferase	109.2	1e-30	PF05139	Erythromycin esterase	213.8	2.6e-62	COG1926	S	phosphoribosyltransferase	109.2	1e-30	NA	NA	0	0	NA	NA	0	0	NA	NA	0	0
SRX871251.15.fa.dc..contig_138_19	8	8	0.0172	COG1590	J	tRNA(Phe) wybutosine-synthesizing methylase Tyw3	36.1	7.9e-09	PF13621	Cupin-like domain	110.4	5.7e-31	COG1590	S	tRNA-yW synthesizing protein 3 homolog (S. cerevisiae)	36.1	7.9e-09	VOG08242	Putative JmjC domain-containing protein L887	58.6	1.9e-15	NA	NA	0	0	NA	NA	0	0
GCA_000916235.1_ViralProj239737..HF920634.1_12	7	7	0.0829	NA	NA	NA	0	0	NA	NA	0	0	NA	NA	NA	0	0	VOG06087	REFSEQ hypothetical protein	118.7	3.7e-34	NA	NA	0	0	NA	NA	0	0
GCA_004156295.1_ASM415629v1..MG807320.1_556	8	8	0.0349	NA	NA	NA	0	0	NA	NA	0	0	NA	NA	NA	0	0	VOG05597	REFSEQ hypothetical protein	515.2	4.4e-154	NA	NA	0	0	NA	NA	0	0
GCA_000928575.1_ViralProj274798..KP136319.1_171	6	7	0.141	NA	NA	NA	0	0	NA	NA	0	0	NA	NA	NA	0	0	VOG00992	REFSEQ hypothetical protein	380.3	4.9e-113	NA	NA	0	0	NA	NA	0	0
ERX555907.40.fa.dc..contig_5558_27	29	29	0.0208	NA	NA	NA	0	0	NA	NA	0	0	NA	NA	NA	0	0	VOG11029	REFSEQ hypothetical protein	44.8	4.6e-11	NA	NA	0	0	NA	NA	0	0
GCA_000881595.1_ViralProj32133..CU469068.1_40	8	8	0.0285	NA	NA	NA	0	0	NA	NA	0	0	NA	NA	NA	0	0	VOG05152	Uncharacterized protein 422L	226.1	9.1e-67	NA	NA	0	0	ENOG411EP63	NA	136.2	4.7e-39
GCA_003233935.1_ASM323393v1..MG011691.1_17	6	8	0.14	NA	NA	NA	0	0	NA	NA	0	0	NA	NA	NA	0	0	VOG01946	REFSEQ hypothetical protein	535.2	2.7e-160	NA	NA	0	0	NA	NA	0	0
GCA_001887825.1_ViralProj355304..KX857749.1_205	7	7	0.0598	NA	NA	NA	0	0	NA	NA	0	0	NA	NA	NA	0	0	VOG05290	REFSEQ hypothetical protein	302.1	7.8e-90	NA	NA	0	0	NA	NA	0	0
GCA_002966345.1_ASM296634v1..AP017644.1_120	6	7	0.102	NA	NA	NA	0	0	NA	NA	0	0	NA	NA	NA	0	0	VOG00297	Uncharacterized protein L17	123.7	4.3e-35	NA	NA	0	0	NA	NA	0	0
GCA_000911955.1_ViralProj215788..KC977571.1_679	5	7	0.109	NA	NA	NA	0	0	NA	NA	0	0	NA	NA	NA	0	0	VOG01961	REFSEQ hypothetical protein	399	4.4e-119	NA	NA	0	0	NA	NA	0	0
GCA_000911655.1_ViralProj213019..KC977570.1_198	6	7	0.151	NA	NA	NA	0	0	NA	NA	0	0	NA	NA	NA	0	0	VOG01174	REFSEQ F-box domain protein	1014.4	0	NA	NA	0	0	NA	NA	0	0
GCA_003814145.1_ASM381414v1..MK072332.1_1	13	13	0.0464	NA	NA	NA	0	0	PF00106	short chain dehydrogenase	36.2	1.9e-08	NA	NA	NA	0	0	VOG05681	Uncharacterized protein R665	101.4	2.3e-28	TIGR01830	3-oxoacyl-(acyl-carrier-protein) reductase	28.4	5.1e-06	NA	NA	0	0
ERX556075.42.fa.dc..contig_8567_38	6	6	0.0147	NA	NA	NA	0	0	NA	NA	0	0	NA	NA	NA	0	0	VOG00359	Protein P78/83	49.2	1.7e-12	NA	NA	0	0	NA	NA	0	0
GCA_000886295.1_ViralProj45973..GQ329670.1_138	3	6	0.106	NA	NA	NA	0	0	NA	NA	0	0	NA	NA	NA	0	0	VOG04225	REFSEQ hypothetical protein	297.3	8.3e-89	NA	NA	0	0	NA	NA	0	0
GCA_003233915.1_ASM323391v1..MG011690.1_1095	6	6	0.15	NA	NA	NA	0	0	PF00069	Protein kinase domain	97.9	2.8e-27	NA	NA	NA	0	0	VOG00007	Serine/threonine-protein kinase 1	205.8	4.2e-60	NA	NA	0	0	ENOG411EP6Y	protein serine/threonine kinase activity	79.3	1.4e-21
GCA_000907415.1_ViralProj206023..KC662249.1_71	10	10	0.0163	COG1834	E	N-Dimethylarginine dimethylaminohydrolase	83.1	6.2e-23	PF02274	Amidinotransferase	54.3	5.1e-14	COG1834	E	amidinotransferase	83.1	6.2e-23	NA	NA	0	0	TIGR01078	arginine deiminase	30.9	5e-07	NA	NA	0	0
GCA_000911655.1_ViralProj213019..KC977570.1_197	6	6	0.0899	NA	NA	NA	0	0	NA	NA	0	0	NA	NA	NA	0	0	VOG06183	REFSEQ von willebrand factor type a domain	2029.3	0	NA	NA	0	0	NA	NA	0	0
GCA_003233915.1_ASM323391v1..MG011690.1_356	6	6	0.187	NA	NA	NA	0	0	NA	NA	0	0	NA	NA	NA	0	0	VOG04581	REFSEQ hypothetical protein	793.8	5.7e-238	NA	NA	0	0	NA	NA	0	0
GCA_000911655.1_ViralProj213019..KC977570.1_1169	5	6	0.135	NA	NA	NA	0	0	NA	NA	0	0	NA	NA	NA	0	0	VOG00062	REFSEQ hypothetical protein	293.9	1.5e-86	NA	NA	0	0	NA	NA	0	0
GCA_000911955.1_ViralProj215788..KC977571.1_731	6	6	0.07	NA	NA	NA	0	0	NA	NA	0	0	NA	NA	NA	0	0	VOG06344	REFSEQ hypothetical protein	374.7	8.3e-112	NA	NA	0	0	NA	NA	0	0
GCA_004156275.1_ASM415627v1..MG807319.1_125	6	6	0.0429	NA	NA	NA	0	0	NA	NA	0	0	NA	NA	NA	0	0	VOG03490	Uncharacterized protein R736	355.1	1.1e-105	NA	NA	0	0	NA	NA	0	0
ERX552300.8.fa.dc..contig_6063_8	6	6	0.0299	COG0724	J	RNA recognition motif (RRM) domain	48.3	3.3e-12	PF00076	RNA recognition motif. (a.k.a. RRM, RBD, or RNP domain)	71.7	1.4e-19	COG0724	S	Rna-binding protein	48.3	3.3e-12	NA	NA	0	0	TIGR01628	polyadenylate binding protein, human types 1, 2, 3, 4 family	39.4	1.8e-09	NA	NA	0	0
GCA_000916835.1_ViralProj237323..KF740664.1_107	6	6	0.0144	NA	NA	NA	0	0	NA	NA	0	0	NA	NA	NA	0	0	VOG06577	REFSEQ Hypothetical protein	388.9	3.2e-116	NA	NA	0	0	NA	NA	0	0
GCA_002966195.1_ASM296619v1..MG779312.1_10	10	10	0.0693	NA	NA	NA	0	0	NA	NA	0	0	NA	NA	NA	0	0	VOG04559	Uncharacterized protein R694	135.1	3.2e-39	NA	NA	0	0	NA	NA	0	0
GCA_000928575.1_ViralProj274798..KP136319.1_1224	6	6	0.0852	NA	NA	NA	0	0	NA	NA	0	0	NA	NA	NA	0	0	VOG01868	REFSEQ hypothetical protein	394.4	1.1e-117	NA	NA	0	0	NA	NA	0	0
ERX552279.2.fa.dc..contig_18424_1	6	6	0.0103	NA	NA	NA	0	0	PF03457	Helicase associated domain	28.3	7.3e-06	NA	NA	NA	0	0	NA	NA	0	0	NA	NA	0	0	NA	NA	0	0
GCA_000918955.1_ViralProj243064..KF938901.1_80	15	15	0.0398	NA	NA	NA	0	0	NA	NA	0	0	NA	NA	NA	0	0	VOG06101	Uncharacterized protein 115R	154.2	4.1e-45	NA	NA	0	0	NA	NA	0	0
GCA_002966195.1_ASM296619v1..MG779362.1_7	6	6	0.063	NA	NA	NA	0	0	NA	NA	0	0	NA	NA	NA	0	0	VOG05635	Uncharacterized protein L585	172.1	1.7e-50	NA	NA	0	0	NA	NA	0	0
SRX696246.4.fa.dc..contig_835_27	6	6	0.0233	COG0726	GM	Peptidoglycan/xylan/chitin deacetylase, PgdA/CDA1 family	67.1	3.4e-18	PF01522	Polysaccharide deacetylase	58.5	2.7e-15	COG0726	G	4-amino-4-deoxy-alpha-L-arabinopyranosyl undecaprenyl phosphate biosynthetic process	67.1	3.4e-18	NA	NA	0	0	TIGR02764	polysaccharide deacetylase family sporulation protein PdaB	59.9	1.2e-15	NA	NA	0	0
GCA_000888735.1_ViralProj60053..HQ336222.2_523	6	6	0.0476	NA	NA	NA	0	0	NA	NA	0	0	NA	NA	NA	0	0	VOG05533	Uncharacterized protein R474	580	1.1e-173	NA	NA	0	0	NA	NA	0	0
GCA_000844885.1_ViralProj14472..AY380826.1_92	6	6	0.0284	NA	NA	NA	0	0	NA	NA	0	0	NA	NA	NA	0	0	VOG04516	REFSEQ hypothetical protein	206.9	5.9e-61	NA	NA	0	0	NA	NA	0	0
GCA_000911655.1_ViralProj213019..KC977570.1_770	6	6	0.0696	NA	NA	NA	0	0	NA	NA	0	0	NA	NA	NA	0	0	VOG00031	Glutaredoxin	694.8	2.9e-208	NA	NA	0	0	NA	NA	0	0
GCA_000859885.1_ViralProj15197..X69198.1_44	6	6	0.0517	NA	NA	NA	0	0	PF06076	Orthopoxvirus F14 protein	157.5	3.5e-46	NA	NA	NA	0	0	VOG04772	Protein F14	142	2.4e-41	NA	NA	0	0	ENOG411EP8C	Orthopoxvirus F14 protein	157.5	3.5e-46
ERX552270.107.fa.dc..contig_10383_29	60	60	0.0229	NA	NA	NA	0	0	NA	NA	0	0	NA	NA	NA	0	0	VOG05245	REFSEQ hypothetical protein	72	1.5e-19	NA	NA	0	0	NA	NA	0	0
ERX556034.16.fa.dc..contig_19_45	26	26	0.0084	NA	NA	NA	0	0	NA	NA	0	0	NA	NA	NA	0	0	VOG05282	REFSEQ hypothetical protein	26.7	9.9e-06	NA	NA	0	0	NA	NA	0	0
SRX474032.22.fa.dc..contig_426_13	8	8	0.0348	NA	NA	NA	0	0	PF11380	Stealth protein CR2, conserved region 2	117.4	1.4e-33	NA	NA	NA	0	0	NA	NA	0	0	NA	NA	0	0	NA	NA	0	0
ERX552264.38.fa.dc..contig_10528_5	9	9	0.0589	COG1430	S	Uncharacterized conserved membrane protein, UPF0127 family	105.2	1.6e-29	PF02643	Uncharacterized ACR, COG1430	83	5.8e-23	COG1430	S	exported protein	105.2	1.6e-29	NA	NA	0	0	NA	NA	0	0	NA	NA	0	0
SRX802202.41.fa.dc..contig_6336_7	18	18	0.00975	NA	NA	NA	0	0	NA	NA	0	0	NA	NA	NA	0	0	VOG06092	Uncharacterized protein 018L	128.9	1.2e-36	NA	NA	0	0	ENOG411EP9W	NA	112.5	5.6e-32
ERX552255.64.fa.dc..contig_78627_2	16	16	0.018	COG1355	R	Predicted class III extradiol dioxygenase, MEMO1 family	38.6	2.4e-09	PF01875	Memo-like protein	33.2	1.3e-07	COG1355	S	UPF0103 protein	38.6	2.4e-09	NA	NA	0	0	TIGR04336	AmmeMemoRadiSam system protein B	45.1	3.1e-11	NA	NA	0	0
GCA_002005685.1_ViralProj376058..KX066233.1_166	7	7	0.0124	NA	NA	NA	0	0	NA	NA	0	0	NA	NA	NA	0	0	VOG06718	REFSEQ hypothetical protein	386.2	2.1e-115	NA	NA	0	0	NA	NA	0	0
GCA_000873685.1_ViralProj20989..DQ491002.1_381	7	7	0.044	NA	NA	NA	0	0	NA	NA	0	0	NA	NA	NA	0	0	VOG04070	REFSEQ hypothetical protein	334.6	1.6e-99	NA	NA	0	0	NA	NA	0	0
GCA_000911655.1_ViralProj213019..KC977570.1_945	7	7	0.023	NA	NA	NA	0	0	NA	NA	0	0	NA	NA	NA	0	0	VOG06367	REFSEQ hypothetical protein	293.9	7.4e-88	NA	NA	0	0	NA	NA	0	0
GCA_003233895.1_ASM323389v1..MG011689.1_517	7	7	0.0102	NA	NA	NA	0	0	NA	NA	0	0	NA	NA	NA	0	0	VOG06291	REFSEQ hypothetical protein	1590.7	0	NA	NA	0	0	NA	NA	0	0
ERX552256.4.fa.dc..contig_63209_7	6	7	0.159	COG0403	E	Glycine cleavage system protein P (pyridoxal-binding), N-terminal domain	737.9	9.1e-221	PF02347	Glycine cleavage system P-protein	280.7	8.5e-83	COG0403	E	The glycine cleavage system catalyzes the degradation of glycine. The P protein binds the alpha-amino group of glycine through its pyridoxal phosphate cofactor	737.9	9.1e-221	VOG16895	Glycine dehydrogenase (decarboxylating)	527.2	2.7e-157	TIGR00461	glycine dehydrogenase (decarboxylating)	658.6	5.4e-197	NA	NA	0	0
GCA_000928575.1_ViralProj274798..KP136319.1_157	7	7	0.0379	NA	NA	NA	0	0	NA	NA	0	0	NA	NA	NA	0	0	VOG01931	REFSEQ hypothetical protein	130.1	1.5e-37	NA	NA	0	0	NA	NA	0	0
GCA_000928575.1_ViralProj274798..KP136319.1_1301	7	7	0.00889	NA	NA	NA	0	0	NA	NA	0	0	NA	NA	NA	0	0	VOG02975	REFSEQ hypothetical protein	484	1.1e-144	NA	NA	0	0	NA	NA	0	0
ERX552261.5.fa.dc..contig_78524_5	15	15	0.0108	NA	NA	NA	0	0	PF02469	Fasciclin domain	69	2e-18	NA	NA	NA	0	0	VOG06103	Putative FAS1 domain-containing protein 081L	38.5	3.3e-09	NA	NA	0	0	NA	NA	0	0
GCA_000888735.1_ViralProj60053..HQ336222.2_648	12	12	0.0123	NA	NA	NA	0	0	NA	NA	0	0	NA	NA	NA	0	0	VOG05453	Uncharacterized protein R588	675.8	8.5e-203	NA	NA	0	0	ENOG411ENW1	NA	626	7.5e-188
GCA_001887825.1_ViralProj355304..KX857749.1_76	8	12	0.144	NA	NA	NA	0	0	NA	NA	0	0	NA	NA	NA	0	0	VOG04252	REFSEQ hypothetical protein	713.1	3.8e-214	NA	NA	0	0	NA	NA	0	0
GCA_003057795.1_ASM305779v1..KY322437.1_88	9	9	0.0838	COG0596	HR	Pimeloyl-ACP methyl ester carboxylesterase	42.1	3.5e-11	PF00561	alpha/beta hydrolase fold	38.3	5.1e-09	COG0596	S	Alpha beta hydrolase	42.1	3.5e-11	NA	NA	0	0	NA	NA	0	0	NA	NA	0	0
ERX633355.23.fa.dc..contig_5963_51	9	9	0.0946	NA	NA	NA	0	0	NA	NA	0	0	NA	NA	NA	0	0	VOG08214	REFSEQ hypothetical protein	47.5	6.6e-12	NA	NA	0	0	NA	NA	0	0
GCA_002270885.1_ViralProj399945..MF001304.1_72	27	27	0.00727	NA	NA	NA	0	0	PF04713	Poxvirus protein I5	77.6	2.5e-21	NA	NA	NA	0	0	VOG04784	Protein I5	89.6	4.1e-25	NA	NA	0	0	ENOG411EP94	Poxvirus protein I5	83.5	4.2e-23
GCA_000911955.1_ViralProj215788..KC977571.1_1895	6	9	0.264	NA	NA	NA	0	0	NA	NA	0	0	NA	NA	NA	0	0	VOG00157	REFSEQ hypothetical protein	565.8	5.3e-169	NA	NA	0	0	NA	NA	0	0
GCA_000873685.1_ViralProj20989..DQ491002.1_55	10	10	0.0178	NA	NA	NA	0	0	PF00722	Glycosyl hydrolases family 16	63.3	8.7e-17	NA	NA	NA	0	0	VOG05190	REFSEQ hypothetical protein	428	1.1e-127	NA	NA	0	0	NA	NA	0	0
ERX552302.17.fa.dc..contig_37807_7	53	53	0.000306	COG2009	C	Succinate dehydrogenase/fumarate reductase, cytochrome b subunit	65.5	2.2e-17	PF01127	Succinate dehydrogenase/Fumarate reductase transmembrane subunit	61.5	3.4e-16	COG2009	C	succinate dehydrogenase, cytochrome	65.5	2.2e-17	NA	NA	0	0	TIGR02970	succinate dehydrogenase, cytochrome b556 subunit	62.5	1.8e-16	NA	NA	0	0
SRX802143.100.fa.dc..contig_59986_5	11	11	0.0157	COG1528	P	Ferritin	208.2	9.4e-61	PF00210	Ferritin-like domain	116.5	3.8e-33	COG1528	P	Stores iron in a soluble, non-toxic, readily available form. Important for iron homeostasis (By similarity)	208.2	9.4e-61	NA	NA	0	0	NA	NA	0	0	NA	NA	0	0
ERX552270.97.fa.dc..contig_8309_9	26	26	0.00774	COG1171	E	Threonine dehydratase	312.8	2.1e-92	PF00291	Pyridoxal-phosphate dependent enzyme	214.2	1.2e-62	COG1171	E	Threonine dehydratase	312.8	2.1e-92	NA	NA	0	0	TIGR02079	threonine dehydratase	463.8	1.9e-138	NA	NA	0	0
GCA_000873685.1_ViralProj20989..DQ491002.1_125	8	8	0.0139	NA	NA	NA	0	0	NA	NA	0	0	NA	NA	NA	0	0	VOG05234	REFSEQ hypothetical protein	337.7	8.7e-101	NA	NA	0	0	NA	NA	0	0
GCA_003233935.1_ASM323393v1..MG011691.1_1495	8	8	0.00799	NA	NA	NA	0	0	NA	NA	0	0	NA	NA	NA	0	0	VOG04474	REFSEQ hypothetical protein	764.6	2.6e-229	NA	NA	0	0	NA	NA	0	0
ERX556094.26.fa.dc..contig_60481_11	8	8	0.0183	NA	NA	NA	0	0	PF08603	Adenylate cyclase associated (CAP) C terminal	36.9	1.1e-08	NA	NA	NA	0	0	NA	NA	0	0	NA	NA	0	0	NA	NA	0	0
GCA_000847045.1_ViralProj14564..JF411744.1_312	8	8	0.0136	NA	NA	NA	0	0	NA	NA	0	0	NA	NA	NA	0	0	VOG03562	REFSEQ hypothetical protein	256.1	1e-75	NA	NA	0	0	NA	NA	0	0
GCA_001654305.1_ViralProj323872..AP017398.1_282	8	8	0.0149	NA	NA	NA	0	0	NA	NA	0	0	NA	NA	NA	0	0	VOG07153	REFSEQ hypothetical protein	315.6	2.7e-94	NA	NA	0	0	NA	NA	0	0
ERX555976.71.fa.dc..contig_6021_14	7	8	0.118	NA	NA	NA	0	0	NA	NA	0	0	NA	NA	NA	0	0	VOG06928	REFSEQ hypothetical protein	140.4	1.6e-40	NA	NA	0	0	NA	NA	0	0
GCA_000847045.1_ViralProj14564..JF411744.1_287	8	8	0.0153	NA	NA	NA	0	0	NA	NA	0	0	NA	NA	NA	0	0	VOG05334	REFSEQ hypothetical protein	282.8	2.3e-84	NA	NA	0	0	NA	NA	0	0
GCA_001887825.1_ViralProj355304..KX857749.1_275	8	8	0.013	NA	NA	NA	0	0	NA	NA	0	0	NA	NA	NA	0	0	VOG05333	REFSEQ hypothetical protein	351.8	3.1e-105	NA	NA	0	0	NA	NA	0	0
GCA_004156295.1_ASM415629v1..MG807320.1_548	12	12	0.0431	NA	NA	NA	0	0	NA	NA	0	0	NA	NA	NA	0	0	VOG03344	REFSEQ hypothetical protein	384.5	1.9e-114	NA	NA	0	0	NA	NA	0	0
SRX802077.79.fa.dc..contig_24118_40	31	31	0.0216	COG0476	H	Molybdopterin or thiamine biosynthesis adenylyltransferase	231.4	1.7e-68	PF00179	Ubiquitin-conjugating enzyme	111.3	1.2e-31	COG0476	H	small protein activating enzyme activity	231.4	1.7e-68	VOG00425	Probable ubiquitin-conjugating enzyme E2 L460	312.5	3.3e-92	NA	NA	0	0	ENOG411EPFV	Ubiquitin-conjugating enzyme	134.5	1e-38
GCA_001029045.1_ViralProj287042..KP143769.1_90	33	33	0.00165	NA	NA	NA	0	0	PF03339	Poxvirus L3/FP4 protein	492.3	2.2e-147	NA	NA	NA	0	0	VOG04790	Protein L3	443.2	2.1e-132	NA	NA	0	0	ENOG411EPCG	Poxvirus L3/FP4 protein	510.7	5.1e-153
GCA_000911655.1_ViralProj213019..KC977570.1_1600	6	6	0.284	NA	NA	NA	0	0	NA	NA	0	0	NA	NA	NA	0	0	VOG06466	REFSEQ hypothetical protein	376.6	1.4e-112	NA	NA	0	0	NA	NA	0	0
GCA_002966195.1_ASM296619v1..MG779311.1_17	10	10	0.0232	NA	NA	NA	0	0	PF00069	Protein kinase domain	31	6.9e-07	NA	NA	NA	0	0	VOG01695	Putative serine/threonine-protein kinase R679	628.5	3.7e-188	NA	NA	0	0	NA	NA	0	0
GCA_002005685.1_ViralProj376058..KX066233.1_90	6	6	0.113	NA	NA	NA	0	0	NA	NA	0	0	NA	NA	NA	0	0	VOG06992	REFSEQ hypothetical protein	112	3.9e-32	NA	NA	0	0	NA	NA	0	0
SRX327722.29.fa.dc..contig_148081_9	5	5	0.0553	NA	NA	NA	0	0	NA	NA	0	0	NA	NA	NA	0	0	VOG00995	Uncharacterized protein R706	90.3	6e-25	NA	NA	0	0	NA	NA	0	0
GCA_000928575.1_ViralProj274798..KP136319.1_1806	6	6	0.211	NA	NA	NA	0	0	NA	NA	0	0	NA	NA	NA	0	0	VOG06280	REFSEQ hypothetical protein	308.5	6.5e-92	NA	NA	0	0	NA	NA	0	0
GCA_000928575.1_ViralProj274798..KP136319.1_2060	6	6	0.148	NA	NA	NA	0	0	NA	NA	0	0	NA	NA	NA	0	0	VOG06213	REFSEQ hypothetical protein	682.1	2.2e-204	NA	NA	0	0	NA	NA	0	0
GCA_900205285.1_ASM90020528v1..LT907979.1_405	6	6	0.0328	NA	NA	NA	0	0	NA	NA	0	0	NA	NA	NA	0	0	VOG08081	REFSEQ hypothetical protein	564.3	3.9e-169	NA	NA	0	0	NA	NA	0	0
GCA_900205285.1_ASM90020528v1..LT907979.1_401	6	6	0.0364	NA	NA	NA	0	0	NA	NA	0	0	NA	NA	NA	0	0	VOG03417	REFSEQ hypothetical protein	353.6	1.8e-105	NA	NA	0	0	NA	NA	0	0
GCA_000888735.1_ViralProj60053..HQ336222.2_24	6	6	0.027	NA	NA	NA	0	0	NA	NA	0	0	NA	NA	NA	0	0	VOG05451	Uncharacterized protein L16	530.6	2.4e-159	NA	NA	0	0	NA	NA	0	0
GCA_000928575.1_ViralProj274798..KP136319.1_2272	5	5	0.116	NA	NA	NA	0	0	NA	NA	0	0	NA	NA	NA	0	0	VOG06158	REFSEQ F-box domain protein	519.1	7.9e-155	NA	NA	0	0	NA	NA	0	0
ERX552257.96.fa.dc..contig_90219_12	4	5	0.33	NA	NA	NA	0	0	PF00274	Fructose-bisphosphate aldolase class-I	529.1	1.7e-158	NA	NA	NA	0	0	NA	NA	0	0	NA	NA	0	0	NA	NA	0	0
GCA_002966195.1_ASM296619v1..MG779306.1_2	5	5	0.104	NA	NA	NA	0	0	NA	NA	0	0	NA	NA	NA	0	0	VOG07595	REFSEQ hypothetical protein	107.4	1.9e-30	NA	NA	0	0	NA	NA	0	0
GCA_003233895.1_ASM323389v1..MG011689.1_1621	6	6	0.0336	NA	NA	NA	0	0	NA	NA	0	0	NA	NA	NA	0	0	VOG00062	REFSEQ hypothetical protein	311.2	8.4e-92	NA	NA	0	0	NA	NA	0	0
GCA_002005685.1_ViralProj376058..KX066233.1_399	5	6	0.137	NA	NA	NA	0	0	NA	NA	0	0	NA	NA	NA	0	0	VOG07138	REFSEQ hypothetical protein	235.9	4.1e-70	NA	NA	0	0	NA	NA	0	0
GCA_001887825.1_ViralProj355304..KX857749.1_169	6	6	0.0882	NA	NA	NA	0	0	NA	NA	0	0	NA	NA	NA	0	0	VOG05269	REFSEQ hypothetical protein	174.3	2e-51	NA	NA	0	0	NA	NA	0	0
GCA_000911955.1_ViralProj215788..KC977571.1_321	6	6	0.0965	NA	NA	NA	0	0	NA	NA	0	0	NA	NA	NA	0	0	VOG06237	REFSEQ hypothetical protein	1150.5	0	NA	NA	0	0	NA	NA	0	0
GCA_000888735.1_ViralProj60053..HQ336222.2_28	5	6	0.266	NA	NA	NA	0	0	NA	NA	0	0	NA	NA	NA	0	0	VOG07666	Uncharacterized protein L20	250.9	6.2e-75	NA	NA	0	0	NA	NA	0	0
GCA_000911955.1_ViralProj215788..KC977571.1_353	6	6	0.217	NA	NA	NA	0	0	NA	NA	0	0	NA	NA	NA	0	0	VOG06250	REFSEQ hypothetical protein	2243.2	0	NA	NA	0	0	NA	NA	0	0
ERX552283.13.fa.dc..contig_309_38	6	6	0.174	NA	NA	NA	0	0	NA	NA	0	0	NA	NA	NA	0	0	VOG06897	REFSEQ hypothetical protein	275.7	2.2e-81	NA	NA	0	0	NA	NA	0	0
GCA_000911955.1_ViralProj215788..KC977571.1_1948	5	5	0.0822	NA	NA	NA	0	0	NA	NA	0	0	NA	NA	NA	0	0	VOG02618	REFSEQ hypothetical protein	152.6	1.6e-44	NA	NA	0	0	NA	NA	0	0
SRX802073.50.fa.dc..contig_11634_7	5	5	0.0534	NA	NA	NA	0	0	NA	NA	0	0	NA	NA	NA	0	0	VOG00447	REFSEQ hypothetical protein	33.3	2.2e-07	NA	NA	0	0	NA	NA	0	0
GCA_004156275.1_ASM415627v1..MG807319.1_1071	5	5	0.0127	NA	NA	NA	0	0	NA	NA	0	0	NA	NA	NA	0	0	VOG02001	Uncharacterized protein R895	811.5	6.5e-244	NA	NA	0	0	NA	NA	0	0
GCA_000911955.1_ViralProj215788..KC977571.1_2010	6	6	0.171	NA	NA	NA	0	0	NA	NA	0	0	NA	NA	NA	0	0	VOG06459	REFSEQ hypothetical protein	1152.9	0	NA	NA	0	0	NA	NA	0	0
GCA_000928575.1_ViralProj274798..KP136319.1_389	6	6	0.138	NA	NA	NA	0	0	NA	NA	0	0	NA	NA	NA	0	0	VOG00060	REFSEQ hypothetical protein	204.8	1.1e-59	NA	NA	0	0	NA	NA	0	0
GCA_000911955.1_ViralProj215788..KC977571.1_80	6	6	0.199	NA	NA	NA	0	0	NA	NA	0	0	NA	NA	NA	0	0	VOG06168	REFSEQ hypothetical protein	816.4	1.9e-244	NA	NA	0	0	NA	NA	0	0
SRX696246.4.fa.dc..contig_1692_67	5	5	0.196	NA	NA	NA	0	0	PF06626	Protein of unknown function (DUF1152)	35	3.9e-08	NA	NA	NA	0	0	NA	NA	0	0	NA	NA	0	0	NA	NA	0	0
GCA_003814065.1_ASM381406v1..MK072075.1_30	4	5	0.309	NA	NA	NA	0	0	PF07002	Copine	214.1	7.1e-63	NA	NA	NA	0	0	NA	NA	0	0	NA	NA	0	0	NA	NA	0	0
ERX552302.45.fa.dc..contig_35488_1	5	5	0.0414	NA	NA	NA	0	0	PF16403	Domain of unknown function (DUF5011)	44.6	5.2e-11	NA	NA	NA	0	0	VOG05179	REFSEQ hypothetical protein	35.2	3.4e-08	NA	NA	0	0	NA	NA	0	0
GCA_003233895.1_ASM323389v1..MG011689.1_594	6	6	0.23	NA	NA	NA	0	0	NA	NA	0	0	NA	NA	NA	0	0	VOG03127	REFSEQ hypothetical protein	730.5	5e-219	NA	NA	0	0	NA	NA	0	0
GCA_003233935.1_ASM323393v1..MG011691.1_618	5	5	0.155	NA	NA	NA	0	0	NA	NA	0	0	NA	NA	NA	0	0	VOG00174	REFSEQ hypothetical protein	383.6	5e-114	NA	NA	0	0	NA	NA	0	0
ERX556094.51.fa.dc..contig_69049_3	5	5	0.0872	COG0318	IQ	Acyl-CoA synthetase (AMP-forming)/AMP-acid ligase II	659.4	1.9e-197	PF00109	Beta-ketoacyl synthase, N-terminal domain	232	3.6e-68	COG0318	IQ	Amp-dependent synthetase and ligase	659.4	1.9e-197	NA	NA	0	0	TIGR02813	polyketide-type polyunsaturated fatty acid synthase PfaA	308.4	2.7e-91	NA	NA	0	0
GCA_000911655.1_ViralProj213019..KC977570.1_88	5	5	0.346	NA	NA	NA	0	0	NA	NA	0	0	NA	NA	NA	0	0	VOG03396	REFSEQ hypothetical protein	119.1	7e-34	NA	NA	0	0	NA	NA	0	0
GCA_000911955.1_ViralProj215788..KC977571.1_434	5	5	0.243	NA	NA	NA	0	0	NA	NA	0	0	NA	NA	NA	0	0	VOG04046	REFSEQ hypothetical protein	292.9	1.8e-86	NA	NA	0	0	NA	NA	0	0
GCA_000911955.1_ViralProj215788..KC977571.1_1096	6	6	0.118	NA	NA	NA	0	0	NA	NA	0	0	NA	NA	NA	0	0	VOG06389	REFSEQ hypothetical protein	329.5	6.1e-98	NA	NA	0	0	NA	NA	0	0
GCA_003233915.1_ASM323391v1..MG011690.1_1591	6	6	0.0318	NA	NA	NA	0	0	NA	NA	0	0	NA	NA	NA	0	0	VOG00062	REFSEQ hypothetical protein	305.9	3.2e-90	NA	NA	0	0	NA	NA	0	0
GCA_001602085.1_ViralProj316309..KT752522.1_162	4	5	0.25	NA	NA	NA	0	0	NA	NA	0	0	NA	NA	NA	0	0	VOG00685	REFSEQ hypothetical protein	115.1	5.5e-33	NA	NA	0	0	NA	NA	0	0
GCA_000911655.1_ViralProj213019..KC977570.1_1349	4	5	0.172	NA	NA	NA	0	0	NA	NA	0	0	NA	NA	NA	0	0	VOG01897	REFSEQ hypothetical protein	72.8	1.4e-19	NA	NA	0	0	NA	NA	0	0
ERX555915.1.fa.dc..contig_31738_17	6	6	0.206	COG0509	E	Glycine cleavage system H protein (lipoate-binding)	42.7	1.1e-10	PF01597	Glycine cleavage H-protein	45	3.9e-11	COG0509	E	The glycine cleavage system catalyzes the degradation of glycine. The H protein shuttles the methylamine group of glycine from the P protein to the T protein (By similarity)	42.7	1.1e-10	NA	NA	0	0	TIGR00527	glycine cleavage system H protein	43.1	1.7e-10	NA	NA	0	0
GCA_000928575.1_ViralProj274798..KP136319.1_1580	6	6	0.219	NA	NA	NA	0	0	NA	NA	0	0	NA	NA	NA	0	0	VOG04626	REFSEQ hypothetical protein	190.6	2.9e-56	NA	NA	0	0	NA	NA	0	0
SRX802963.109.fa.dc..contig_20232_2	6	6	0.148	NA	NA	NA	0	0	NA	NA	0	0	NA	NA	NA	0	0	VOG08688	REFSEQ Hypothetical protein	37.8	6.1e-09	NA	NA	0	0	NA	NA	0	0
GCA_002966435.1_ASM296643v1..KC008572.1_974	5	5	0.147	NA	NA	NA	0	0	NA	NA	0	0	NA	NA	NA	0	0	VOG07663	Uncharacterized protein L46	222.4	1.5e-65	NA	NA	0	0	NA	NA	0	0
GCA_003233915.1_ASM323391v1..MG011690.1_821	6	6	0.0932	NA	NA	NA	0	0	NA	NA	0	0	NA	NA	NA	0	0	VOG06370	REFSEQ F-box domain	773	6.5e-232	NA	NA	0	0	NA	NA	0	0
GCA_003814125.1_ASM381412v1..MK072314.1_5	5	5	0.0984	NA	NA	NA	0	0	PF12796	Ankyrin repeats (3 copies)	28.4	8.5e-06	NA	NA	NA	0	0	VOG00010	Putative ankyrin repeat protein L122	35.9	2e-08	NA	NA	0	0	ENOG411EPCP	NA	39.5	1.3e-09
ERX555907.87.fa.dc..contig_14376_15	6	6	0.119	NA	NA	NA	0	0	PF05887	Procyclic acidic repetitive protein (PARP)	49.4	2.1e-12	NA	NA	NA	0	0	VOG05179	REFSEQ hypothetical protein	77.6	4.4e-21	NA	NA	0	0	NA	NA	0	0
GCA_003233895.1_ASM323389v1..MG011689.1_1675	5	6	0.27	NA	NA	NA	0	0	NA	NA	0	0	NA	NA	NA	0	0	VOG00099	REFSEQ hypothetical protein	293.9	7e-87	NA	NA	0	0	NA	NA	0	0
GCA_000843325.1_ViralProj14328..U60315.1_51	10	10	0.00398	NA	NA	NA	0	0	PF04497	Poxviridae protein	44.9	2.7e-11	NA	NA	NA	0	0	VOG00879	Protein E2	423.8	6.2e-126	NA	NA	0	0	ENOG411EPIP	Poxviridae protein	538.8	1.1e-160
GCA_000911655.1_ViralProj213019..KC977570.1_303	6	6	0.234	NA	NA	NA	0	0	NA	NA	0	0	NA	NA	NA	0	0	VOG06216	REFSEQ hypothetical protein	420.2	2.2e-125	NA	NA	0	0	NA	NA	0	0
ERX555958.4.fa.dc..contig_3545_22	5	5	0.095	NA	NA	NA	0	0	PF01544	CorA-like Mg2+ transporter protein	35.9	2.3e-08	NA	NA	NA	0	0	NA	NA	0	0	NA	NA	0	0	NA	NA	0	0
ERX556054.16.fa.dc..contig_6626_4	18	18	0.00197	NA	NA	NA	0	0	PF00648	Calpain family cysteine protease	202.4	3.4e-59	NA	NA	NA	0	0	NA	NA	0	0	NA	NA	0	0	NA	NA	0	0
ERX555987.30.fa.dc..contig_23574_13	20	20	0.00203	NA	NA	NA	0	0	NA	NA	0	0	NA	NA	NA	0	0	VOG08322	REFSEQ hypothetical protein	310.2	7.8e-92	NA	NA	0	0	NA	NA	0	0
GCA_000861985.1_ViralProj15462..AY689436.1_42	9	9	0.0451	NA	NA	NA	0	0	PF10857	Protein of unknown function (DUF2701)	103.3	2.2e-29	NA	NA	NA	0	0	VOG04903	Uncharacterized protein C15	115.4	3.8e-33	NA	NA	0	0	ENOG411EP4P	Protein of unknown function (DUF2701)	47.4	7.6e-12
SRX327722.61.fa.dc..contig_57605_13	9	9	0.0466	NA	NA	NA	0	0	NA	NA	0	0	NA	NA	NA	0	0	VOG04446	Uncharacterized protein B475L	131.3	2.8e-37	NA	NA	0	0	NA	NA	0	0
GCA_000869685.1_ViralProj18527..EF101928.1_79	9	9	0.00634	NA	NA	NA	0	0	NA	NA	0	0	NA	NA	NA	0	0	VOG05252	REFSEQ hypothetical protein	635.9	6.7e-191	NA	NA	0	0	NA	NA	0	0
GCA_004156295.1_ASM415629v1..MG807320.1_663	7	7	0.0698	NA	NA	NA	0	0	NA	NA	0	0	NA	NA	NA	0	0	VOG02808	Uncharacterized protein R564	117.7	1.5e-33	NA	NA	0	0	NA	NA	0	0
ERX555961.47.fa.dc..contig_3447_16	22	22	0.00189	COG1064	G	D-arabinose 1-dehydrogenase, Zn-dependent alcohol dehydrogenase family	375.5	1.9e-111	PF08240	Alcohol dehydrogenase GroES-like domain	89.7	4.9e-25	COG1064	C	alcohol dehydrogenase	375.5	1.9e-111	VOG05523	Probable zinc-type alcohol dehydrogenase-like protein L498	280.1	1.5e-82	TIGR03989	oxidoreductase, Rxyl_3153 family	139.5	6.8e-40	NA	NA	0	0
GCA_002966485.1_ASM296648v1..KY523104.1_1097	7	7	0.0517	NA	NA	NA	0	0	NA	NA	0	0	NA	NA	NA	0	0	VOG04374	Uncharacterized protein L686	48.5	3.5e-12	NA	NA	0	0	NA	NA	0	0
GCA_003233895.1_ASM323389v1..MG011689.1_729	7	7	0.037	NA	NA	NA	0	0	NA	NA	0	0	NA	NA	NA	0	0	VOG03290	REFSEQ hypothetical protein	325.4	5.5e-97	NA	NA	0	0	NA	NA	0	0
GCA_000847045.1_ViralProj14564..JF411744.1_65	7	7	0.0495	NA	NA	NA	0	0	NA	NA	0	0	NA	NA	NA	0	0	VOG00855	REFSEQ hypothetical protein	328.8	1.3e-97	NA	NA	0	0	NA	NA	0	0
GCA_000869685.1_ViralProj18527..EF101928.1_282	7	7	0.0993	NA	NA	NA	0	0	NA	NA	0	0	NA	NA	NA	0	0	VOG05380	REFSEQ hypothetical protein	349.6	3e-104	NA	NA	0	0	NA	NA	0	0
GCA_003233915.1_ASM323391v1..MG011690.1_206	6	7	0.272	NA	NA	NA	0	0	NA	NA	0	0	NA	NA	NA	0	0	VOG06210	REFSEQ hypothetical protein	897.1	1.7e-269	NA	NA	0	0	NA	NA	0	0
GCA_003233935.1_ASM323393v1..MG011691.1_1540	6	7	0.165	NA	NA	NA	0	0	NA	NA	0	0	NA	NA	NA	0	0	VOG01537	REFSEQ hypothetical protein	259.9	1.3e-76	NA	NA	0	0	NA	NA	0	0
GCA_000911955.1_ViralProj215788..KC977571.1_1428	6	7	0.159	NA	NA	NA	0	0	NA	NA	0	0	NA	NA	NA	0	0	VOG00014	REFSEQ hypothetical protein	252.5	3.4e-74	NA	NA	0	0	NA	NA	0	0
GCA_000928575.1_ViralProj274798..KP136319.1_2193	6	7	0.105	NA	NA	NA	0	0	PF12937	F-box-like	28.2	5.9e-06	NA	NA	NA	0	0	VOG00210	REFSEQ hypothetical protein	195.4	8e-57	NA	NA	0	0	NA	NA	0	0
GCA_000928575.1_ViralProj274798..KP136319.1_451	6	7	0.11	NA	NA	NA	0	0	NA	NA	0	0	NA	NA	NA	0	0	VOG00062	REFSEQ hypothetical protein	162.4	9.2e-47	NA	NA	0	0	NA	NA	0	0
GCA_002966435.1_ASM296643v1..KC008572.1_884	5	7	0.227	NA	NA	NA	0	0	NA	NA	0	0	NA	NA	NA	0	0	VOG07873	Uncharacterized protein R809	415.7	2.2e-124	NA	NA	0	0	NA	NA	0	0
ERX633342.1.fa.dc..contig_16051_33	46	46	0.00476	COG0459	O	Chaperonin GroEL (HSP60 family)	54.9	9.8e-15	PF00454	Phosphatidylinositol 3- and 4-kinase	114.7	2.7e-32	COG0459	O	Prevents misfolding and promotes the refolding and proper assembly of unfolded polypeptides generated under stress conditions (By similarity)	54.9	9.8e-15	VOG05648	Putative phosphatidylinositol kinase L615	256.7	1.9e-75	NA	NA	0	0	NA	NA	0	0
GCA_000839805.1_ViralProj14122..AF325528.1_126	8	8	0.0888	NA	NA	NA	0	0	NA	NA	0	0	NA	NA	NA	0	0	VOG01299	REFSEQ EEV glycoprotein	183.1	2.6e-53	NA	NA	0	0	ENOG411EP2V	NA	38.3	5e-09
GCA_000839805.1_ViralProj14122..AF325528.1_5	8	8	0.0626	NA	NA	NA	0	0	PF00726	Interleukin 10	147.6	1.1e-42	NA	NA	NA	0	0	VOG04851	Viral interleukin-10 homolog	189.2	2e-55	NA	NA	0	0	ENOG411EPMK	Interleukin 10	150.7	1.3e-43
GCA_000873685.1_ViralProj20989..DQ491002.1_403	8	8	0.0283	NA	NA	NA	0	0	PF04117	Mpv17 / PMP22 family	35	5.7e-08	NA	NA	NA	0	0	VOG05381	REFSEQ hypothetical protein	318.1	5.2e-95	NA	NA	0	0	NA	NA	0	0
GCA_000873685.1_ViralProj20989..DQ491002.1_275	8	8	0.0257	NA	NA	NA	0	0	NA	NA	0	0	NA	NA	NA	0	0	VOG05304	REFSEQ hypothetical protein	539.6	9.2e-162	NA	NA	0	0	NA	NA	0	0
GCA_002966435.1_ASM296643v1..KC008572.1_856	10	10	0.00392	NA	NA	NA	0	0	NA	NA	0	0	NA	NA	NA	0	0	VOG05455	Uncharacterized protein L152	932.3	4.3e-280	NA	NA	0	0	NA	NA	0	0
GCA_000886295.1_ViralProj45973..GQ329670.1_112	27	27	0.0691	NA	NA	NA	0	0	PF06015	Chordopoxvirus A30L protein	45.9	1.7e-11	NA	NA	NA	0	0	VOG04823	Protein A30	79.2	6.4e-22	NA	NA	0	0	ENOG411ENZU	Chordopoxvirus A30L protein	44	6.6e-11
GCA_000911955.1_ViralProj215788..KC977571.1_329	4	4	0.188	NA	NA	NA	0	0	NA	NA	0	0	NA	NA	NA	0	0	VOG06241	REFSEQ hypothetical protein	1235.2	0	NA	NA	0	0	NA	NA	0	0
GCA_001995575.1_ViralProj357483..LT671577.1_382	4	4	0.0425	NA	NA	NA	0	0	NA	NA	0	0	NA	NA	NA	0	0	VOG08078	REFSEQ F-box domain	487.8	1.3e-145	NA	NA	0	0	NA	NA	0	0
GCA_000913615.1_ViralProj223065..HE601899.1_7	4	4	0.181	NA	NA	NA	0	0	PF00129	Class I Histocompatibility antigen, domains alpha 1 and 2	173.3	1.6e-50	NA	NA	NA	0	0	VOG00202	Putative Ig-like domain-containing protein C1	300.4	1e-88	NA	NA	0	0	NA	NA	0	0
GCA_000886295.1_ViralProj45973..GQ329670.1_118	4	4	0.413	NA	NA	NA	0	0	NA	NA	0	0	NA	NA	NA	0	0	VOG04847	REFSEQ hypothetical protein	321.2	1.4e-95	NA	NA	0	0	NA	NA	0	0
SRX802073.62.fa.dc..contig_6060_28	3	4	0.416	COG1560	I	Lauroyl/myristoyl acyltransferase	83.3	6.6e-23	PF03279	Bacterial lipid A biosynthesis acyltransferase	65.3	2.2e-17	COG1560	M	lipid a biosynthesis	83.3	6.6e-23	NA	NA	0	0	TIGR02207	lipid A biosynthesis lauroyl (or palmitoleoyl) acyltransferase	47	9.4e-12	NA	NA	0	0
ERX556005.37.fa.dc..contig_64502_1	4	4	0.179	NA	NA	NA	0	0	PF13385	Concanavalin A-like lectin/glucanases superfamily	70.4	7.9e-19	NA	NA	NA	0	0	VOG00140	REFSEQ hypothetical protein	47	3.7e-12	NA	NA	0	0	NA	NA	0	0
SRX310217.15.fa.dc..contig_12455_2	3	4	0.458	NA	NA	NA	0	0	PF01822	WSC domain	28.1	8.1e-06	NA	NA	NA	0	0	NA	NA	0	0	NA	NA	0	0	NA	NA	0	0
GCA_003814165.1_ASM381416v1..MK072398.1_5	3	4	0.319	NA	NA	NA	0	0	PF11369	Protein of unknown function (DUF3160)	227.3	1.6e-66	NA	NA	NA	0	0	NA	NA	0	0	NA	NA	0	0	NA	NA	0	0
GCA_000911955.1_ViralProj215788..KC977571.1_1051	4	4	0.238	NA	NA	NA	0	0	NA	NA	0	0	NA	NA	NA	0	0	VOG06382	REFSEQ hypothetical protein	667.7	1.1e-199	NA	NA	0	0	NA	NA	0	0
GCA_000847965.1_ViralProj14590..AF170722.1_131	16	16	0.0225	NA	NA	NA	0	0	PF04549	CD47 transmembrane region	119.4	6.4e-34	NA	NA	NA	0	0	VOG04830	Protein A38	312.6	1.2e-92	NA	NA	0	0	ENOG411EPHK	CD47 transmembrane region	429.2	3.1e-128
GCA_000928575.1_ViralProj274798..KP136319.1_611	4	4	0.229	NA	NA	NA	0	0	PF12796	Ankyrin repeats (3 copies)	37.7	1e-08	NA	NA	NA	0	0	VOG02430	REFSEQ ankyrin repeat protein	1139.9	0	NA	NA	0	0	NA	NA	0	0
GCA_004156275.1_ASM415627v1..MG807319.1_764	4	4	0.155	NA	NA	NA	0	0	NA	NA	0	0	NA	NA	NA	0	0	VOG04365	Uncharacterized protein L645	321.3	3e-95	NA	NA	0	0	NA	NA	0	0
GCA_002966435.1_ASM296643v1..KC008572.1_235	4	4	0.244	NA	NA	NA	0	0	NA	NA	0	0	NA	NA	NA	0	0	VOG05662	Uncharacterized protein L647	379.1	3.9e-113	NA	NA	0	0	NA	NA	0	0
ERX555958.4.fa.dc..contig_90_1	4	4	0.124	NA	NA	NA	0	0	NA	NA	0	0	NA	NA	NA	0	0	VOG08737	REFSEQ hypothetical protein	66	1.4e-17	NA	NA	0	0	NA	NA	0	0
GCA_000911655.1_ViralProj213019..KC977570.1_1243	4	4	0.302	NA	NA	NA	0	0	NA	NA	0	0	NA	NA	NA	0	0	VOG06414	REFSEQ hypothetical protein	320.3	1.3e-95	NA	NA	0	0	NA	NA	0	0
GCA_003814125.1_ASM381412v1..MK072246.1_36	9	9	0.0817	NA	NA	NA	0	0	PF09668	Aspartyl protease	68.1	2.7e-18	NA	NA	NA	0	0	NA	NA	0	0	NA	NA	0	0	NA	NA	0	0
ERX556015.14.fa.dc..contig_53482_9	4	4	0.385	NA	NA	NA	0	0	PF07896	Protein of unknown function (DUF1674)	37	1.6e-08	NA	NA	NA	0	0	NA	NA	0	0	NA	NA	0	0	NA	NA	0	0
GCA_002818865.1_ASM281886v1..KJ755191.1_195	4	4	0.21	NA	NA	NA	0	0	PF10860	Protein of unknown function (DUF2661)	49.3	2e-12	NA	NA	NA	0	0	VOG03438	Uncharacterized 10.5 kDa protein in HE65-PK2 intergenic region	147.7	2.1e-42	NA	NA	0	0	ENOG411EPBM	Protein of unknown function (DUF2661)	83.5	7.7e-23
GCA_002270885.1_ViralProj399945..MF001304.1_22	4	4	0.233	NA	NA	NA	0	0	PF03287	Poxvirus C7/F8A protein	56.4	1.5e-14	NA	NA	NA	0	0	VOG00999	Probable host range protein 2	115.5	9.5e-33	NA	NA	0	0	ENOG411EP7C	Poxvirus C7/F8A protein	57.1	8.7e-15
SRX802073.74.fa.dc..contig_82344_17	4	4	0.284	NA	NA	NA	0	0	PF01755	Glycosyltransferase family 25 (LPS biosynthesis protein)	39.1	3.1e-09	NA	NA	NA	0	0	VOG06600	REFSEQ hypothetical protein	133.3	5e-38	NA	NA	0	0	NA	NA	0	0
GCA_001602085.1_ViralProj316309..KT752522.1_387	4	4	0.276	NA	NA	NA	0	0	NA	NA	0	0	NA	NA	NA	0	0	VOG07156	REFSEQ hypothetical protein	230.1	3.9e-68	NA	NA	0	0	NA	NA	0	0
GCA_003233915.1_ASM323391v1..MG011690.1_1894	3	4	0.366	NA	NA	NA	0	0	NA	NA	0	0	NA	NA	NA	0	0	VOG00001	Putative ankyrin repeat protein L23	74.1	6.7e-20	NA	NA	0	0	NA	NA	0	0
GCA_000914535.1_ViralProj239736..HF920635.1_4	4	4	0.139	NA	NA	NA	0	0	NA	NA	0	0	NA	NA	NA	0	0	VOG00676	Uncharacterized 16.2 kDa protein	133.2	3.4e-38	NA	NA	0	0	NA	NA	0	0
GCA_000928575.1_ViralProj274798..KP136319.1_687	3	4	0.358	NA	NA	NA	0	0	NA	NA	0	0	NA	NA	NA	0	0	VOG01286	REFSEQ hypothetical protein	372.5	1.1e-110	NA	NA	0	0	NA	NA	0	0
GCA_003814065.1_ASM381406v1..MK072067.1_27	4	4	0.164	NA	NA	NA	0	0	PF07884	Vitamin K epoxide reductase family	91	2.8e-25	NA	NA	NA	0	0	NA	NA	0	0	NA	NA	0	0	NA	NA	0	0
GCA_000893455.1_ViralProj65279..HQ113105.1_444	4	4	0.226	NA	NA	NA	0	0	NA	NA	0	0	NA	NA	NA	0	0	VOG07198	REFSEQ hypothetical protein	123.6	1.1e-35	NA	NA	0	0	NA	NA	0	0
GCA_003814265.1_ASM381426v1..MK071988.1_10	4	4	0.102	NA	NA	NA	0	0	PF03571	Peptidase family M49	632	3.3e-189	NA	NA	NA	0	0	NA	NA	0	0	NA	NA	0	0	NA	NA	0	0
SRX672316.10.fa.dc..contig_12621_6	4	4	0.116	NA	NA	NA	0	0	NA	NA	0	0	NA	NA	NA	0	0	VOG06942	REFSEQ hypothetical protein	50.2	1e-12	NA	NA	0	0	NA	NA	0	0
GCA_000911955.1_ViralProj215788..KC977571.1_1250	4	4	0.294	NA	NA	NA	0	0	PF13920	Zinc finger, C3HC4 type (RING finger)	35.8	2.5e-08	NA	NA	NA	0	0	VOG06499	REFSEQ ring-finger E3 ubiquitin-protein ligase	906.5	1.7e-272	NA	NA	0	0	NA	NA	0	0
GCA_000886295.1_ViralProj45973..GQ329670.1_15	4	4	0.279	NA	NA	NA	0	0	NA	NA	0	0	NA	NA	NA	0	0	VOG04841	REFSEQ hypothetical protein	66	1.2e-17	NA	NA	0	0	NA	NA	0	0
GCA_003814085.1_ASM381408v1..MK072186.1_1	4	4	0.115	NA	NA	NA	0	0	NA	NA	0	0	NA	NA	NA	0	0	VOG07882	Uncharacterized protein R133	49.6	1.9e-12	NA	NA	0	0	NA	NA	0	0
ERX552254.13.fa.dc..contig_33076_3	3	4	0.474	NA	NA	NA	0	0	PF06868	Protein of unknown function (DUF1257)	89	9.3e-25	NA	NA	NA	0	0	VOG15013	Uncharacterized protein ycf35	82.5	1.2e-22	NA	NA	0	0	NA	NA	0	0
ERX633347.12.fa.dc..contig_55382_6	4	4	0.0336	NA	NA	NA	0	0	NA	NA	0	0	NA	NA	NA	0	0	VOG00001	Putative ankyrin repeat protein L23	46.9	1.3e-11	NA	NA	0	0	NA	NA	0	0
GCA_000841685.1_ViralProj14340..AY318871.1_144	4	4	0.214	COG0452	H	Phosphopantothenoylcysteine synthetase/decarboxylase	199.2	4.4e-58	PF02441	Flavoprotein	184.5	4.8e-54	COG0452	H	Phosphopantothenoylcysteine decarboxylase	199.2	4.4e-58	VOG04878	Phosphopantothenoylcysteine decarboxylase	382.4	1.6e-114	TIGR00521	phosphopantothenoylcysteine decarboxylase / phosphopantothenate--cysteine ligase	147.4	2.6e-42	NA	NA	0	0
ERX552300.8.fa.dc..contig_49_43	4	4	0.0207	NA	NA	NA	0	0	PF12796	Ankyrin repeats (3 copies)	32.9	3.3e-07	NA	NA	NA	0	0	NA	NA	0	0	NA	NA	0	0	ENOG411EPCP	NA	40.4	7e-10
GCA_900205285.1_ASM90020528v1..LT907979.1_395	4	4	0.0506	NA	NA	NA	0	0	NA	NA	0	0	NA	NA	NA	0	0	VOG04325	REFSEQ hypothetical protein	152.2	7.5e-44	NA	NA	0	0	NA	NA	0	0
ERX552244.9.fa.dc..contig_8865_75	4	4	0.207	NA	NA	NA	0	0	PF01391	Collagen triple helix repeat (20 copies)	31.6	4.5e-07	NA	NA	NA	0	0	VOG00375	REFSEQ hypothetical protein	41.1	7.7e-10	NA	NA	0	0	NA	NA	0	0
GCA_002966235.1_ASM296623v1..KY684083.1_788	4	4	0.396	NA	NA	NA	0	0	PF14033	Protein of unknown function (DUF4246)	236	4.1e-69	NA	NA	NA	0	0	VOG00005	REFSEQ hypothetical protein	31.8	6.8e-07	NA	NA	0	0	NA	NA	0	0
SRX802073.62.fa.dc..contig_321_54	3	4	0.421	COG0807	H	GTP cyclohydrolase II	121.8	1.2e-34	PF00925	GTP cyclohydrolase II	130	2.8e-37	COG0807	H	Catalyzes the conversion of D-ribulose 5-phosphate to formate and 3,4-dihydroxy-2-butanone 4-phosphate (By similarity)	121.8	1.2e-34	NA	NA	0	0	TIGR00505	GTP cyclohydrolase II	121	1.8e-34	NA	NA	0	0
GCA_003814065.1_ASM381406v1..MK072076.1_26	22	22	0.0353	NA	NA	NA	0	0	PF04446	tRNAHis guanylyltransferase	34.2	1e-07	NA	NA	NA	0	0	VOG03008	Uncharacterized protein R259	75.2	2.4e-20	NA	NA	0	0	NA	NA	0	0
SRX696246.4.fa.dc..contig_92_2	33	33	0.00655	NA	NA	NA	0	0	NA	NA	0	0	NA	NA	NA	0	0	VOG05525	Uncharacterized protein L492	95.5	1.2e-26	NA	NA	0	0	ENOG411EP8T	NA	93.5	5.5e-26
GCA_003814165.1_ASM381416v1..MK072420.1_11	16	16	0.0186	COG1881	R	Uncharacterized conserved protein, phosphatidylethanolamine-binding protein (PEBP) family	59	1e-15	PF01161	Phosphatidylethanolamine-binding protein	54.5	6.3e-14	COG1881	S	phosphatidylethanolamine-binding protein	59	1e-15	VOG07591	Phosphatidylethanolamine-binding protein homolog R644	95.5	1.2e-26	TIGR00481	Raf kinase inhibitor-like protein, YbhB/YbcL family	30.9	8.6e-07	NA	NA	0	0
ERX552285.69.fa.dc..contig_8534_13	10	10	0.0161	NA	NA	NA	0	0	PF10014	2OG-Fe dioxygenase	138.8	7.9e-40	NA	NA	NA	0	0	NA	NA	0	0	NA	NA	0	0	NA	NA	0	0
ERX555935.69.fa.dc..contig_230836_13	34	34	0.00572	COG0462	FE	Phosphoribosylpyrophosphate synthetase	389.5	1.6e-115	PF13793	N-terminal domain of ribose phosphate pyrophosphokinase	155.4	2.3e-45	COG0462	F	Phosphoribosyl pyrophosphate synthase	389.5	1.6e-115	VOG09411	Ribose-phosphate pyrophosphokinase	129.3	6.4e-37	TIGR01251	ribose-phosphate pyrophosphokinase	336.9	3.6e-100	NA	NA	0	0
ERX552255.53.fa.dc..contig_24622_5	34	34	0.0068	NA	NA	NA	0	0	NA	NA	0	0	NA	NA	NA	0	0	VOG05535	Uncharacterized protein R472	275.4	3.3e-81	NA	NA	0	0	ENOG411EPQA	NA	252.5	2.8e-74
SRX802076.42.fa.dc..contig_2198_10	20	20	0.012	NA	NA	NA	0	0	NA	NA	0	0	NA	NA	NA	0	0	VOG06866	REFSEQ hypothetical protein	146.5	5.1e-42	NA	NA	0	0	NA	NA	0	0
GCA_000923155.1_ViralProj253719..HF920637.1_54	11	11	0.0814	NA	NA	NA	0	0	NA	NA	0	0	NA	NA	NA	0	0	VOG06599	Uncharacterized protein 127L	259.7	7.6e-77	NA	NA	0	0	ENOG411EP4D	NA	193.2	1.6e-56
GCA_000871245.1_ViralProj20991..DQ491003.2_249	7	8	0.192	NA	NA	NA	0	0	PF08789	PBCV-specific basic adaptor domain	54.3	4.7e-14	NA	NA	NA	0	0	VOG05348	REFSEQ hypothetical protein	51.3	5.5e-13	NA	NA	0	0	NA	NA	0	0
GCA_000869685.1_ViralProj18527..EF101928.1_268	7	7	0.0922	NA	NA	NA	0	0	NA	NA	0	0	NA	NA	NA	0	0	VOG03966	REFSEQ hypothetical protein	59.2	2.7e-15	NA	NA	0	0	NA	NA	0	0
GCA_000840165.1_ViralProj14197..AY077835.1_136	8	8	0.0554	NA	NA	NA	0	0	NA	NA	0	0	NA	NA	NA	0	0	VOG04907	REFSEQ Ig domain OX-2-like protein	222.5	1.3e-65	NA	NA	0	0	ENOG411EPMF	NA	112.9	6.4e-32
GCA_000867825.1_ViralProj18305..DQ890022.1_241	7	7	0.166	NA	NA	NA	0	0	NA	NA	0	0	NA	NA	NA	0	0	VOG05291	REFSEQ hypothetical protein	636.3	2.1e-190	NA	NA	0	0	NA	NA	0	0
GCA_002966235.1_ASM296623v1..KY684083.1_926	7	7	0.0249	NA	NA	NA	0	0	NA	NA	0	0	NA	NA	NA	0	0	VOG03537	Uncharacterized protein L515	75.5	1.4e-20	NA	NA	0	0	NA	NA	0	0
GCA_002966435.1_ASM296643v1..KC008572.1_34	6	7	0.165	NA	NA	NA	0	0	NA	NA	0	0	NA	NA	NA	0	0	VOG05456	Uncharacterized protein R874	107.9	2.3e-30	NA	NA	0	0	NA	NA	0	0
ERX552246.6.fa.dc..contig_48744_8	7	7	0.0378	COG0617	J	tRNA nucleotidyltransferase/poly(A) polymerase	153.7	2.8e-44	PF01743	Poly A polymerase head domain	57.3	9.6e-15	COG0617	J	Catalyzes the addition and repair of the essential 3'- terminal CCA sequence in tRNAs without using a nucleic acid template. Adds these three nucleotides in the order of C, C, and A to the tRNA nucleotide-73, using CTP and ATP as substrates and producing inorganic pyrophosphate	153.7	2.8e-44	VOG02131	Multifunctional CCA protein	122.4	1.3e-34	TIGR01942	poly(A) polymerase	84.1	3.8e-23	NA	NA	0	0
GCA_000847045.1_ViralProj14564..JF411744.1_199	7	7	0.21	NA	NA	NA	0	0	PF01607	Chitin binding Peritrophin-A domain	29.3	3.2e-06	NA	NA	NA	0	0	VOG05282	REFSEQ hypothetical protein	1118.1	0	NA	NA	0	0	NA	NA	0	0
GCA_001887825.1_ViralProj355304..KX857749.1_28	7	7	0.143	NA	NA	NA	0	0	NA	NA	0	0	NA	NA	NA	0	0	VOG01462	REFSEQ hypothetical protein	148.9	1.3e-43	NA	NA	0	0	NA	NA	0	0
GCA_001806195.1_ViralProj349153..KT835053.1_210	7	7	0.141	NA	NA	NA	0	0	PF03188	Eukaryotic cytochrome b561	33.3	2.1e-07	NA	NA	NA	0	0	VOG06696	REFSEQ hypothetical protein	398.7	2.9e-119	NA	NA	0	0	NA	NA	0	0
GCA_003814265.1_ASM381426v1..MK071982.1_125	8	8	0.0353	NA	NA	NA	0	0	NA	NA	0	0	NA	NA	NA	0	0	VOG00022	Major capsid protein	56.9	7.3e-15	NA	NA	0	0	ENOG411EPFT	Large eukaryotic DNA virus major capsid protein	32.1	2e-07
GCA_003233895.1_ASM323389v1..MG011689.1_1569	6	8	0.18	NA	NA	NA	0	0	NA	NA	0	0	NA	NA	NA	0	0	VOG00512	REFSEQ hypothetical protein	847.1	5.4e-254	NA	NA	0	0	NA	NA	0	0
GCA_002966195.1_ASM296619v1..MG779313.1_17	7	7	0.0559	NA	NA	NA	0	0	NA	NA	0	0	NA	NA	NA	0	0	VOG05488	Uncharacterized protein L719	345.8	1.3e-102	NA	NA	0	0	NA	NA	0	0
GCA_000888735.1_ViralProj60053..HQ336222.2_768	7	7	0.0634	NA	NA	NA	0	0	NA	NA	0	0	NA	NA	NA	0	0	VOG05475	Uncharacterized protein R692	532.4	2.4e-159	NA	NA	0	0	NA	NA	0	0
GCA_002966345.1_ASM296634v1..AP017644.1_786	8	8	0.0448	NA	NA	NA	0	0	NA	NA	0	0	NA	NA	NA	0	0	VOG05481	Uncharacterized protein R710	284.8	1.4e-84	NA	NA	0	0	NA	NA	0	0
GCA_000888735.1_ViralProj60053..HQ336222.2_678	7	7	0.097	NA	NA	NA	0	0	NA	NA	0	0	NA	NA	NA	0	0	VOG05649	Uncharacterized protein R616	537.3	5.6e-161	NA	NA	0	0	NA	NA	0	0
ERX556040.51.fa.dc..contig_10940_21	14	14	0.0428	NA	NA	NA	0	0	NA	NA	0	0	NA	NA	NA	0	0	VOG06955	REFSEQ hypothetical protein	152.8	2.4e-44	NA	NA	0	0	NA	NA	0	0
SRX802077.138.fa.dc..contig_80025_12	9	9	0.167	NA	NA	NA	0	0	NA	NA	0	0	NA	NA	NA	0	0	VOG00007	Serine/threonine-protein kinase 1	29.9	1.6e-06	NA	NA	0	0	NA	NA	0	0
SRX802202.132.fa.dc..contig_7540_3	23	23	0.0169	NA	NA	NA	0	0	PF05315	ICEA Protein	88.8	1.6e-24	NA	NA	NA	0	0	VOG08833	Type-2 restriction enzyme NlaIII	288.3	1.4e-85	NA	NA	0	0	NA	NA	0	0
ERX552309.9.fa.dc..contig_721_58	23	23	0.0624	NA	NA	NA	0	0	NA	NA	0	0	NA	NA	NA	0	0	VOG06937	REFSEQ hypothetical protein	62.6	1.5e-16	NA	NA	0	0	NA	NA	0	0
ERX556003.46.fa.dc..contig_3647_51	55	55	0.0252	NA	NA	NA	0	0	NA	NA	0	0	NA	NA	NA	0	0	VOG06881	REFSEQ hypothetical protein	121.2	6.8e-35	NA	NA	0	0	NA	NA	0	0
GCA_000911955.1_ViralProj215788..KC977571.1_1866	6	6	0.141	NA	NA	NA	0	0	NA	NA	0	0	NA	NA	NA	0	0	VOG00062	REFSEQ hypothetical protein	259	5.3e-76	NA	NA	0	0	NA	NA	0	0
ERX552257.96.fa.dc..contig_21772_13	6	6	0.0601	NA	NA	NA	0	0	PF00622	SPRY domain	74	4.6e-20	NA	NA	NA	0	0	NA	NA	0	0	NA	NA	0	0	NA	NA	0	0
GCA_000911955.1_ViralProj215788..KC977571.1_2223	6	6	0.375	NA	NA	NA	0	0	PF12796	Ankyrin repeats (3 copies)	49.9	1.6e-12	NA	NA	NA	0	0	VOG00001	Putative ankyrin repeat protein L23	136.5	6.2e-39	NA	NA	0	0	NA	NA	0	0
GCA_003233895.1_ASM323389v1..MG011689.1_853	6	6	0.398	NA	NA	NA	0	0	NA	NA	0	0	NA	NA	NA	0	0	VOG06363	REFSEQ hypothetical protein	1737.9	0	NA	NA	0	0	NA	NA	0	0
GCA_000911955.1_ViralProj215788..KC977571.1_1845	6	6	0.315	NA	NA	NA	0	0	PF07485	Domain of Unknown Function (DUF1259)	42.1	3.1e-10	NA	NA	NA	0	0	VOG06433	REFSEQ hypothetical protein	496.3	1.7e-148	NA	NA	0	0	NA	NA	0	0
ERX552296.31.fa.dc..contig_2342_88	14	15	0.201	COG0418	F	Dihydroorotase	447.6	3.6e-133	PF01979	Amidohydrolase family	40.5	9e-10	COG0418	F	Dihydroorotase	447.6	3.6e-133	NA	NA	0	0	TIGR00856	dihydroorotase, homodimeric type	385.8	6.6e-115	NA	NA	0	0
GCA_003233895.1_ASM323389v1..MG011689.1_462	6	6	0.251	NA	NA	NA	0	0	NA	NA	0	0	NA	NA	NA	0	0	VOG01988	REFSEQ hypothetical protein	944.3	1.9e-283	NA	NA	0	0	NA	NA	0	0
GCA_001654305.1_ViralProj323872..AP017398.1_364	6	6	0.266	NA	NA	NA	0	0	NA	NA	0	0	NA	NA	NA	0	0	VOG06723	REFSEQ hypothetical protein	771.6	1.3e-231	NA	NA	0	0	NA	NA	0	0
GCA_000928575.1_ViralProj274798..KP136319.1_1532	6	6	0.206	NA	NA	NA	0	0	NA	NA	0	0	NA	NA	NA	0	0	VOG04554	REFSEQ hypothetical protein	542.7	6.1e-162	NA	NA	0	0	NA	NA	0	0
GCA_000911655.1_ViralProj213019..KC977570.1_573	6	6	0.205	NA	NA	NA	0	0	NA	NA	0	0	NA	NA	NA	0	0	VOG06295	REFSEQ hypothetical protein	744.7	2.9e-223	NA	NA	0	0	NA	NA	0	0
GCA_000911955.1_ViralProj215788..KC977571.1_479	6	6	0.276	NA	NA	NA	0	0	NA	NA	0	0	NA	NA	NA	0	0	VOG00780	REFSEQ hypothetical protein	781.9	1.5e-234	NA	NA	0	0	NA	NA	0	0
ERX556091.17.fa.dc..contig_2052_27	6	6	0.047	NA	NA	NA	0	0	NA	NA	0	0	NA	NA	NA	0	0	VOG00375	REFSEQ hypothetical protein	27.8	8.9e-06	NA	NA	0	0	NA	NA	0	0
GCA_004156295.1_ASM415629v1..MG807320.1_366	6	6	0.169	NA	NA	NA	0	0	NA	NA	0	0	NA	NA	NA	0	0	VOG05527	Uncharacterized protein L488	830.6	2.7e-249	NA	NA	0	0	NA	NA	0	0
GCA_002966195.1_ASM296619v1..MG779394.1_23	6	6	0.164	NA	NA	NA	0	0	NA	NA	0	0	NA	NA	NA	0	0	VOG07884	Uncharacterized protein R40	111.9	7e-32	NA	NA	0	0	NA	NA	0	0
ERX555947.21.fa.dc..contig_14468_35	10	10	0.0337	NA	NA	NA	0	0	PF09587	Bacterial capsule synthesis protein PGA_cap	112	1.4e-31	NA	NA	NA	0	0	NA	NA	0	0	NA	NA	0	0	NA	NA	0	0
GCA_000911655.1_ViralProj213019..KC977570.1_649	6	6	0.28	NA	NA	NA	0	0	NA	NA	0	0	NA	NA	NA	0	0	VOG06312	REFSEQ hypothetical protein	1668.8	0	NA	NA	0	0	NA	NA	0	0
GCA_000916235.1_ViralProj239737..HF920634.1_7	6	6	0.0353	NA	NA	NA	0	0	NA	NA	0	0	NA	NA	NA	0	0	VOG06084	Uncharacterized protein 125R	561.8	9.5e-169	NA	NA	0	0	NA	NA	0	0
GCA_004156275.1_ASM415627v1..MG807319.1_423	6	6	0.0668	NA	NA	NA	0	0	NA	NA	0	0	NA	NA	NA	0	0	VOG07619	REFSEQ hypothetical protein	303.4	1.5e-90	NA	NA	0	0	NA	NA	0	0
GCA_002966405.1_ASM296640v1..MF782455.1_798	6	6	0.0429	COG0477	GEPR	MFS family permease	54.2	1e-14	PF07690	Major Facilitator Superfamily	122.3	9.5e-35	COG0477	G	major facilitator Superfamily	54.2	1e-14	NA	NA	0	0	TIGR00880	Multidrug resistance protein	55.5	2.7e-14	NA	NA	0	0
GCA_002966345.1_ASM296634v1..AP017644.1_980	6	6	0.159	NA	NA	NA	0	0	PF13637	Ankyrin repeats (many copies)	33.6	1.9e-07	NA	NA	NA	0	0	VOG00002	Putative ankyrin repeat protein FPV162	58.6	3.5e-15	NA	NA	0	0	ENOG411EPCP	NA	49.9	9.1e-13
GCA_003233915.1_ASM323391v1..MG011690.1_1790	10	10	0.146	COG0082	E	Chorismate synthase	290.5	7.9e-86	PF01264	Chorismate synthase	230.4	9.6e-68	COG0082	E	5-enolpyruvylshikimate-3-phosphate phospholyase	290.5	7.9e-86	VOG06155	Chorismate synthase	433.1	3.7e-129	TIGR00033	chorismate synthase	237.5	8.5e-70	NA	NA	0	0
GCA_000911955.1_ViralProj215788..KC977571.1_464	6	6	0.22	NA	NA	NA	0	0	NA	NA	0	0	NA	NA	NA	0	0	VOG06284	REFSEQ hypothetical protein	601	6.4e-180	NA	NA	0	0	NA	NA	0	0
GCA_000911955.1_ViralProj215788..KC977571.1_371	6	6	0.208	NA	NA	NA	0	0	NA	NA	0	0	NA	NA	NA	0	0	VOG06256	REFSEQ hypothetical protein	478.6	8.7e-143	NA	NA	0	0	NA	NA	0	0
GCA_000928575.1_ViralProj274798..KP136319.1_2307	5	6	0.105	NA	NA	NA	0	0	NA	NA	0	0	NA	NA	NA	0	0	VOG00766	REFSEQ hypothetical protein	389.5	1.6e-115	NA	NA	0	0	NA	NA	0	0
GCA_002005685.1_ViralProj376058..KX066233.1_147	6	6	0.137	NA	NA	NA	0	0	NA	NA	0	0	NA	NA	NA	0	0	VOG02966	REFSEQ hypothetical protein	174.8	2.3e-51	NA	NA	0	0	NA	NA	0	0
GCA_000911655.1_ViralProj213019..KC977570.1_1004	6	6	0.242	NA	NA	NA	0	0	NA	NA	0	0	NA	NA	NA	0	0	VOG06380	REFSEQ hypothetical protein	587	6.7e-176	NA	NA	0	0	NA	NA	0	0
GCA_002354965.1_ViralProj406966..MF503315.1_48	6	6	0.232	NA	NA	NA	0	0	NA	NA	0	0	NA	NA	NA	0	0	VOG01008	Protein O3	30.5	1.6e-06	NA	NA	0	0	ENOG411EPI9	viral entry into host cell	29.9	1.4e-06
GCA_003233915.1_ASM323391v1..MG011690.1_1038	6	6	0.137	NA	NA	NA	0	0	NA	NA	0	0	NA	NA	NA	0	0	VOG02871	REFSEQ hypothetical protein	548.1	4.4e-164	NA	NA	0	0	NA	NA	0	0
GCA_002966255.1_ASM296625v1..KY684103.1_91	5	6	0.3	NA	NA	NA	0	0	PF12294	Protein of unknown function (DUF3626)	69.4	1.2e-18	NA	NA	NA	0	0	NA	NA	0	0	NA	NA	0	0	NA	NA	0	0
GCA_000928575.1_ViralProj274798..KP136319.1_618	6	6	0.293	NA	NA	NA	0	0	NA	NA	0	0	NA	NA	NA	0	0	VOG00008	REFSEQ MORN repeat protein	132	1.3e-37	NA	NA	0	0	NA	NA	0	0
GCA_001744115.1_ViralProj344208..KU749311.1_165	6	6	0.237	NA	NA	NA	0	0	NA	NA	0	0	NA	NA	NA	0	0	VOG04833	Protein 169	92.7	5.8e-26	NA	NA	0	0	NA	NA	0	0
GCA_000911655.1_ViralProj213019..KC977570.1_1011	6	6	0.183	NA	NA	NA	0	0	NA	NA	0	0	NA	NA	NA	0	0	VOG06383	REFSEQ hypothetical protein	243.6	5.5e-72	NA	NA	0	0	NA	NA	0	0
GCA_000928575.1_ViralProj274798..KP136319.1_1461	6	6	0.239	NA	NA	NA	0	0	NA	NA	0	0	NA	NA	NA	0	0	VOG00122	REFSEQ hypothetical protein	290.8	3.7e-86	NA	NA	0	0	NA	NA	0	0
GCA_003233915.1_ASM323391v1..MG011690.1_1030	6	6	0.251	NA	NA	NA	0	0	NA	NA	0	0	NA	NA	NA	0	0	VOG06179	REFSEQ hypothetical protein	546.9	9.8e-164	NA	NA	0	0	NA	NA	0	0
GCA_003233895.1_ASM323389v1..MG011689.1_1161	6	6	0.0378	COG0837	G	Glucokinase	116.2	4.9e-33	PF00232	Glycosyl hydrolase family 1	377.3	3.4e-112	COG0837	G	glucokinase (EC 2.7.1.2)	116.2	4.9e-33	VOG01511	Strictosidine-O-beta-D-glucosidase	575.4	4e-172	TIGR03356	beta-galactosidase	359.6	9.3e-107	NA	NA	0	0
GCA_003233895.1_ASM323389v1..MG011689.1_1739	6	6	0.246	NA	NA	NA	0	0	NA	NA	0	0	NA	NA	NA	0	0	VOG06445	REFSEQ hypothetical protein	654.8	2e-196	NA	NA	0	0	NA	NA	0	0
GCA_003233895.1_ASM323389v1..MG011689.1_1821	6	6	0.113	NA	NA	NA	0	0	NA	NA	0	0	NA	NA	NA	0	0	VOG06456	REFSEQ hypothetical protein	899.7	3.7e-270	NA	NA	0	0	NA	NA	0	0
GCA_003233895.1_ASM323389v1..MG011689.1_629	6	6	0.296	NA	NA	NA	0	0	NA	NA	0	0	NA	NA	NA	0	0	VOG06317	REFSEQ hypothetical protein	335	5.6e-100	NA	NA	0	0	NA	NA	0	0
SRX331703.51.fa.dc..contig_3519_101	14	14	0.00695	NA	NA	NA	0	0	PF00892	EamA-like transporter family	57.3	8e-15	NA	NA	NA	0	0	NA	NA	0	0	TIGR00950	Carboxylate/Amino Acid/Amine Transporter	33.5	1.2e-07	NA	NA	0	0
GCA_000839805.1_ViralProj14122..AF325528.1_127	21	21	0.0683	NA	NA	NA	0	0	PF06822	Protein of unknown function (DUF1235)	312.2	1.1e-92	NA	NA	NA	0	0	VOG04828	Protein A37	318.9	1.2e-94	NA	NA	0	0	ENOG411EPIB	Protein of unknown function (DUF1235)	302.4	1.2e-89
GCA_000843685.1_ViralProj14396..AF170726.2_158	14	14	0.131	NA	NA	NA	0	0	NA	NA	0	0	NA	NA	NA	0	0	VOG01533	Protein K3	74.1	4e-20	NA	NA	0	0	ENOG411EPCY	NA	164.6	1.7e-48
SRX330942.38.fa.dc..contig_3223_1	14	14	0.00699	NA	NA	NA	0	0	PF04109	Autophagy protein Apg9	160.5	2.8e-46	NA	NA	NA	0	0	NA	NA	0	0	NA	NA	0	0	NA	NA	0	0
ERX555907.45.fa.dc..contig_179_50	30	30	0.00492	COG0545	O	FKBP-type peptidyl-prolyl cis-trans isomerase	100.8	2.8e-28	PF00254	FKBP-type peptidyl-prolyl cis-trans isomerase	76.3	7.7e-21	COG0545	O	Peptidyl-prolyl cis-trans isomerase	100.8	2.8e-28	NA	NA	0	0	NA	NA	0	0	NA	NA	0	0
GCA_001029045.1_ViralProj287042..KP143769.1_143	31	31	0.00278	NA	NA	NA	0	0	PF05718	Poxvirus intermediate transcription factor	628.4	1.5e-188	NA	NA	NA	0	0	VOG04819	Intermediate transcription factor 3 large subunit	543.7	9.8e-163	NA	NA	0	0	ENOG411EPIN	Poxvirus intermediate transcription factor	643	5.7e-193
GCA_000916835.1_ViralProj237323..KF740664.1_473	16	18	0.106	NA	NA	NA	0	0	NA	NA	0	0	NA	NA	NA	0	0	VOG05465	Uncharacterized protein L737	296	8.8e-88	NA	NA	0	0	NA	NA	0	0
GCA_003814165.1_ASM381416v1..MK072392.1_50	8	9	0.209	COG0308	E	Aminopeptidase N	668.4	1.1e-199	PF01433	Peptidase family M1 domain	246.5	1e-72	COG0308	E	aminopeptidase	668.4	1.1e-199	NA	NA	0	0	TIGR02412	aminopeptidase N, Streptomyces lividans type	241.2	1e-70	NA	NA	0	0
GCA_000894375.1_ViralProj85563..HQ647181.2_47	27	27	0.0537	NA	NA	NA	0	0	PF04767	DNA-binding 11 kDa phosphoprotein	129.5	2.2e-37	NA	NA	NA	0	0	VOG04775	Core phosphoprotein F17	160.7	4.4e-47	NA	NA	0	0	ENOG411EP0X	DNA-binding 11 kDa phosphoprotein	156.4	1.2e-45
GCA_003814265.1_ASM381426v1..MK071980.1_167	11	11	0.0785	NA	NA	NA	0	0	PF05731	TROVE domain	196.2	3.9e-57	NA	NA	NA	0	0	VOG09899	60 kDa SS-A/Ro ribonucleoprotein homolog	359.3	1.3e-106	NA	NA	0	0	NA	NA	0	0
ERX556088.18.fa.dc..contig_2963_4	11	11	0.0215	COG0531	E	Amino acid transporter	138.5	2.8e-40	PF13520	Amino acid permease	127.5	2.7e-36	COG0531	E	amino acid	138.5	2.8e-40	NA	NA	0	0	TIGR00909	amino acid transporter	141.9	1.2e-40	NA	NA	0	0
ERX555915.1.fa.dc..contig_14696_22	16	16	0.0843	NA	NA	NA	0	0	NA	NA	0	0	NA	NA	NA	0	0	VOG06896	REFSEQ hypothetical protein	207.6	6.6e-61	NA	NA	0	0	NA	NA	0	0
ERX555967.111.fa.dc..contig_40950_83	38	38	0.103	NA	NA	NA	0	0	NA	NA	0	0	NA	NA	NA	0	0	VOG06796	REFSEQ hypothetical protein	51.3	3.9e-13	NA	NA	0	0	NA	NA	0	0
ERX552254.13.fa.dc..contig_4478_60	15	15	0.0642	NA	NA	NA	0	0	PF03781	Sulfatase-modifying factor enzyme 1	58.8	2.7e-15	NA	NA	NA	0	0	NA	NA	0	0	TIGR03440	ergothioneine biosynthesis protein EgtB	97.9	3.4e-27	NA	NA	0	0
GCA_000859885.1_ViralProj15197..X69198.1_61	27	27	0.0562	NA	NA	NA	0	0	PF04497	Poxviridae protein	241.8	7.2e-71	NA	NA	NA	0	0	VOG00879	Protein E2	558.7	9.6e-167	NA	NA	0	0	ENOG411EPIP	Poxviridae protein	638.7	7e-191
GCA_003814265.1_ASM381426v1..MK071980.1_154	5	5	0.175	NA	NA	NA	0	0	PF00957	Synaptobrevin	42	2.7e-10	NA	NA	NA	0	0	VOG00655	Putative RING finger protein 027R	41.1	9.2e-10	NA	NA	0	0	ENOG411EP8X	Inhibitor of Apoptosis domain	33.7	1.3e-07
GCA_001602085.1_ViralProj316309..KT752522.1_195	5	5	0.287	NA	NA	NA	0	0	NA	NA	0	0	NA	NA	NA	0	0	VOG03978	REFSEQ hypothetical protein	181.6	1.5e-53	NA	NA	0	0	NA	NA	0	0
SRX803008.112.fa.dc..contig_136577_4	5	5	0.153	NA	NA	NA	0	0	PF00787	PX domain	30.3	1.4e-06	NA	NA	NA	0	0	NA	NA	0	0	NA	NA	0	0	NA	NA	0	0
GCA_003233895.1_ASM323389v1..MG011689.1_238	5	5	0.302	NA	NA	NA	0	0	NA	NA	0	0	NA	NA	NA	0	0	VOG06211	REFSEQ hypothetical protein	874.4	1.3e-262	NA	NA	0	0	NA	NA	0	0
GCA_000911955.1_ViralProj215788..KC977571.1_786	5	5	0.133	NA	NA	NA	0	0	NA	NA	0	0	NA	NA	NA	0	0	VOG00747	REFSEQ hypothetical protein	578.6	6.7e-173	NA	NA	0	0	NA	NA	0	0
GCA_000891235.1_ViralProj69999..GQ918152.1_11	5	5	0.121	NA	NA	NA	0	0	NA	NA	0	0	NA	NA	NA	0	0	VOG06110	Uncharacterized protein 015R	243.8	2.6e-72	NA	NA	0	0	NA	NA	0	0
GCA_000869125.1_ViralProj17099..DQ643392.1_172	5	5	0.0979	NA	NA	NA	0	0	NA	NA	0	0	NA	NA	NA	0	0	VOG06099	Uncharacterized protein 116R	353.2	2.2e-105	NA	NA	0	0	NA	NA	0	0
GCA_001806195.1_ViralProj349153..KT835053.1_22	5	5	0.202	NA	NA	NA	0	0	NA	NA	0	0	NA	NA	NA	0	0	VOG06979	REFSEQ hypothetical protein	109.4	2.8e-31	NA	NA	0	0	NA	NA	0	0
GCA_000911655.1_ViralProj213019..KC977570.1_1043	5	5	0.191	NA	NA	NA	0	0	NA	NA	0	0	NA	NA	NA	0	0	VOG00014	REFSEQ hypothetical protein	267.7	8.3e-79	NA	NA	0	0	NA	NA	0	0
GCA_003233935.1_ASM323393v1..MG011691.1_305	5	5	0.211	NA	NA	NA	0	0	NA	NA	0	0	NA	NA	NA	0	0	VOG06233	REFSEQ hypothetical protein	1445.7	0	NA	NA	0	0	NA	NA	0	0
GCA_002966435.1_ASM296643v1..KC008572.1_739	5	5	0.196	NA	NA	NA	0	0	NA	NA	0	0	NA	NA	NA	0	0	VOG03156	Uncharacterized protein R727	219.7	9e-65	NA	NA	0	0	NA	NA	0	0
GCA_000916835.1_ViralProj237323..KF740664.1_154	5	5	0.0502	NA	NA	NA	0	0	NA	NA	0	0	NA	NA	NA	0	0	VOG06579	REFSEQ Hypothetical protein	712.1	7.9e-214	NA	NA	0	0	NA	NA	0	0
GCA_001029045.1_ViralProj287042..KP143769.1_151	5	5	0.278	NA	NA	NA	0	0	NA	NA	0	0	NA	NA	NA	0	0	VOG04302	Uncharacterized protein A30.5	87.6	1.4e-24	NA	NA	0	0	NA	NA	0	0
GCA_000916835.1_ViralProj237323..KF740664.1_226	4	5	0.121	NA	NA	NA	0	0	NA	NA	0	0	NA	NA	NA	0	0	VOG04325	REFSEQ hypothetical protein	777.5	1.9e-233	NA	NA	0	0	NA	NA	0	0
GCA_000918955.1_ViralProj243064..KF938901.1_81	5	5	0.171	NA	NA	NA	0	0	PF01471	Putative peptidoglycan binding domain	31.8	5.7e-07	NA	NA	NA	0	0	VOG06102	Uncharacterized protein 114L	267.4	2.2e-79	NA	NA	0	0	NA	NA	0	0
ERX552288.39.fa.dc..contig_52252_1	5	5	0.0338	COG1562	I	Phytoene/squalene synthetase	113.9	1.9e-32	PF00494	Squalene/phytoene synthase	95	2.4e-26	COG1562	I	phytoene synthase	113.9	1.9e-32	NA	NA	0	0	TIGR01559	farnesyl-diphosphate farnesyltransferase	275.2	3.2e-81	NA	NA	0	0
GCA_000839805.1_ViralProj14122..AF325528.1_130	5	5	0.23	NA	NA	NA	0	0	NA	NA	0	0	NA	NA	NA	0	0	VOG04906	REFSEQ hypothetical protein	107.2	1.8e-30	NA	NA	0	0	NA	NA	0	0
GCA_002219465.1_ViralProj394314..KY382358.2_15	31	31	0.00893	NA	NA	NA	0	0	PF03296	Poxvirus poly(A) polymerase nucleotidyltransferase domain	212.6	1e-62	NA	NA	NA	0	0	VOG04776	Poly(A) polymerase catalytic subunit	584.6	9.1e-175	NA	NA	0	0	ENOG411EP56	Poxvirus poly(A) polymerase nucleotidyltransferase domain	621.7	3.6e-186
GCA_003069485.1_ASM306948v1..DQ491001.1_70	6	7	0.22	NA	NA	NA	0	0	NA	NA	0	0	NA	NA	NA	0	0	VOG08588	REFSEQ hypothetical protein	325	2e-97	NA	NA	0	0	NA	NA	0	0
SRX331965.10.fa.dc..contig_291_27	7	7	0.0499	NA	NA	NA	0	0	PF03982	Diacylglycerol acyltransferase	98.1	1.9e-27	NA	NA	NA	0	0	NA	NA	0	0	NA	NA	0	0	NA	NA	0	0
GCA_000911955.1_ViralProj215788..KC977571.1_793	6	7	0.35	NA	NA	NA	0	0	PF06229	FRG1-like domain	29.7	2.2e-06	NA	NA	NA	0	0	VOG00026	REFSEQ fascin-like domain protein	680.9	4.1e-204	NA	NA	0	0	NA	NA	0	0
GCA_002966435.1_ASM296643v1..KC008572.1_324	7	7	0.106	NA	NA	NA	0	0	NA	NA	0	0	NA	NA	NA	0	0	VOG05629	Uncharacterized protein R561	312.3	6.5e-93	NA	NA	0	0	NA	NA	0	0
GCA_004156295.1_ASM415629v1..MG807320.1_672	7	7	0.107	NA	NA	NA	0	0	NA	NA	0	0	NA	NA	NA	0	0	VOG05632	Uncharacterized protein R570	315.3	1.1e-93	NA	NA	0	0	NA	NA	0	0
GCA_000888735.1_ViralProj60053..HQ336222.2_666	7	7	0.132	NA	NA	NA	0	0	NA	NA	0	0	NA	NA	NA	0	0	VOG07631	REFSEQ hypothetical protein	126.6	1.8e-36	NA	NA	0	0	NA	NA	0	0
GCA_001292995.1_ViralProj295679..KR921745.1_535	6	7	0.17	NA	NA	NA	0	0	NA	NA	0	0	NA	NA	NA	0	0	VOG04617	REFSEQ hypothetical protein	264.6	3e-78	NA	NA	0	0	NA	NA	0	0
GCA_002966345.1_ASM296634v1..AP017644.1_286	7	7	0.0608	NA	NA	NA	0	0	NA	NA	0	0	NA	NA	NA	0	0	VOG03818	Uncharacterized protein L248	508.3	6.4e-152	NA	NA	0	0	NA	NA	0	0
GCA_000873685.1_ViralProj20989..DQ491002.1_71	7	7	0.103	NA	NA	NA	0	0	NA	NA	0	0	NA	NA	NA	0	0	VOG05201	REFSEQ hypothetical protein	211.3	3.9e-62	NA	NA	0	0	NA	NA	0	0
GCA_002966195.1_ASM296619v1..MG779310.1_6	7	7	0.086	NA	NA	NA	0	0	NA	NA	0	0	NA	NA	NA	0	0	VOG03414	Uncharacterized protein L149	223	6.9e-66	NA	NA	0	0	NA	NA	0	0
GCA_002826725.1_ASM282672v1..KF483846.1_15	7	7	0.147	NA	NA	NA	0	0	NA	NA	0	0	NA	NA	NA	0	0	VOG06673	REFSEQ hypothetical protein	143.4	1e-41	NA	NA	0	0	NA	NA	0	0
GCA_900187665.1_lib00569..LT896718.1_50	7	7	0.0492	NA	NA	NA	0	0	PF04595	Poxvirus I6-like family	256.7	1.1e-75	NA	NA	NA	0	0	VOG04767	36 kDa major membrane protein F5	510.3	1.1e-152	NA	NA	0	0	ENOG411EPEV	Poxvirus I6-like family	730.2	1.1e-219
GCA_000839965.1_ViralProj14155..AF410153.1_1	16	26	0.122	NA	NA	NA	0	0	PF06227	dsDNA Poxvirus	107.5	2.8e-30	NA	NA	NA	0	0	VOG00185	Protein B14	118.5	9.5e-34	NA	NA	0	0	ENOG411EPKB	dsDNA Poxvirus	125.7	7.3e-36
ERX556003.9.fa.dc..contig_6744_43	25	25	0.115	NA	NA	NA	0	0	NA	NA	0	0	NA	NA	NA	0	0	VOG06950	REFSEQ hypothetical protein	96.7	2.4e-27	NA	NA	0	0	NA	NA	0	0
GCA_000874805.1_ViralProj31093..EU916176.1_65	10	10	0.0469	NA	NA	NA	0	0	PF16684	Telomere resolvase	66.1	1.6e-17	NA	NA	NA	0	0	VOG04145	REFSEQ EsV-1-175	578.8	1.4e-173	NA	NA	0	0	ENOG411ENWH	Pfam:Telomere_res	49.7	1e-12
GCA_000843325.1_ViralProj14328..U60315.1_122	27	27	0.0911	NA	NA	NA	0	0	PF04651	Poxvirus A12 protein	152.8	4.7e-44	NA	NA	NA	0	0	VOG04812	25 kDa core protein A12L	184.8	7.5e-54	NA	NA	0	0	ENOG411EPPT	Poxvirus A12 protein	194.4	8.7e-57
GCA_000869685.1_ViralProj18527..EF101928.1_325	9	9	0.119	NA	NA	NA	0	0	PF00704	Glycosyl hydrolases family 18	219.1	5e-64	NA	NA	NA	0	0	VOG04751	Chitinase	429.9	5.9e-128	NA	NA	0	0	ENOG411EP7Y	chitinase activity	439.2	1e-130
ERX633354.21.fa.dc..contig_22534_25	8	9	0.109	NA	NA	NA	0	0	NA	NA	0	0	NA	NA	NA	0	0	VOG03629	REFSEQ hypothetical protein	137.9	8.2e-40	NA	NA	0	0	NA	NA	0	0
GCA_000859885.1_ViralProj15197..X69198.1_89	24	24	0.00599	NA	NA	NA	0	0	PF05273	Poxvirus RNA polymerase 22 kDa subunit	221.4	3.3e-65	NA	NA	NA	0	0	VOG04793	DNA-directed RNA polymerase 22 kDa subunit	216.7	9.7e-64	NA	NA	0	0	ENOG411ENWF	Poxvirus RNA polymerase 22 kDa subunit	231.2	3.3e-68
ERX552326.9.fa.dc..contig_6248_50	19	20	0.1	NA	NA	NA	0	0	NA	NA	0	0	NA	NA	NA	0	0	VOG09270	REFSEQ hypothetical protein	81.3	2.5e-22	NA	NA	0	0	NA	NA	0	0
GCA_003260795.1_ASM326079v1..MH427217.1_97	31	31	0.0115	NA	NA	NA	0	0	PF03395	Poxvirus P4A protein	1099	0	NA	NA	NA	0	0	VOG02990	Major core protein 4a precursor	1101.8	0	NA	NA	0	0	ENOG411EP2Z	Poxvirus P4A protein	1177.5	0
GCA_000911655.1_ViralProj213019..KC977570.1_1528	14	14	0.051	NA	NA	NA	0	0	NA	NA	0	0	NA	NA	NA	0	0	VOG05461	Uncharacterized protein L274	308.7	1.2e-91	NA	NA	0	0	NA	NA	0	0
ERX552274.25.fa.dc..contig_530_106	24	24	0.0216	NA	NA	NA	0	0	NA	NA	0	0	NA	NA	NA	0	0	VOG06931	REFSEQ hypothetical protein	66.7	7.6e-18	NA	NA	0	0	NA	NA	0	0
GCA_000871245.1_ViralProj20991..DQ491003.2_225	8	8	0.124	NA	NA	NA	0	0	NA	NA	0	0	NA	NA	NA	0	0	VOG05289	REFSEQ hypothetical protein	174.3	2.7e-51	NA	NA	0	0	NA	NA	0	0
GCA_000888735.1_ViralProj60053..HQ336222.2_417	8	8	0.129	NA	NA	NA	0	0	NA	NA	0	0	NA	NA	NA	0	0	VOG05575	Uncharacterized protein R370	208.5	1.2e-61	NA	NA	0	0	NA	NA	0	0
GCA_003814185.1_ASM381418v1..MK072445.1_12	8	8	0.1	NA	NA	NA	0	0	NA	NA	0	0	NA	NA	NA	0	0	VOG05539	Uncharacterized protein R463	97.3	5.2e-27	NA	NA	0	0	NA	NA	0	0
GCA_001602085.1_ViralProj316309..KT752522.1_340	8	8	0.0634	NA	NA	NA	0	0	NA	NA	0	0	NA	NA	NA	0	0	VOG06717	REFSEQ hypothetical protein	499.3	5.2e-150	NA	NA	0	0	NA	NA	0	0
GCA_000911655.1_ViralProj213019..KC977570.1_1137	5	6	0.386	NA	NA	NA	0	0	NA	NA	0	0	NA	NA	NA	0	0	VOG00062	REFSEQ hypothetical protein	340.9	8.3e-101	NA	NA	0	0	NA	NA	0	0
GCA_001602085.1_ViralProj316309..KT752522.1_455	6	6	0.467	NA	NA	NA	0	0	NA	NA	0	0	NA	NA	NA	0	0	VOG08520	REFSEQ hypothetical protein	193.7	3.2e-57	NA	NA	0	0	NA	NA	0	0
GCA_000911655.1_ViralProj213019..KC977570.1_828	6	6	0.413	NA	NA	NA	0	0	NA	NA	0	0	NA	NA	NA	0	0	VOG04388	REFSEQ hypothetical protein	361.8	5.8e-108	NA	NA	0	0	NA	NA	0	0
GCA_000911655.1_ViralProj213019..KC977570.1_830	6	6	0.493	NA	NA	NA	0	0	NA	NA	0	0	NA	NA	NA	0	0	VOG06356	REFSEQ hypothetical protein	1271.7	0	NA	NA	0	0	NA	NA	0	0
GCA_003233935.1_ASM323393v1..MG011691.1_1251	6	6	0.264	NA	NA	NA	0	0	NA	NA	0	0	NA	NA	NA	0	0	VOG00046	REFSEQ F-box domain protein	564	2e-168	NA	NA	0	0	NA	NA	0	0
GCA_000911655.1_ViralProj213019..KC977570.1_977	6	6	0.183	NA	NA	NA	0	0	NA	NA	0	0	NA	NA	NA	0	0	VOG02723	REFSEQ hypothetical protein	882.5	7e-265	NA	NA	0	0	NA	NA	0	0
GCA_000911955.1_ViralProj215788..KC977571.1_732	6	6	0.211	NA	NA	NA	0	0	NA	NA	0	0	NA	NA	NA	0	0	VOG03404	REFSEQ hypothetical protein	663.3	1.1e-198	NA	NA	0	0	NA	NA	0	0
GCA_003233895.1_ASM323389v1..MG011689.1_341	6	6	0.347	NA	NA	NA	0	0	NA	NA	0	0	NA	NA	NA	0	0	VOG00628	REFSEQ hypothetical protein	286.7	6.4e-85	NA	NA	0	0	NA	NA	0	0
GCA_003233935.1_ASM323393v1..MG011691.1_1192	6	6	0.366	NA	NA	NA	0	0	NA	NA	0	0	NA	NA	NA	0	0	VOG02026	REFSEQ hypothetical protein	1118.3	0	NA	NA	0	0	NA	NA	0	0
GCA_003233915.1_ASM323391v1..MG011690.1_1671	6	6	0.258	NA	NA	NA	0	0	NA	NA	0	0	NA	NA	NA	0	0	VOG06449	REFSEQ hypothetical protein	660.8	4e-198	NA	NA	0	0	NA	NA	0	0
GCA_003233915.1_ASM323391v1..MG011690.1_699	6	6	0.39	NA	NA	NA	0	0	NA	NA	0	0	NA	NA	NA	0	0	VOG06332	REFSEQ hypothetical protein	293	2.6e-87	NA	NA	0	0	NA	NA	0	0
ERX552270.16.fa.dc..contig_3320_40	10	10	0.156	NA	NA	NA	0	0	NA	NA	0	0	NA	NA	NA	0	0	VOG05174	Protein H339R	166.7	3.5e-48	NA	NA	0	0	NA	NA	0	0
GCA_000911955.1_ViralProj215788..KC977571.1_553	6	6	0.197	NA	NA	NA	0	0	NA	NA	0	0	NA	NA	NA	0	0	VOG00174	REFSEQ hypothetical protein	437.3	2.5e-130	NA	NA	0	0	NA	NA	0	0
GCA_000911655.1_ViralProj213019..KC977570.1_947	6	6	0.155	NA	NA	NA	0	0	NA	NA	0	0	NA	NA	NA	0	0	VOG06368	REFSEQ hypothetical protein	697	5.2e-209	NA	NA	0	0	NA	NA	0	0
ERX552296.3.fa.dc..contig_4357_5	6	6	0.292	NA	NA	NA	0	0	NA	NA	0	0	NA	NA	NA	0	0	VOG00163	REFSEQ hypothetical protein	32.5	3.1e-07	NA	NA	0	0	NA	NA	0	0
GCA_003233915.1_ASM323391v1..MG011690.1_1827	6	6	0.311	NA	NA	NA	0	0	NA	NA	0	0	NA	NA	NA	0	0	VOG03577	REFSEQ hypothetical protein	446.3	4.4e-133	NA	NA	0	0	NA	NA	0	0
GCA_000928575.1_ViralProj274798..KP136319.1_1739	6	6	0.43	NA	NA	NA	0	0	NA	NA	0	0	NA	NA	NA	0	0	VOG06296	REFSEQ hypothetical protein	774.9	2.9e-232	NA	NA	0	0	NA	NA	0	0
ERX552270.107.fa.dc..contig_1408_56	10	10	0.125	COG1355	R	Predicted class III extradiol dioxygenase, MEMO1 family	26.9	8.1e-06	NA	NA	0	0	COG1355	S	UPF0103 protein	26.9	8.1e-06	NA	NA	0	0	TIGR04336	AmmeMemoRadiSam system protein B	30.9	6.6e-07	NA	NA	0	0
GCA_003233935.1_ASM323393v1..MG011691.1_1878	6	6	0.296	NA	NA	NA	0	0	NA	NA	0	0	NA	NA	NA	0	0	VOG06479	REFSEQ hypothetical protein	306.9	3.3e-91	NA	NA	0	0	NA	NA	0	0
GCA_002826725.1_ASM282672v1..KF483846.1_92	6	6	0.19	NA	NA	NA	0	0	NA	NA	0	0	NA	NA	NA	0	0	VOG06677	REFSEQ hypothetical protein	67.8	2.8e-18	NA	NA	0	0	NA	NA	0	0
GCA_000911655.1_ViralProj213019..KC977570.1_10	6	6	0.167	NA	NA	NA	0	0	NA	NA	0	0	NA	NA	NA	0	0	VOG03819	REFSEQ hypothetical protein	681.4	6.8e-204	NA	NA	0	0	NA	NA	0	0
GCA_000911655.1_ViralProj213019..KC977570.1_821	6	6	0.33	NA	NA	NA	0	0	NA	NA	0	0	NA	NA	NA	0	0	VOG06351	REFSEQ hypothetical protein	1125.3	0	NA	NA	0	0	NA	NA	0	0
GCA_003814225.1_ASM381422v1..MK072498.1_3	6	6	0.0676	NA	NA	NA	0	0	NA	NA	0	0	NA	NA	NA	0	0	VOG06581	REFSEQ Hypothetical protein	62	2e-16	NA	NA	0	0	NA	NA	0	0
GCA_003233895.1_ASM323389v1..MG011689.1_1772	6	6	0.231	NA	NA	NA	0	0	NA	NA	0	0	NA	NA	NA	0	0	VOG00028	REFSEQ hypothetical protein	378.9	2.3e-112	NA	NA	0	0	NA	NA	0	0
ERX555919.35.fa.dc..contig_81990_20	6	6	0.0906	NA	NA	NA	0	0	NA	NA	0	0	NA	NA	NA	0	0	VOG00405	Uncharacterized protein L352	67.1	8.6e-18	NA	NA	0	0	NA	NA	0	0
SRX327520.277.fa.dc..contig_87538_41	6	6	0.208	COG0241	E	Histidinol phosphatase or a related phosphatase	55.4	1.2e-14	PF09414	RNA ligase	101.9	1.9e-28	COG0241	E	histidinol-phosphatase activity	55.4	1.2e-14	VOG00899	Probable dual specificity protein phosphatase H1 homolog	74.2	4.8e-20	TIGR01663	polynucleotide 5'-kinase 3'-phosphatase	33.4	7e-08	ENOG411EP2Q	protein tyrosine/serine/threonine phosphatase activity	53.4	9.6e-14
GCA_001602085.1_ViralProj316309..KT752522.1_104	6	6	0.163	NA	NA	NA	0	0	NA	NA	0	0	NA	NA	NA	0	0	VOG06664	REFSEQ hypothetical protein	256.2	6e-76	NA	NA	0	0	NA	NA	0	0
GCA_900187665.1_lib00569..LT896718.1_130	6	6	0.201	NA	NA	NA	0	0	PF06193	Orthopoxvirus A5L protein-like	512.5	1.1e-153	NA	NA	NA	0	0	VOG02221	39kDa core protein	240.8	6.1e-71	NA	NA	0	0	ENOG411EP2W	Orthopoxvirus A5L protein-like	618.9	5.5e-186
GCA_003233915.1_ASM323391v1..MG011690.1_1230	6	6	0.382	NA	NA	NA	0	0	PF01042	Endoribonuclease L-PSP	62.8	1.3e-16	NA	NA	NA	0	0	VOG06401	REFSEQ endoribonuclease L-PS	738.4	7.6e-222	TIGR00004	reactive intermediate/imine deaminase	40.1	1.6e-09	NA	NA	0	0
GCA_003233935.1_ASM323393v1..MG011691.1_216	6	6	0.363	NA	NA	NA	0	0	NA	NA	0	0	NA	NA	NA	0	0	VOG06214	REFSEQ hypothetical protein	300.3	2e-89	NA	NA	0	0	NA	NA	0	0
GCA_003233935.1_ASM323393v1..MG011691.1_200	6	6	0.34	NA	NA	NA	0	0	NA	NA	0	0	NA	NA	NA	0	0	VOG06208	REFSEQ hypothetical protein	426.7	2.7e-127	NA	NA	0	0	NA	NA	0	0
GCA_000843325.1_ViralProj14328..U60315.1_57	29	29	0.00159	NA	NA	NA	0	0	PF04595	Poxvirus I6-like family	382.9	4.5e-114	NA	NA	NA	0	0	VOG04785	Telomere-binding protein I6	483	2.3e-144	NA	NA	0	0	ENOG411EPAD	Poxvirus I6-like family	532.7	1.9e-159
GCA_000839965.1_ViralProj14155..AF410153.1_83	30	30	0.00347	NA	NA	NA	0	0	PF03293	Poxvirus DNA-directed RNA polymerase, 18 kD subunit	294.6	6.7e-88	NA	NA	NA	0	0	VOG04802	DNA-directed RNA polymerase 18 kDa subunit	257.5	1.6e-76	NA	NA	0	0	ENOG411EPBS	Poxvirus DNA-directed RNA polymerase, 18 kD subunit	296.5	1.7e-88
GCA_002892525.1_ASM289252v1..LT906555.1_135	13	13	0.0542	NA	NA	NA	0	0	NA	NA	0	0	NA	NA	NA	0	0	VOG05463	Uncharacterized protein L759	329.6	4e-98	NA	NA	0	0	NA	NA	0	0
GCA_002270885.1_ViralProj399945..MF001304.1_125	29	29	0.0063	NA	NA	NA	0	0	PF04745	VITF-3 subunit protein	469.3	1.6e-140	NA	NA	NA	0	0	VOG04810	Intermediate transcription factor 3 small subunit	467.9	4.5e-140	NA	NA	0	0	ENOG411ENYP	VITF-3 subunit protein	465.2	3.1e-139
GCA_900236015.1_Vaccinia_virus_strain_WR..LT966077.1_64	22	22	0.0543	NA	NA	NA	0	0	PF06138	Chordopoxvirus E11 protein	180.3	7.6e-53	NA	NA	NA	0	0	VOG04780	Core protein E11	184.2	5.7e-54	NA	NA	0	0	ENOG411EPEN	Chordopoxvirus E11 protein	204.3	3e-60
ERX552256.7.fa.dc..contig_8739_19	27	27	0.0305	COG0822	O	NifU homolog involved in Fe-S cluster formation	155.5	7.7e-45	PF01592	NifU-like N terminal domain	163.6	1e-47	COG0822	C	sUF system Fes assembly protein, NifU family	155.5	7.7e-45	NA	NA	0	0	TIGR01999	FeS cluster assembly scaffold IscU	188.6	1.5e-55	NA	NA	0	0
GCA_001431935.1_ViralProj301027..KP728110.2_120	28	28	0.126	NA	NA	NA	0	0	PF04701	Pox virus D2 protein	121	1.9e-34	NA	NA	NA	0	0	VOG04799	Core protein D2	142.8	3.8e-41	NA	NA	0	0	ENOG411EPQN	Pox virus D2 protein	91.7	2.6e-25
ERX633355.23.fa.dc..contig_6955_39	9	9	0.0683	NA	NA	NA	0	0	NA	NA	0	0	NA	NA	NA	0	0	VOG02822	REFSEQ hypothetical protein	825.4	2.3e-247	NA	NA	0	0	NA	NA	0	0
ERX556063.22.fa.dc..contig_3057_11	31	33	0.101	NA	NA	NA	0	0	PF07786	Protein of unknown function (DUF1624)	148	1.4e-42	NA	NA	NA	0	0	NA	NA	0	0	NA	NA	0	0	NA	NA	0	0
ERX552357.22.fa.dc..contig_133_50	103	103	0.00572	COG1351	F	Thymidylate synthase ThyX	190.7	2.3e-55	PF02511	Thymidylate synthase complementing protein	177.2	1.4e-51	COG1351	F	Catalyzes the formation of dTMP and tetrahydrofolate from dUMP and methylenetetrahydrofolate (By similarity)	190.7	2.3e-55	VOG04164	Probable flavin-dependent thymidylate synthase	220.4	9.4e-65	TIGR02170	thymidylate synthase, flavin-dependent	198.5	4e-58	ENOG411EPBV	flavin adenine dinucleotide binding	90.7	3.9e-25
SRX327520.331.fa.dc..contig_68481_5	7	7	0.072	COG0279	G	Phosphoheptose isomerase	122.1	1.1e-34	PF00294	pfkB family carbohydrate kinase	97.9	3e-27	COG0279	G	D-glycero-D-manno-heptose 7-phosphate metabolic process	122.1	1.1e-34	VOG15953	Bifunctional protein HldE	82.3	1.5e-22	TIGR02198	rfaE bifunctional protein, domain I	251.6	4.1e-74	NA	NA	0	0
GCA_000847045.1_ViralProj14564..JF411744.1_67	7	7	0.378	NA	NA	NA	0	0	NA	NA	0	0	NA	NA	NA	0	0	VOG05206	REFSEQ hypothetical protein	1966	0	NA	NA	0	0	NA	NA	0	0
SRX802073.62.fa.dc..contig_26478_35	7	7	0.168	COG1218	P	3'-Phosphoadenosine 5'-phosphosulfate (PAPS) 3'-phosphatase	227.7	1.6e-66	PF00459	Inositol monophosphatase family	153	4.9e-44	COG1218	P	3'(2'),5'bisphosphate nucleotidase	227.7	1.6e-66	NA	NA	0	0	TIGR01331	3'(2'),5'-bisphosphate nucleotidase, bacterial	237	1e-69	NA	NA	0	0
ERX556134.17.fa.dc..contig_202_11	28	28	0.0212	COG0668	M	Small-conductance mechanosensitive channel	62.1	5.9e-17	PF00924	Mechanosensitive ion channel	62.1	2.3e-16	COG0668	M	Mechanosensitive ion channel	62.1	5.9e-17	NA	NA	0	0	NA	NA	0	0	NA	NA	0	0
GCA_000893455.1_ViralProj65279..HQ113105.1_99	7	7	0.272	NA	NA	NA	0	0	NA	NA	0	0	NA	NA	NA	0	0	VOG06656	REFSEQ hypothetical protein	269.3	5.2e-80	NA	NA	0	0	NA	NA	0	0
GCA_000867825.1_ViralProj18305..DQ890022.1_358	7	7	0.135	NA	NA	NA	0	0	PF13472	GDSL-like Lipase/Acylhydrolase family	34.7	1e-07	NA	NA	NA	0	0	VOG05263	REFSEQ hypothetical protein	696.8	7.4e-209	NA	NA	0	0	NA	NA	0	0
GCA_000847045.1_ViralProj14564..JF411744.1_154	7	7	0.36	NA	NA	NA	0	0	NA	NA	0	0	NA	NA	NA	0	0	VOG05254	REFSEQ hypothetical protein	253.9	2.6e-75	NA	NA	0	0	NA	NA	0	0
GCA_004156295.1_ASM415629v1..MG807320.1_661	7	7	0.0711	NA	NA	NA	0	0	NA	NA	0	0	NA	NA	NA	0	0	VOG05630	Uncharacterized protein R562	387.8	2e-115	NA	NA	0	0	NA	NA	0	0
GCA_003260795.1_ASM326079v1..MH427217.1_119	15	15	0.167	NA	NA	NA	0	0	PF05771	Poxvirus A31 protein	95.7	7.7e-27	NA	NA	NA	0	0	VOG04824	Protein A31	160.5	1.1e-46	NA	NA	0	0	ENOG411EPAP	Poxvirus A31 protein	88.4	1.4e-24
GCA_900187665.1_lib00569..LT896718.1_92	29	29	0.0298	NA	NA	NA	0	0	PF03355	Viral Trans-Activator Protein	485.5	1.7e-145	NA	NA	NA	0	0	VOG04789	Late transcription factor 1	459.4	1.6e-137	NA	NA	0	0	ENOG411EPB1	Viral Trans-Activator Protein	526.4	5.9e-158
SRX802202.149.fa.dc..contig_11699_18	12	13	0.283	COG1252	C	NADH dehydrogenase, FAD-containing subunit	216	2.4e-63	PF07992	Pyridine nucleotide-disulphide oxidoreductase	129.5	6.5e-37	COG1252	C	Nadh dehydrogenase	216	2.4e-63	NA	NA	0	0	TIGR03385	CoA-disulfide reductase	62.6	1.2e-16	NA	NA	0	0
ERX555987.30.fa.dc..contig_5230_3	38	38	0.135	NA	NA	NA	0	0	NA	NA	0	0	NA	NA	NA	0	0	VOG06915	REFSEQ hypothetical protein	77.9	2e-21	NA	NA	0	0	NA	NA	0	0
GCA_002966435.1_ASM296643v1..KC008572.1_376	8	8	0.173	NA	NA	NA	0	0	NA	NA	0	0	NA	NA	NA	0	0	VOG01116	REFSEQ hypothetical protein	168.1	1.8e-49	NA	NA	0	0	NA	NA	0	0
ERX556094.26.fa.dc..contig_7464_10	8	8	0.216	COG0386	VI	Glutathione peroxidase, house-cleaning role in reducing lipid peroxides	211.8	6.9e-62	PF00255	Glutathione peroxidase	136.7	9.1e-40	COG0386	O	glutathione peroxidase	211.8	6.9e-62	VOG04866	Glutathione peroxidase	140.7	1.4e-40	TIGR02540	putative glutathione peroxidase Gpx7	113.9	2.4e-32	ENOG411EP4Q	response to oxidative stress	48.9	3.2e-12
ERX556009.10.fa.dc..contig_6556_17	30	30	0.0595	COG1741	R	Redox-sensitive bicupin YhaK, pirin superfamily	55.4	8.1e-15	PF00225	Kinesin motor domain	188.3	7.6e-55	COG1741	S	pirin domain protein	55.4	8.1e-15	NA	NA	0	0	NA	NA	0	0	NA	NA	0	0
GCA_000839805.1_ViralProj14122..AF325528.1_51	29	29	0.0507	NA	NA	NA	0	0	PF03410	Metallopeptidase from vaccinia pox	942.4	4.8e-283	NA	NA	NA	0	0	VOG04523	Probable metalloendopeptidase G1-type	802.2	1.1e-240	NA	NA	0	0	ENOG411ENXX	Protein G1	923.3	2.6e-277
ERX555917.28.fa.dc..contig_40585_9	28	28	0.0644	COG0488	R	ATPase components of ABC transporters with duplicated ATPase domains	34.2	1.9e-08	PF00463	Isocitrate lyase family	500.3	2.6e-149	COG0488	S	(ABC) transporter	34.2	1.9e-08	NA	NA	0	0	TIGR01346	isocitrate lyase	495.4	6.9e-148	NA	NA	0	0
GCA_003233895.1_ASM323389v1..MG011689.1_1794	12	12	0.0501	NA	NA	NA	0	0	PF09414	RNA ligase	40.8	1.2e-09	NA	NA	NA	0	0	VOG00155	RNA ligase 2	171.1	1.6e-49	NA	NA	0	0	NA	NA	0	0
ERX555957.21.fa.dc..contig_8755_13	15	15	0.14	COG1283	P	Na+/phosphate symporter	340.7	1.3e-100	PF02690	Na+/Pi-cotransporter	134.9	8.3e-39	COG1283	P	Na Pi-cotransporter	340.7	1.3e-100	NA	NA	0	0	TIGR01013	Phosphate:Na+ Symporter (PNaS) Family	277.9	6.8e-82	NA	NA	0	0
GCA_001744115.1_ViralProj344208..KU749311.1_103	31	31	0.0513	NA	NA	NA	0	0	PF03294	RNA polymerase-associated transcription specificity factor, Rap94	1289.6	0	NA	NA	NA	0	0	VOG04796	RNA polymerase-associated transcription-specificity factor RAP94	1193.8	0	NA	NA	0	0	ENOG411ENXI	RNA polymerase-associated transcription specificity factor, Rap94	1327	0
GCA_002966195.1_ASM296619v1..MG779313.1_9	9	9	0.0548	NA	NA	NA	0	0	PF00004	ATPase family associated with various cellular activities (AAA)	32.6	4.1e-07	NA	NA	NA	0	0	VOG05483	Uncharacterized protein L712	1025	0	NA	NA	0	0	NA	NA	0	0
GCA_000869685.1_ViralProj18527..EF101928.1_88	9	9	0.0699	NA	NA	NA	0	0	PF01374	Glycosyl hydrolase family 46	187.2	1.3e-54	NA	NA	NA	0	0	VOG05253	REFSEQ hypothetical protein	651.1	1.6e-195	NA	NA	0	0	NA	NA	0	0
GCA_001430655.1_ViralProj300258..LC015647.1_120	9	10	0.343	NA	NA	NA	0	0	NA	NA	0	0	NA	NA	NA	0	0	VOG01363	REFSEQ hypothetical protein	241.8	8.3e-72	NA	NA	0	0	NA	NA	0	0
GCA_001806195.1_ViralProj349153..KT835053.1_447	10	10	0.365	NA	NA	NA	0	0	NA	NA	0	0	NA	NA	NA	0	0	VOG03258	REFSEQ hypothetical protein	150.3	6.9e-44	NA	NA	0	0	NA	NA	0	0
GCA_900236015.1_Vaccinia_virus_strain_WR..LT966077.1_137	26	26	0.16	NA	NA	NA	0	0	PF05077	Protein of unknown function (DUF678)	109.9	2.2e-31	NA	NA	NA	0	0	VOG04817	Protein A19	111.2	8.7e-32	NA	NA	0	0	ENOG411EPI7	Protein of unknown function (DUF678)	138.4	3e-40
ERX552274.7.fa.dc..contig_36821_20	28	30	0.272	NA	NA	NA	0	0	NA	NA	0	0	NA	NA	NA	0	0	VOG01921	REFSEQ hypothetical protein	42	4.4e-10	NA	NA	0	0	NA	NA	0	0
GCA_000843685.1_ViralProj14396..AF170726.2_127	22	22	0.136	NA	NA	NA	0	0	PF05989	Chordopoxvirus A35R protein	243.6	5e-72	NA	NA	NA	0	0	VOG04826	Protein A35	217.6	4.7e-64	NA	NA	0	0	ENOG411EPHE	Chordopoxvirus A35R protein	270.7	2.5e-80
GCA_000923135.1_ViralProj253477..KJ859677.1_219	28	28	0.0464	NA	NA	NA	0	0	PF05941	Chordopoxvirus A20R protein	384.1	2.2e-114	NA	NA	NA	0	0	VOG04818	DNA polymerase processivity factor component A20	466.7	3.1e-139	NA	NA	0	0	ENOG411ENZV	Chordopoxvirus A20R protein	505.3	5.7e-151
SRX802073.24.fa.dc..contig_21687_34	22	22	0.0424	NA	NA	NA	0	0	PF05960	Bacterial protein of unknown function (DUF885)	230.6	3.1e-67	NA	NA	NA	0	0	NA	NA	0	0	NA	NA	0	0	NA	NA	0	0
GCA_003814185.1_ASM381418v1..MK072456.1_17	13	13	0.135	COG0215	J	Cysteinyl-tRNA synthetase	448	4.2e-133	PF01406	tRNA synthetases class I (C) catalytic domain	309.7	9.3e-92	COG0215	J	Cysteinyl-tRNA synthetase	448	4.2e-133	VOG07641	Cysteine--tRNA ligase	617.1	1e-184	TIGR00435	cysteinyl-tRNA synthetase	353	1.2e-104	NA	NA	0	0
ERX556060.39.fa.dc..contig_41638_5	42	42	0.0415	COG0534	V	Na+-driven multidrug efflux pump	81.1	2e-22	PF01554	MatE	67.6	4.4e-18	COG0534	V	Mate efflux family protein	81.1	2e-22	NA	NA	0	0	TIGR00797	putative efflux protein, MATE family	128.6	1.2e-36	NA	NA	0	0
ERX555945.3.fa.dc..contig_33498_5	19	19	0.271	NA	NA	NA	0	0	PF00034	Cytochrome c	42	7.2e-10	NA	NA	NA	0	0	NA	NA	0	0	NA	NA	0	0	NA	NA	0	0
GCA_000913615.1_ViralProj223065..HE601899.1_106	21	21	0.361	NA	NA	NA	0	0	PF06269	Protein of unknown function (DUF1029)	72.1	1.3e-19	NA	NA	NA	0	0	VOG04814	Virion membrane protein A14.5	83.7	3.9e-23	NA	NA	0	0	ENOG411EPEU	Protein of unknown function (DUF1029)	57.8	4.3e-15
SRX802073.62.fa.dc..contig_26110_4	15	15	0.113	COG0517	T	CBS domain	431.4	3.8e-128	PF00063	Myosin head (motor domain)	639.8	2.1e-191	COG0517	S	Catalyzes the conversion of inosine 5'-phosphate (IMP) to xanthosine 5'-phosphate (XMP), the first committed and rate- limiting step in the de novo synthesis of guanine nucleotides, and therefore plays an important role in the regulation of cell growth (By similarity)	431.4	3.8e-128	NA	NA	0	0	NA	NA	0	0	NA	NA	0	0
ERX555907.104.fa.dc..contig_39435_11	21	22	0.364	NA	NA	NA	0	0	PF00723	Glycosyl hydrolases family 15	106.1	8.4e-30	NA	NA	NA	0	0	NA	NA	0	0	TIGR01577	oligosaccharide amylase	39.4	1.2e-09	NA	NA	0	0
ERX552255.53.fa.dc..contig_18937_12	32	32	0.111	NA	NA	NA	0	0	NA	NA	0	0	NA	NA	NA	0	0	VOG05501	Uncharacterized protein R217	266.6	2.3e-78	NA	NA	0	0	ENOG411EPMI	NA	197.7	1.6e-57
ERX552270.55.fa.dc..contig_3737_54	20	20	0.104	COG1801	S	Uncharacterized conserved protein YecE, DUF72 family	138.8	1.5e-39	PF01904	Protein of unknown function DUF72	110.1	7.4e-31	COG1801	S	conserved protein	138.8	1.5e-39	VOG06701	REFSEQ hypothetical protein	111	2.5e-31	NA	NA	0	0	NA	NA	0	0
GCA_003814265.1_ASM381426v1..MK071980.1_169	25	25	0.152	COG0476	H	Molybdopterin or thiamine biosynthesis adenylyltransferase	988.7	1.6e-296	PF00899	ThiF family	336.2	4.4e-100	COG0476	H	small protein activating enzyme activity	988.7	1.6e-296	VOG06218	REFSEQ tRNA threonylcarbamoyl adenosine biosynthesis	36.3	7.2e-09	TIGR01408	ubiquitin-activating enzyme E1	994.1	2.7e-298	NA	NA	0	0
GCA_001029045.1_ViralProj287042..KP143769.1_58	28	28	0.0667	NA	NA	NA	0	0	PF04497	Poxviridae protein	769.9	1.4e-230	NA	NA	NA	0	0	VOG00879	Protein E2	660.2	1.9e-197	NA	NA	0	0	ENOG411EPIP	Poxviridae protein	778.6	3.4e-233
GCA_000861985.1_ViralProj15462..AY689436.1_131	28	28	0.109	NA	NA	NA	0	0	PF05313	Poxvirus P21 membrane protein	280.8	1.9e-83	NA	NA	NA	0	0	VOG04816	Virion membrane protein A17 precursor	277.5	2.2e-82	NA	NA	0	0	ENOG411EPJS	Poxvirus P21 membrane protein	304.5	1.1e-90
GCA_000913615.1_ViralProj223065..HE601899.1_40	29	29	0.0825	NA	NA	NA	0	0	PF03289	Poxvirus protein I1	480.4	9e-144	NA	NA	NA	0	0	VOG04781	Telomere-binding protein I1	474.2	7.3e-142	NA	NA	0	0	ENOG411EPPH	Poxvirus protein I1	485.8	2.2e-145
GCA_002219465.1_ViralProj394314..KY382358.2_1	1	2	1	NA	NA	NA	0	0	PF07020	Orthopoxvirus C10L protein	42.5	3.6e-10	NA	NA	NA	0	0	NA	NA	0	0	NA	NA	0	0	NA	NA	0	0
GCA_001654305.1_ViralProj323872..AP017398.1_235	3	3	0.956	NA	NA	NA	0	0	NA	NA	0	0	NA	NA	NA	0	0	VOG06681	REFSEQ hypothetical protein	277.1	6.7e-83	NA	NA	0	0	NA	NA	0	0
ERX552270.89.fa.dc..contig_8191_25	2	2	1	NA	NA	NA	0	0	PF13884	Chaperone of endosialidase	53.1	1.4e-13	NA	NA	NA	0	0	VOG00445	Long tail fiber protein p37	79.2	1.2e-21	NA	NA	0	0	NA	NA	0	0
GCA_002005685.1_ViralProj376058..KX066233.1_17	4	4	0.388	NA	NA	NA	0	0	NA	NA	0	0	NA	NA	NA	0	0	VOG07197	REFSEQ hypothetical protein	103.5	3e-29	NA	NA	0	0	NA	NA	0	0
GCA_000893455.1_ViralProj65279..HQ113105.1_121	4	4	0.338	NA	NA	NA	0	0	NA	NA	0	0	NA	NA	NA	0	0	VOG06978	REFSEQ hypothetical protein	143.8	6.3e-42	NA	NA	0	0	NA	NA	0	0
GCA_000893455.1_ViralProj65279..HQ113105.1_56	4	4	0.511	NA	NA	NA	0	0	NA	NA	0	0	NA	NA	NA	0	0	VOG02184	REFSEQ hypothetical protein	93.7	6.8e-26	NA	NA	0	0	NA	NA	0	0
GCA_000873685.1_ViralProj20989..DQ491002.1_132	4	4	0.58	NA	NA	NA	0	0	NA	NA	0	0	NA	NA	NA	0	0	VOG05239	REFSEQ hypothetical protein	276.3	2.4e-82	NA	NA	0	0	NA	NA	0	0
ERX555927.41.fa.dc..contig_16732_13	3	3	0.442	NA	NA	NA	0	0	NA	NA	0	0	NA	NA	NA	0	0	VOG10037	Endonuclease I	27.7	8.6e-06	NA	NA	0	0	NA	NA	0	0
ERX555927.41.fa.dc..contig_4027_23	2	2	1	NA	NA	NA	0	0	PF01753	MYND finger	30.2	1.5e-06	NA	NA	NA	0	0	NA	NA	0	0	NA	NA	0	0	NA	NA	0	0
GCA_000887095.1_ViralProj43573..GU071086.1_271	2	2	1	NA	NA	NA	0	0	NA	NA	0	0	NA	NA	NA	0	0	VOG08527	REFSEQ hypothetical protein	165.8	7.7e-49	NA	NA	0	0	NA	NA	0	0
GCA_001654305.1_ViralProj323872..AP017398.1_171	2	2	1	NA	NA	NA	0	0	NA	NA	0	0	NA	NA	NA	0	0	VOG02153	Uncharacterized protein R287	116.9	4.7e-33	NA	NA	0	0	NA	NA	0	0
ERX555964.34.fa.dc..contig_18882_34	2	2	1	COG0479	C	Succinate dehydrogenase/fumarate reductase, Fe-S protein subunit	44.4	5e-11	NA	NA	0	0	COG0479	C	succinate dehydrogenase	44.4	5e-11	NA	NA	0	0	NA	NA	0	0	NA	NA	0	0
GCA_001654305.1_ViralProj323872..AP017398.1_116	4	4	0.65	NA	NA	NA	0	0	NA	NA	0	0	NA	NA	NA	0	0	VOG00714	REFSEQ hypothetical protein	167.6	5.2e-49	NA	NA	0	0	NA	NA	0	0
SRX802202.1.fa.dc..contig_5318_11	2	2	1	NA	NA	NA	0	0	NA	NA	0	0	NA	NA	NA	0	0	VOG05325	REFSEQ hypothetical protein	47.5	4.8e-12	NA	NA	0	0	NA	NA	0	0
ERX556019.45.fa.dc..contig_10096_5	2	2	1	NA	NA	NA	0	0	NA	NA	0	0	NA	NA	NA	0	0	VOG02609	Gene 32 protein	33.1	2.6e-07	NA	NA	0	0	NA	NA	0	0
SRX802189.96.fa.dc..contig_80815_1	2	2	1	NA	NA	NA	0	0	PF00415	Regulator of chromosome condensation (RCC1) repeat	120.9	1.1e-34	NA	NA	NA	0	0	NA	NA	0	0	NA	NA	0	0	NA	NA	0	0
GCA_001602085.1_ViralProj316309..KT752522.1_377	4	4	0.761	NA	NA	NA	0	0	NA	NA	0	0	NA	NA	NA	0	0	VOG06727	REFSEQ conserved putative secreted protein	223.3	1.4e-66	NA	NA	0	0	NA	NA	0	0
GCA_000887095.1_ViralProj43573..GU071086.1_109	2	2	1	NA	NA	NA	0	0	NA	NA	0	0	NA	NA	NA	0	0	VOG08525	REFSEQ hypothetical protein	210.6	1e-62	NA	NA	0	0	NA	NA	0	0
ERX552254.32.fa.dc..contig_6608_22	3	3	0.997	COG0342	U	Preprotein translocase subunit SecD	27.7	3.4e-06	NA	NA	0	0	COG0342	U	Part of the Sec protein translocase complex. Interacts with the SecYEG preprotein conducting channel. SecDF uses the proton motive force (PMF) to complete protein translocation after the ATP-dependent function of SecA (By similarity)	27.7	3.4e-06	NA	NA	0	0	NA	NA	0	0	NA	NA	0	0
SRX802202.149.fa.dc..contig_2365_11	2	2	1	NA	NA	NA	0	0	PF13524	Glycosyl transferases group 1	40.5	1.2e-09	NA	NA	NA	0	0	NA	NA	0	0	NA	NA	0	0	NA	NA	0	0
GCA_000844885.1_ViralProj14472..AY380826.1_79	2	2	1	NA	NA	NA	0	0	NA	NA	0	0	NA	NA	NA	0	0	VOG08835	REFSEQ hypothetical protein	224.7	1.4e-66	NA	NA	0	0	NA	NA	0	0
GCA_001974475.1_ViralProj368971..KX643370.1_150	2	2	1	NA	NA	NA	0	0	NA	NA	0	0	NA	NA	NA	0	0	VOG08607	REFSEQ hypothetical protein	420.6	9e-126	NA	NA	0	0	NA	NA	0	0
SRX802073.50.fa.dc..contig_2687_21	3	3	0.112	NA	NA	NA	0	0	PF05741	Nanos RNA binding domain	36.8	1.6e-08	NA	NA	NA	0	0	NA	NA	0	0	NA	NA	0	0	NA	NA	0	0
ERX552244.21.fa.dc..contig_7330_24	4	4	0.732	NA	NA	NA	0	0	PF00627	UBA/TS-N domain	31.4	5.8e-07	NA	NA	NA	0	0	NA	NA	0	0	NA	NA	0	0	NA	NA	0	0
GCA_000913615.1_ViralProj223065..HE601899.1_134	2	2	1	NA	NA	NA	0	0	NA	NA	0	0	NA	NA	NA	0	0	VOG07950	REFSEQ death effector domain protein	608.2	2.3e-182	NA	NA	0	0	NA	NA	0	0
ERX556017.61.fa.dc..contig_18619_17	2	2	1	NA	NA	NA	0	0	PF00505	HMG (high mobility group) box	38.1	7e-09	NA	NA	NA	0	0	VOG03895	High mobility group protein homolog 068R	28.9	4.2e-06	NA	NA	0	0	NA	NA	0	0
SRX802963.105.fa.dc..contig_25656_53	3	3	0.0492	NA	NA	NA	0	0	NA	NA	0	0	NA	NA	NA	0	0	VOG01659	REFSEQ hypothetical protein	140.4	3.5e-40	NA	NA	0	0	NA	NA	0	0
SRX802202.149.fa.dc..contig_3522_2	2	2	1	NA	NA	NA	0	0	NA	NA	0	0	NA	NA	NA	0	0	NA	NA	0	0	TIGR04312	choice-of-anchor B domain	53.4	1.1e-13	NA	NA	0	0
GCA_000839765.1_ViralProj14114..AF204951.2_94	2	2	1	NA	NA	NA	0	0	NA	NA	0	0	NA	NA	NA	0	0	VOG08965	REFSEQ EsV-1-43	349.6	1.3e-104	NA	NA	0	0	NA	NA	0	0
GCA_000839765.1_ViralProj14114..AF204951.2_150	2	2	1	NA	NA	NA	0	0	NA	NA	0	0	NA	NA	NA	0	0	VOG08979	REFSEQ EsV-1-98	382	4.5e-114	NA	NA	0	0	NA	NA	0	0
GCA_000874805.1_ViralProj31093..EU916176.1_23	2	2	1	NA	NA	NA	0	0	NA	NA	0	0	NA	NA	NA	0	0	VOG08978	REFSEQ EsV-1-95	146.1	7.3e-43	NA	NA	0	0	NA	NA	0	0
GCA_000839765.1_ViralProj14114..AF204951.2_128	2	2	1	NA	NA	NA	0	0	NA	NA	0	0	NA	NA	NA	0	0	VOG08974	REFSEQ EsV-1-77	689.8	2.2e-207	NA	NA	0	0	NA	NA	0	0
GCA_000887095.1_ViralProj43573..GU071086.1_384	3	3	0.273	NA	NA	NA	0	0	NA	NA	0	0	NA	NA	NA	0	0	VOG03109	REFSEQ hypothetical protein	84.9	1.9e-23	NA	NA	0	0	NA	NA	0	0
GCA_000887095.1_ViralProj43573..GU071086.1_378	2	2	1	NA	NA	NA	0	0	PF14311	Probable Zinc-ribbon domain	46.1	2.1e-11	NA	NA	NA	0	0	VOG00036	Uncharacterized protein R635	200	2.4e-58	NA	NA	0	0	ENOG411EPGK	endonuclease activity	95.7	1.5e-26
GCA_000839765.1_ViralProj14114..AF204951.2_306	2	2	1	NA	NA	NA	0	0	NA	NA	0	0	NA	NA	NA	0	0	VOG08994	REFSEQ EsV-1-183	232.9	4.4e-69	NA	NA	0	0	NA	NA	0	0
GCA_000874805.1_ViralProj31093..EU916176.1_15	2	2	1	NA	NA	NA	0	0	NA	NA	0	0	NA	NA	NA	0	0	VOG08997	REFSEQ EsV-1-213	1246.2	0	NA	NA	0	0	NA	NA	0	0
GCA_000887095.1_ViralProj43573..GU071086.1_481	2	2	1	NA	NA	NA	0	0	NA	NA	0	0	NA	NA	NA	0	0	VOG08524	REFSEQ hypothetical protein	138.9	2.3e-40	NA	NA	0	0	NA	NA	0	0
GCA_000839765.1_ViralProj14114..AF204951.2_92	2	2	1	NA	NA	NA	0	0	NA	NA	0	0	NA	NA	NA	0	0	VOG08964	REFSEQ EsV-1-41	326.2	1.5e-97	NA	NA	0	0	NA	NA	0	0
GCA_000874805.1_ViralProj31093..EU916176.1_140	2	2	1	NA	NA	NA	0	0	NA	NA	0	0	NA	NA	NA	0	0	VOG08963	REFSEQ EsV-1-40	829.4	3.8e-249	NA	NA	0	0	NA	NA	0	0
GCA_000839765.1_ViralProj14114..AF204951.2_142	2	2	1	NA	NA	NA	0	0	NA	NA	0	0	NA	NA	NA	0	0	VOG08977	REFSEQ EsV-1-91	1105.7	0	NA	NA	0	0	NA	NA	0	0
GCA_000839765.1_ViralProj14114..AF204951.2_195	2	2	1	NA	NA	NA	0	0	NA	NA	0	0	NA	NA	NA	0	0	VOG08985	REFSEQ EsV-1-136	230.5	1.3e-68	NA	NA	0	0	NA	NA	0	0
GCA_000874805.1_ViralProj31093..EU916176.1_121	2	2	1	NA	NA	NA	0	0	NA	NA	0	0	NA	NA	NA	0	0	VOG08976	REFSEQ EsV-1-90	147.9	4.1e-43	NA	NA	0	0	NA	NA	0	0
GCA_000874805.1_ViralProj31093..EU916176.1_12	2	2	1	NA	NA	NA	0	0	PF00314	Thaumatin family	59.8	1.5e-15	NA	NA	NA	0	0	VOG08990	REFSEQ EsV-1-169	650.6	4.4e-195	NA	NA	0	0	NA	NA	0	0
GCA_000839765.1_ViralProj14114..AF204951.2_183	2	2	1	NA	NA	NA	0	0	NA	NA	0	0	NA	NA	NA	0	0	VOG08982	REFSEQ EsV-1-125	381	3.9e-114	NA	NA	0	0	NA	NA	0	0
GCA_000887095.1_ViralProj43573..GU071086.1_409	2	2	1	NA	NA	NA	0	0	NA	NA	0	0	NA	NA	NA	0	0	VOG00816	Uncharacterized protein 273R	41.1	5.1e-10	NA	NA	0	0	NA	NA	0	0
GCA_000887095.1_ViralProj43573..GU071086.1_290	2	2	1	NA	NA	NA	0	0	NA	NA	0	0	NA	NA	NA	0	0	VOG08181	REFSEQ hypothetical protein	274.3	4.5e-82	NA	NA	0	0	NA	NA	0	0
GCA_001654305.1_ViralProj323872..AP017398.1_341	3	3	0.961	NA	NA	NA	0	0	NA	NA	0	0	NA	NA	NA	0	0	VOG08514	REFSEQ hypothetical protein	132.1	2.3e-38	NA	NA	0	0	NA	NA	0	0
ERX556106.20.fa.dc..contig_13534_17	2	2	1	NA	NA	NA	0	0	NA	NA	0	0	NA	NA	NA	0	0	VOG06904	REFSEQ hypothetical protein	32.9	2.2e-07	NA	NA	0	0	NA	NA	0	0
GCA_001654305.1_ViralProj323872..AP017398.1_352	2	2	1	NA	NA	NA	0	0	NA	NA	0	0	NA	NA	NA	0	0	VOG08528	REFSEQ hypothetical protein	191.7	7e-57	NA	NA	0	0	NA	NA	0	0
GCA_000887095.1_ViralProj43573..GU071086.1_366	2	2	1	NA	NA	NA	0	0	NA	NA	0	0	NA	NA	NA	0	0	VOG02966	REFSEQ hypothetical protein	146.6	1.2e-42	NA	NA	0	0	NA	NA	0	0
GCA_000839765.1_ViralProj14114..AF204951.2_98	2	2	1	NA	NA	NA	0	0	NA	NA	0	0	NA	NA	NA	0	0	VOG08966	REFSEQ EsV-1-47	197.3	2.7e-58	NA	NA	0	0	NA	NA	0	0
GCA_001654305.1_ViralProj323872..AP017398.1_421	2	2	1	NA	NA	NA	0	0	NA	NA	0	0	NA	NA	NA	0	0	VOG04087	REFSEQ hypothetical protein	150.5	1.2e-43	NA	NA	0	0	NA	NA	0	0
GCA_001654305.1_ViralProj323872..AP017398.1_425	2	2	1	NA	NA	NA	0	0	NA	NA	0	0	NA	NA	NA	0	0	VOG00029	REFSEQ hypothetical protein	69.9	1.5e-18	NA	NA	0	0	NA	NA	0	0
GCA_000874805.1_ViralProj31093..EU916176.1_71	2	2	1	NA	NA	NA	0	0	NA	NA	0	0	NA	NA	NA	0	0	VOG08961	REFSEQ EsV-1-13	547.3	9.4e-164	NA	NA	0	0	NA	NA	0	0
GCA_000874805.1_ViralProj31093..EU916176.1_70	2	2	1	NA	NA	NA	0	0	NA	NA	0	0	NA	NA	NA	0	0	VOG08967	REFSEQ EsV-1-50	811.6	6.5e-244	NA	NA	0	0	NA	NA	0	0
GCA_000839765.1_ViralProj14114..AF204951.2_257	2	2	1	NA	NA	NA	0	0	NA	NA	0	0	NA	NA	NA	0	0	VOG08988	REFSEQ EsV-1-160	2647.2	0	NA	NA	0	0	NA	NA	0	0
GCA_001654305.1_ViralProj323872..AP017398.1_73	2	2	1	NA	NA	NA	0	0	NA	NA	0	0	NA	NA	NA	0	0	VOG00034	REFSEQ hypothetical protein	48.9	4e-12	NA	NA	0	0	NA	NA	0	0
GCA_000839765.1_ViralProj14114..AF204951.2_122	2	2	1	NA	NA	NA	0	0	NA	NA	0	0	NA	NA	NA	0	0	VOG08973	REFSEQ EsV-1-71	644.4	1.4e-193	NA	NA	0	0	NA	NA	0	0
GCA_000874805.1_ViralProj31093..EU916176.1_50	2	2	1	NA	NA	NA	0	0	NA	NA	0	0	NA	NA	NA	0	0	VOG08969	REFSEQ EsV-1-56	981.1	4.9e-295	NA	NA	0	0	NA	NA	0	0
GCA_000874805.1_ViralProj31093..EU916176.1_46	2	2	1	NA	NA	NA	0	0	NA	NA	0	0	NA	NA	NA	0	0	VOG08972	REFSEQ EsV-1-70	653.8	5.3e-196	NA	NA	0	0	NA	NA	0	0
GCA_000874805.1_ViralProj31093..EU916176.1_41	2	2	1	NA	NA	NA	0	0	PF13229	Right handed beta helix region	37.4	1e-08	NA	NA	NA	0	0	VOG08989	REFSEQ EsV-1-164	1133.9	0	TIGR04247	nitrous oxide reductase family maturation protein NosD	39.4	1.1e-09	NA	NA	0	0
SRX802202.64.fa.dc..contig_11042_3	3	3	0.119	NA	NA	NA	0	0	NA	NA	0	0	NA	NA	NA	0	0	VOG05263	REFSEQ hypothetical protein	49	1.7e-12	NA	NA	0	0	NA	NA	0	0
ERX556028.57.fa.dc..contig_19068_36	2	2	1	COG1091	M	dTDP-4-dehydrorhamnose reductase	177.2	1.3e-51	PF04321	RmlD substrate binding domain	129.2	7.3e-37	COG1091	M	Dtdp-4-dehydrorhamnose reductase	177.2	1.3e-51	VOG01099	dTDP-4-dehydrorhamnose 3,5-epimerase	42	2.5e-10	TIGR01214	dTDP-4-dehydrorhamnose reductase	102	1.3e-28	NA	NA	0	0
GCA_000839605.1_ViralProj14081..L63545.1_61	2	2	1	NA	NA	NA	0	0	NA	NA	0	0	NA	NA	NA	0	0	VOG04567	Transmembrane protein 033R	101.4	7.1e-29	NA	NA	0	0	NA	NA	0	0
GCA_003260795.1_ASM326079v1..MH427217.1_2	1	2	1	NA	NA	NA	0	0	NA	NA	0	0	NA	NA	NA	0	0	VOG08044	REFSEQ hypothetical protein	119.4	8.9e-34	NA	NA	0	0	NA	NA	0	0
ERX556049.12.fa.dc..contig_3765_64	2	2	1	NA	NA	NA	0	0	PF13640	2OG-Fe(II) oxygenase superfamily	33.7	2.3e-07	NA	NA	NA	0	0	NA	NA	0	0	NA	NA	0	0	NA	NA	0	0
ERX555967.26.fa.dc..contig_1346_23	2	2	1	NA	NA	NA	0	0	PF12796	Ankyrin repeats (3 copies)	47.7	7.8e-12	NA	NA	NA	0	0	VOG00002	Putative ankyrin repeat protein FPV162	54.3	7.2e-14	NA	NA	0	0	ENOG411EPCP	NA	46.7	8.6e-12
SRX802202.149.fa.dc..contig_11699_118	2	2	1	COG0156	H	7-keto-8-aminopelargonate synthetase or related enzyme	135.5	2.8e-39	PF00109	Beta-ketoacyl synthase, N-terminal domain	129.8	5.9e-37	COG0156	H	8-Amino-7-oxononanoate synthase	135.5	2.8e-39	NA	NA	0	0	TIGR02813	polyketide-type polyunsaturated fatty acid synthase PfaA	36.4	2.7e-09	NA	NA	0	0
GCA_000844885.1_ViralProj14472..AY380826.1_138	2	2	1	NA	NA	NA	0	0	NA	NA	0	0	NA	NA	NA	0	0	VOG08605	REFSEQ hypothetical protein	178.1	1.4e-52	NA	NA	0	0	NA	NA	0	0
GCA_002937195.1_ASM293719v1..KY747489.1_164	2	2	1	NA	NA	NA	0	0	PF00249	Myb-like DNA-binding domain	46.5	1.3e-11	NA	NA	NA	0	0	NA	NA	0	0	TIGR01557	myb-like DNA-binding domain, SHAQKYF class	49.3	2e-12	NA	NA	0	0
GCA_000839605.1_ViralProj14081..L63545.1_94	3	3	0.524	NA	NA	NA	0	0	NA	NA	0	0	NA	NA	NA	0	0	VOG07245	REFSEQ hypothetical protein	129.2	1.8e-37	NA	NA	0	0	NA	NA	0	0
SRX802202.141.fa.dc..contig_108793_17	2	2	1	NA	NA	NA	0	0	PF10277	Frag1/DRAM/Sfk1 family	36.8	1.3e-08	NA	NA	NA	0	0	NA	NA	0	0	NA	NA	0	0	NA	NA	0	0
ERX555964.34.fa.dc..contig_16045_4	2	2	1	NA	NA	NA	0	0	PF01391	Collagen triple helix repeat (20 copies)	27.6	8.2e-06	NA	NA	NA	0	0	VOG00375	REFSEQ hypothetical protein	42.4	3.1e-10	NA	NA	0	0	NA	NA	0	0
ERX552270.64.fa.dc..contig_23405_2	5	5	0.493	NA	NA	NA	0	0	PF00665	Integrase core domain	56.6	1.2e-14	NA	NA	NA	0	0	VOG05872	Gag-Pol polyprotein	48.4	2.4e-12	NA	NA	0	0	ENOG411EP1U	RNA-directed DNA polymerase activity	97.4	3.7e-27
GCA_000839605.1_ViralProj14081..L63545.1_72	3	3	0.623	NA	NA	NA	0	0	NA	NA	0	0	NA	NA	NA	0	0	VOG02166	REFSEQ hypothetical protein	204.4	9.3e-60	NA	NA	0	0	NA	NA	0	0
GCA_000839605.1_ViralProj14081..L63545.1_82	3	3	0.373	NA	NA	NA	0	0	NA	NA	0	0	NA	NA	NA	0	0	VOG07215	REFSEQ hypothetical protein	241.5	1.9e-71	NA	NA	0	0	NA	NA	0	0
GCA_000844885.1_ViralProj14472..AY380826.1_14	2	2	1	NA	NA	NA	0	0	NA	NA	0	0	NA	NA	NA	0	0	VOG07226	REFSEQ hypothetical protein	122.6	2.5e-35	NA	NA	0	0	NA	NA	0	0
ERX555926.39.fa.dc..contig_62066_21	2	2	1	NA	NA	NA	0	0	PF00612	IQ calmodulin-binding motif	51.2	1.6e-13	NA	NA	NA	0	0	VOG00342	Uncharacterized 17.0 kDa protein	36.7	2.3e-08	NA	NA	0	0	NA	NA	0	0
ERX552261.3.fa.dc..contig_23091_6	3	3	0.0656	NA	NA	NA	0	0	PF01753	MYND finger	30.6	1.2e-06	NA	NA	NA	0	0	NA	NA	0	0	NA	NA	0	0	NA	NA	0	0
GCA_001974475.1_ViralProj368971..KX643370.1_145	3	3	1	NA	NA	NA	0	0	NA	NA	0	0	NA	NA	NA	0	0	VOG03382	REFSEQ hypothetical protein	191.1	1.8e-56	NA	NA	0	0	NA	NA	0	0
GCA_001974475.1_ViralProj368971..KX643370.1_18	3	3	0.737	NA	NA	NA	0	0	NA	NA	0	0	NA	NA	NA	0	0	VOG07218	REFSEQ hypothetical protein	238.7	3.4e-71	NA	NA	0	0	NA	NA	0	0
SRX331950.15.fa.dc..contig_7151_3	2	2	1	NA	NA	NA	0	0	NA	NA	0	0	NA	NA	NA	0	0	VOG05299	REFSEQ hypothetical protein	44.5	6.2e-11	NA	NA	0	0	NA	NA	0	0
SRX331950.15.fa.dc..contig_4586_18	2	2	1	NA	NA	NA	0	0	NA	NA	0	0	NA	NA	NA	0	0	VOG00041	REFSEQ C1q domain protein	29.5	2.3e-06	NA	NA	0	0	NA	NA	0	0
GCA_001974475.1_ViralProj368971..KX643370.1_26	3	3	0.532	NA	NA	NA	0	0	NA	NA	0	0	NA	NA	NA	0	0	VOG07222	REFSEQ hypothetical protein	287.8	1.5e-85	NA	NA	0	0	NA	NA	0	0
SRX331950.15.fa.dc..contig_11353_3	2	2	1	NA	NA	NA	0	0	NA	NA	0	0	NA	NA	NA	0	0	VOG00528	REFSEQ hypothetical protein	75	2.5e-20	NA	NA	0	0	NA	NA	0	0
SRX331950.15.fa.dc..contig_2888_5	2	2	1	NA	NA	NA	0	0	PF01833	IPT/TIG domain	29.7	2.2e-06	NA	NA	NA	0	0	NA	NA	0	0	NA	NA	0	0	NA	NA	0	0
GCA_000839605.1_ViralProj14081..L63545.1_8	3	3	0.611	NA	NA	NA	0	0	NA	NA	0	0	NA	NA	NA	0	0	VOG01216	REFSEQ hypothetical protein	365.8	8.9e-109	NA	NA	0	0	NA	NA	0	0
GCA_000839605.1_ViralProj14081..L63545.1_39	3	3	0.555	NA	NA	NA	0	0	NA	NA	0	0	NA	NA	NA	0	0	VOG07216	REFSEQ hypothetical protein	233.4	3.8e-69	NA	NA	0	0	NA	NA	0	0
SRX802077.94.fa.dc..contig_13240_18	2	2	1	COG1552	J	Ribosomal protein L40E	51	6.7e-13	PF00240	Ubiquitin family	53.3	7.8e-14	COG1552	J	Ribosomal protein	51	6.7e-13	VOG00125	Ubiquitin-60S ribosomal protein L40	44.7	3.8e-11	NA	NA	0	0	ENOG411EP88	Ubiquitin family	59.2	1.5e-15
GCA_001974475.1_ViralProj368971..KX643370.1_55	3	3	0.554	NA	NA	NA	0	0	NA	NA	0	0	NA	NA	NA	0	0	VOG07229	REFSEQ hypothetical protein	157.6	3e-46	NA	NA	0	0	NA	NA	0	0
GCA_001974475.1_ViralProj368971..KX643370.1_61	3	3	0.661	NA	NA	NA	0	0	NA	NA	0	0	NA	NA	NA	0	0	VOG07230	REFSEQ membrane-bound metallopeptidase	885.5	3.1e-266	NA	NA	0	0	NA	NA	0	0
GCA_001974475.1_ViralProj368971..KX643370.1_16	3	3	0.399	NA	NA	NA	0	0	NA	NA	0	0	NA	NA	NA	0	0	VOG01216	REFSEQ hypothetical protein	349.4	8.7e-104	NA	NA	0	0	NA	NA	0	0
SRX802073.53.fa.dc..contig_2484_1	3	3	0.735	NA	NA	NA	0	0	PF13753	Putative flagellar system-associated repeat	31.7	5.6e-07	NA	NA	NA	0	0	NA	NA	0	0	NA	NA	0	0	NA	NA	0	0
GCA_001974475.1_ViralProj368971..KX643370.1_22	3	3	0.526	NA	NA	NA	0	0	NA	NA	0	0	NA	NA	NA	0	0	VOG07220	REFSEQ hypothetical protein	369.5	1.2e-110	NA	NA	0	0	NA	NA	0	0
GCA_000844885.1_ViralProj14472..AY380826.1_31	2	2	1	NA	NA	NA	0	0	NA	NA	0	0	NA	NA	NA	0	0	VOG08590	REFSEQ hypothetical protein	289.7	1.5e-86	NA	NA	0	0	NA	NA	0	0
GCA_001974475.1_ViralProj368971..KX643370.1_10	2	2	1	NA	NA	NA	0	0	NA	NA	0	0	NA	NA	NA	0	0	VOG08591	REFSEQ putative site-specific recombinase XerD	785.7	3.5e-236	NA	NA	0	0	NA	NA	0	0
ERX552270.89.fa.dc..contig_1067_2	2	2	1	NA	NA	NA	0	0	PF13385	Concanavalin A-like lectin/glucanases superfamily	75.3	2.4e-20	NA	NA	NA	0	0	VOG00445	Long tail fiber protein p37	70.4	5.8e-19	NA	NA	0	0	NA	NA	0	0
ERX552270.89.fa.dc..contig_1067_9	2	2	1	NA	NA	NA	0	0	PF06890	Bacteriophage Mu Gp45 protein	39.1	2.6e-09	NA	NA	NA	0	0	NA	NA	0	0	NA	NA	0	0	NA	NA	0	0
GCA_001974475.1_ViralProj368971..KX643370.1_118	2	2	1	NA	NA	NA	0	0	NA	NA	0	0	NA	NA	NA	0	0	VOG08598	REFSEQ hypothetical protein	287.8	7.2e-86	NA	NA	0	0	NA	NA	0	0
ERX555967.81.fa.dc..contig_20121_32	2	2	1	COG1049	C	Aconitase B	29.8	7.3e-07	PF11791	Aconitate B N-terminal domain	38.4	5.7e-09	COG1049	C	Aconitate hydratase 2	29.8	7.3e-07	NA	NA	0	0	TIGR00117	aconitate hydratase 2	33.2	5.4e-08	NA	NA	0	0
GCA_000844885.1_ViralProj14472..AY380826.1_127	2	2	1	NA	NA	NA	0	0	NA	NA	0	0	NA	NA	NA	0	0	VOG08599	REFSEQ hypothetical protein	644.7	8e-194	NA	NA	0	0	NA	NA	0	0
GCA_000839605.1_ViralProj14081..L63545.1_46	3	3	0.72	NA	NA	NA	0	0	NA	NA	0	0	NA	NA	NA	0	0	VOG07242	REFSEQ hypothetical protein	143.2	8.9e-42	NA	NA	0	0	NA	NA	0	0
ERX552261.3.fa.dc..contig_222761_4	2	2	1	NA	NA	NA	0	0	NA	NA	0	0	NA	NA	NA	0	0	VOG04375	Putative phosphotransferase 057R	30.1	1e-06	NA	NA	0	0	NA	NA	0	0
GCA_000839605.1_ViralProj14081..L63545.1_45	3	3	0.383	NA	NA	NA	0	0	NA	NA	0	0	NA	NA	NA	0	0	VOG07241	REFSEQ hypothetical protein	305.6	5e-91	NA	NA	0	0	NA	NA	0	0
ERX552261.3.fa.dc..contig_67728_21	2	2	1	NA	NA	NA	0	0	PF05920	Homeobox KN domain	50.4	6.7e-13	NA	NA	NA	0	0	NA	NA	0	0	NA	NA	0	0	NA	NA	0	0
ERX552261.3.fa.dc..contig_67728_22	2	2	1	NA	NA	NA	0	0	PF05920	Homeobox KN domain	52.1	2e-13	NA	NA	NA	0	0	NA	NA	0	0	NA	NA	0	0	NA	NA	0	0
ERX552261.3.fa.dc..contig_67728_5	2	2	1	NA	NA	NA	0	0	PF00505	HMG (high mobility group) box	29.9	2.5e-06	NA	NA	NA	0	0	VOG03895	High mobility group protein homolog 068R	30.6	1.2e-06	NA	NA	0	0	NA	NA	0	0
ERX552288.111.fa.dc..contig_43354_6	2	2	1	NA	NA	NA	0	0	PF10520	B domain of TMEM189, localisation domain	70.8	6.5e-19	NA	NA	NA	0	0	NA	NA	0	0	NA	NA	0	0	NA	NA	0	0
ERX556009.7.fa.dc..contig_4974_25	3	3	0.558	NA	NA	NA	0	0	PF09834	Predicted membrane protein (DUF2061)	36.2	2.9e-08	NA	NA	NA	0	0	NA	NA	0	0	NA	NA	0	0	NA	NA	0	0
ERX552253.3.fa.dc..contig_1014_20	2	2	1	NA	NA	NA	0	0	PF02037	SAP domain	42	2.4e-10	NA	NA	NA	0	0	NA	NA	0	0	NA	NA	0	0	NA	NA	0	0
GCA_000844885.1_ViralProj14472..AY380826.1_83	2	2	1	NA	NA	NA	0	0	NA	NA	0	0	NA	NA	NA	0	0	VOG01216	REFSEQ hypothetical protein	331.8	2e-98	NA	NA	0	0	NA	NA	0	0
ERX555967.107.fa.dc..contig_16484_44	3	3	0.398	COG1266	O	Membrane protease YdiL, CAAX protease family	55.1	2.3e-14	PF02517	CAAX protease self-immunity	55.3	2.9e-14	COG1266	S	caax amino terminal protease family protein	55.1	2.3e-14	NA	NA	0	0	NA	NA	0	0	NA	NA	0	0
GCA_001974475.1_ViralProj368971..KX643370.1_29	2	2	1	NA	NA	NA	0	0	NA	NA	0	0	NA	NA	NA	0	0	VOG08593	REFSEQ hypothetical protein	338.6	2.5e-101	NA	NA	0	0	NA	NA	0	0
GCA_001974475.1_ViralProj368971..KX643370.1_60	2	2	1	NA	NA	NA	0	0	NA	NA	0	0	NA	NA	NA	0	0	VOG08595	REFSEQ hypothetical protein	231	9.5e-69	NA	NA	0	0	NA	NA	0	0
ERX552297.60.fa.dc..contig_5796_23	2	2	1	NA	NA	NA	0	0	NA	NA	0	0	NA	NA	NA	0	0	VOG04724	Uncharacterized 98.6 kDa protein	34.3	4.7e-08	NA	NA	0	0	NA	NA	0	0
ERX552253.3.fa.dc..contig_1079_25	4	4	0.686	NA	NA	NA	0	0	NA	NA	0	0	NA	NA	NA	0	0	NA	NA	0	0	TIGR02976	phage shock protein B	28.4	6.3e-06	NA	NA	0	0
ERX552297.60.fa.dc..contig_5796_29	3	3	0.694	NA	NA	NA	0	0	PF01826	Trypsin Inhibitor like cysteine rich domain	30.8	1.2e-06	NA	NA	NA	0	0	NA	NA	0	0	NA	NA	0	0	NA	NA	0	0
ERX556019.45.fa.dc..contig_6628_20	3	3	1	NA	NA	NA	0	0	PF12796	Ankyrin repeats (3 copies)	98.4	1.2e-27	NA	NA	NA	0	0	VOG00002	Putative ankyrin repeat protein FPV162	52.3	2.9e-13	NA	NA	0	0	ENOG411EPCP	NA	55.1	2.3e-14
ERX555943.9.fa.dc..contig_21299_17	2	2	1	NA	NA	NA	0	0	PF05741	Nanos RNA binding domain	35	5.5e-08	NA	NA	NA	0	0	NA	NA	0	0	NA	NA	0	0	NA	NA	0	0
GCA_001974475.1_ViralProj368971..KX643370.1_101	3	3	0.495	NA	NA	NA	0	0	NA	NA	0	0	NA	NA	NA	0	0	VOG07239	REFSEQ hypothetical protein	276.3	3.4e-82	NA	NA	0	0	NA	NA	0	0
GCA_001974475.1_ViralProj368971..KX643370.1_84	3	3	0.528	NA	NA	NA	0	0	NA	NA	0	0	NA	NA	NA	0	0	VOG07234	REFSEQ hypothetical protein	251.3	9e-75	NA	NA	0	0	NA	NA	0	0
ERX556019.45.fa.dc..contig_6628_49	4	4	0.466	COG0438	M	Glycosyltransferase involved in cell wall bisynthesis	35.1	1.9e-09	NA	NA	0	0	COG0438	M	Glycosyl transferase (Group 1	35.1	1.9e-09	NA	NA	0	0	NA	NA	0	0	NA	NA	0	0
ERX555933.51.fa.dc..contig_17959_1	2	2	1	NA	NA	NA	0	0	PF02037	SAP domain	39.8	1.2e-09	NA	NA	NA	0	0	VOG01480	Putative SAP domain-containing protein 049L	30.5	8.4e-07	NA	NA	0	0	NA	NA	0	0
GCA_001974475.1_ViralProj368971..KX643370.1_112	2	2	1	NA	NA	NA	0	0	PF00337	Galactoside-binding lectin	62.5	1.3e-16	NA	NA	NA	0	0	VOG08597	REFSEQ Galactose-binding lectin	534	3.6e-160	NA	NA	0	0	NA	NA	0	0
GCA_001974475.1_ViralProj368971..KX643370.1_88	3	3	0.395	NA	NA	NA	0	0	NA	NA	0	0	NA	NA	NA	0	0	VOG07235	REFSEQ hypothetical protein	220.6	1.8e-65	NA	NA	0	0	NA	NA	0	0
GCA_001974475.1_ViralProj368971..KX643370.1_86	2	2	1	NA	NA	NA	0	0	NA	NA	0	0	NA	NA	NA	0	0	VOG03012	REFSEQ hypothetical protein	301.7	6.6e-90	NA	NA	0	0	NA	NA	0	0
ERX556022.14.fa.dc..contig_20928_3	2	2	1	NA	NA	NA	0	0	NA	NA	0	0	NA	NA	NA	0	0	NA	NA	0	0	TIGR02168	chromosome segregation protein SMC, common bacterial type	36.2	6.3e-09	NA	NA	0	0
ERX682739.15.fa.dc..contig_69450_1	1	2	1	NA	NA	NA	0	0	NA	NA	0	0	NA	NA	NA	0	0	VOG05547	Uncharacterized protein L451	31.1	7.2e-07	NA	NA	0	0	NA	NA	0	0
GCA_001974475.1_ViralProj368971..KX643370.1_89	3	3	0.235	NA	NA	NA	0	0	NA	NA	0	0	NA	NA	NA	0	0	VOG03826	REFSEQ hypothetical protein	209.9	9.8e-62	NA	NA	0	0	NA	NA	0	0
GCA_000867825.1_ViralProj18305..DQ890022.1_260	7	7	0.359	NA	NA	NA	0	0	NA	NA	0	0	NA	NA	NA	0	0	VOG05359	REFSEQ hypothetical protein	177.9	2.5e-52	NA	NA	0	0	NA	NA	0	0
GCA_000873685.1_ViralProj20989..DQ491002.1_335	7	7	0.454	NA	NA	NA	0	0	NA	NA	0	0	NA	NA	NA	0	0	VOG05338	REFSEQ hypothetical protein	152.4	1.4e-44	NA	NA	0	0	NA	NA	0	0
GCA_000871245.1_ViralProj20991..DQ491003.2_316	7	7	0.151	NA	NA	NA	0	0	NA	NA	0	0	NA	NA	NA	0	0	VOG05339	REFSEQ hypothetical protein	423.6	1.4e-126	NA	NA	0	0	NA	NA	0	0
GCA_000869685.1_ViralProj18527..EF101928.1_215	7	7	0.24	NA	NA	NA	0	0	NA	NA	0	0	NA	NA	NA	0	0	VOG05344	REFSEQ hypothetical protein	974.2	1.4e-292	NA	NA	0	0	NA	NA	0	0
SRX327520.410.fa.dc..contig_91963_9	2	2	1	NA	NA	NA	0	0	PF00233	3'5'-cyclic nucleotide phosphodiesterase	207.7	9.2e-61	NA	NA	NA	0	0	NA	NA	0	0	NA	NA	0	0	NA	NA	0	0
GCA_003069485.1_ASM306948v1..DQ491001.1_104	7	7	0.262	NA	NA	NA	0	0	NA	NA	0	0	NA	NA	NA	0	0	VOG05346	REFSEQ hypothetical protein	212.3	1.4e-62	NA	NA	0	0	NA	NA	0	0
GCA_001887825.1_ViralProj355304..KX857749.1_303	7	7	0.504	NA	NA	NA	0	0	PF08789	PBCV-specific basic adaptor domain	57.9	3.5e-15	NA	NA	NA	0	0	VOG05348	REFSEQ hypothetical protein	212.9	4.1e-63	NA	NA	0	0	NA	NA	0	0
GCA_000869685.1_ViralProj18527..EF101928.1_220	7	7	0.632	NA	NA	NA	0	0	NA	NA	0	0	NA	NA	NA	0	0	VOG01928	Uncharacterized protein 042R	127.6	2.2e-36	NA	NA	0	0	NA	NA	0	0
GCA_000847045.1_ViralProj14564..JF411744.1_317	7	7	0.345	NA	NA	NA	0	0	NA	NA	0	0	NA	NA	NA	0	0	VOG05349	REFSEQ hypothetical protein	295.7	3.6e-88	NA	NA	0	0	NA	NA	0	0
GCA_000873685.1_ViralProj20989..DQ491002.1_364	3	3	0.958	NA	NA	NA	0	0	NA	NA	0	0	NA	NA	NA	0	0	VOG05354	REFSEQ hypothetical protein	173.9	1.9e-51	NA	NA	0	0	NA	NA	0	0
GCA_000867825.1_ViralProj18305..DQ890022.1_222	7	7	0.531	NA	NA	NA	0	0	NA	NA	0	0	NA	NA	NA	0	0	VOG07545	REFSEQ hypothetical protein	54.9	3e-14	NA	NA	0	0	NA	NA	0	0
GCA_000869685.1_ViralProj18527..EF101928.1_236	5	5	0.411	NA	NA	NA	0	0	NA	NA	0	0	NA	NA	NA	0	0	VOG07554	REFSEQ hypothetical protein	29.5	2.2e-06	NA	NA	0	0	NA	NA	0	0
GCA_000873685.1_ViralProj20989..DQ491002.1_37	3	3	0.566	NA	NA	NA	0	0	NA	NA	0	0	NA	NA	NA	0	0	VOG05179	REFSEQ hypothetical protein	598.2	1.4e-179	NA	NA	0	0	NA	NA	0	0
GCA_001974475.1_ViralProj368971..KX643370.1_68	2	2	1	NA	NA	NA	0	0	NA	NA	0	0	NA	NA	NA	0	0	VOG08596	REFSEQ hypothetical protein	387.4	1.8e-115	NA	NA	0	0	NA	NA	0	0
GCA_003069485.1_ASM306948v1..DQ491001.1_327	7	7	0.621	NA	NA	NA	0	0	NA	NA	0	0	NA	NA	NA	0	0	VOG05369	REFSEQ hypothetical protein	226.3	2.8e-67	NA	NA	0	0	NA	NA	0	0
GCA_000869685.1_ViralProj18527..EF101928.1_39	7	7	0.567	NA	NA	NA	0	0	NA	NA	0	0	NA	NA	NA	0	0	VOG05370	REFSEQ hypothetical protein	237.4	1.7e-70	NA	NA	0	0	NA	NA	0	0
GCA_000844885.1_ViralProj14472..AY380826.1_60	3	3	0.371	NA	NA	NA	0	0	NA	NA	0	0	NA	NA	NA	0	0	VOG07232	REFSEQ hypothetical protein	233.1	2.8e-69	NA	NA	0	0	NA	NA	0	0
GCA_000867825.1_ViralProj18305..DQ890022.1_328	7	7	0.474	NA	NA	NA	0	0	NA	NA	0	0	NA	NA	NA	0	0	VOG05375	REFSEQ hypothetical protein	876.7	2e-263	NA	NA	0	0	NA	NA	0	0
GCA_001887825.1_ViralProj355304..KX857749.1_313	4	4	0.305	NA	NA	NA	0	0	NA	NA	0	0	NA	NA	NA	0	0	VOG07252	REFSEQ hypothetical protein	313.9	9.9e-94	NA	NA	0	0	NA	NA	0	0
GCA_000867825.1_ViralProj18305..DQ890022.1_249	8	8	0.18	NA	NA	NA	0	0	NA	NA	0	0	NA	NA	NA	0	0	VOG05288	REFSEQ hypothetical protein	227.7	1.1e-67	NA	NA	0	0	NA	NA	0	0
GCA_000873685.1_ViralProj20989..DQ491002.1_260	7	7	0.406	NA	NA	NA	0	0	NA	NA	0	0	NA	NA	NA	0	0	VOG03099	REFSEQ hypothetical protein	65.9	1.7e-17	NA	NA	0	0	NA	NA	0	0
GCA_000871245.1_ViralProj20991..DQ491003.2_241	7	7	0.239	NA	NA	NA	0	0	NA	NA	0	0	NA	NA	NA	0	0	VOG05297	REFSEQ hypothetical protein	254.8	1.4e-75	NA	NA	0	0	NA	NA	0	0
GCA_000847045.1_ViralProj14564..JF411744.1_230	7	7	0.402	NA	NA	NA	0	0	NA	NA	0	0	NA	NA	NA	0	0	VOG05298	REFSEQ hypothetical protein	201.2	1.7e-59	NA	NA	0	0	NA	NA	0	0
GCA_000871245.1_ViralProj20991..DQ491003.2_245	2	2	1	NA	NA	NA	0	0	NA	NA	0	0	NA	NA	NA	0	0	VOG05299	REFSEQ hypothetical protein	129	5.3e-37	NA	NA	0	0	NA	NA	0	0
GCA_000847045.1_ViralProj14564..JF411744.1_233	7	7	0.192	NA	NA	NA	0	0	PF12796	Ankyrin repeats (3 copies)	59.2	2e-15	NA	NA	NA	0	0	VOG00002	Putative ankyrin repeat protein FPV162	77	9.1e-21	NA	NA	0	0	ENOG411EPCP	NA	60.5	5.3e-16
GCA_000873685.1_ViralProj20989..DQ491002.1_27	3	3	0.282	NA	NA	NA	0	0	NA	NA	0	0	NA	NA	NA	0	0	VOG02959	REFSEQ hypothetical protein	210.5	1.2e-62	NA	NA	0	0	NA	NA	0	0
GCA_000873685.1_ViralProj20989..DQ491002.1_273	3	3	0.406	NA	NA	NA	0	0	NA	NA	0	0	NA	NA	NA	0	0	VOG05302	REFSEQ hypothetical protein	131.9	2.5e-38	NA	NA	0	0	NA	NA	0	0
GCA_000871245.1_ViralProj20991..DQ491003.2_39	2	2	1	NA	NA	NA	0	0	NA	NA	0	0	NA	NA	NA	0	0	VOG09036	REFSEQ hypothetical protein	410.9	2.4e-123	NA	NA	0	0	NA	NA	0	0
GCA_000867825.1_ViralProj18305..DQ890022.1_292	7	7	0.61	NA	NA	NA	0	0	NA	NA	0	0	NA	NA	NA	0	0	VOG05311	REFSEQ hypothetical protein	567.7	2.1e-170	NA	NA	0	0	NA	NA	0	0
GCA_000871245.1_ViralProj20991..DQ491003.2_267	3	3	0.819	NA	NA	NA	0	0	NA	NA	0	0	NA	NA	NA	0	0	VOG07539	REFSEQ hypothetical protein	101.5	7.6e-29	NA	NA	0	0	NA	NA	0	0
GCA_000873685.1_ViralProj20989..DQ491002.1_296	7	7	0.485	NA	NA	NA	0	0	NA	NA	0	0	NA	NA	NA	0	0	VOG05318	REFSEQ hypothetical protein	164.7	1.8e-48	NA	NA	0	0	NA	NA	0	0
GCA_000871245.1_ViralProj20991..DQ491003.2_29	2	2	1	NA	NA	NA	0	0	NA	NA	0	0	NA	NA	NA	0	0	VOG04086	REFSEQ hypothetical protein	111.8	1.1e-31	NA	NA	0	0	NA	NA	0	0
GCA_000873685.1_ViralProj20989..DQ491002.1_310	7	7	0.417	NA	NA	NA	0	0	NA	NA	0	0	NA	NA	NA	0	0	VOG05326	REFSEQ hypothetical protein	168.3	1.1e-49	NA	NA	0	0	NA	NA	0	0
GCA_001887825.1_ViralProj355304..KX857749.1_269	7	7	0.481	NA	NA	NA	0	0	NA	NA	0	0	NA	NA	NA	0	0	VOG05328	REFSEQ hypothetical protein	935	2.9e-281	NA	NA	0	0	NA	NA	0	0
GCA_000873685.1_ViralProj20989..DQ491002.1_315	4	4	0.888	NA	NA	NA	0	0	NA	NA	0	0	NA	NA	NA	0	0	VOG05331	REFSEQ hypothetical protein	204.1	1.2e-60	NA	NA	0	0	NA	NA	0	0
GCA_000873685.1_ViralProj20989..DQ491002.1_152	3	3	0.547	NA	NA	NA	0	0	NA	NA	0	0	NA	NA	NA	0	0	VOG02850	REFSEQ hypothetical protein	593.1	8.5e-178	NA	NA	0	0	NA	NA	0	0
SRX331950.15.fa.dc..contig_894_4	2	2	1	NA	NA	NA	0	0	NA	NA	0	0	NA	NA	NA	0	0	VOG02233	REFSEQ Glycosyltransferase family 2	44.3	6.9e-11	NA	NA	0	0	NA	NA	0	0
GCA_000844885.1_ViralProj14472..AY380826.1_58	2	2	1	NA	NA	NA	0	0	NA	NA	0	0	NA	NA	NA	0	0	VOG03012	REFSEQ hypothetical protein	267.1	2.9e-79	NA	NA	0	0	NA	NA	0	0
GCA_001974475.1_ViralProj368971..KX643370.1_47	2	2	1	NA	NA	NA	0	0	NA	NA	0	0	NA	NA	NA	0	0	VOG03826	REFSEQ hypothetical protein	221.6	2.5e-65	NA	NA	0	0	NA	NA	0	0
SRX331950.15.fa.dc..contig_19168_14	2	2	1	NA	NA	NA	0	0	NA	NA	0	0	NA	NA	NA	0	0	VOG06806	REFSEQ hypothetical protein	53.1	1e-13	NA	NA	0	0	NA	NA	0	0
GCA_000847045.1_ViralProj14564..JF411744.1_82	7	7	0.309	NA	NA	NA	0	0	NA	NA	0	0	NA	NA	NA	0	0	VOG05215	REFSEQ hypothetical protein	318.3	3.8e-95	NA	NA	0	0	NA	NA	0	0
ERX555965.10.fa.dc..contig_50175_15	2	2	1	COG1193	L	dsDNA-specific endonuclease/ATPase MutS2	30.6	5.2e-07	PF00488	MutS domain V	52.4	3.1e-13	COG1193	L	muts2 protein	30.6	5.2e-07	VOG08811	REFSEQ MutS8	89	1.1e-24	TIGR01070	DNA mismatch repair protein MutS	34.4	3.4e-08	NA	NA	0	0
GCA_000873685.1_ViralProj20989..DQ491002.1_50	7	7	0.157	NA	NA	NA	0	0	NA	NA	0	0	NA	NA	NA	0	0	VOG05186	REFSEQ hypothetical protein	264.6	1.8e-78	NA	NA	0	0	NA	NA	0	0
GCA_000867825.1_ViralProj18305..DQ890022.1_200	8	8	0.231	COG0463	M	Glycosyltransferase involved in cell wall bisynthesis	51.7	3.6e-14	NA	NA	0	0	COG0463	M	Glycosyl transferase, family 2	51.7	3.6e-14	VOG05193	REFSEQ hypothetical protein	1772.9	0	NA	NA	0	0	NA	NA	0	0
GCA_000847045.1_ViralProj14564..JF411744.1_61	3	3	0.937	NA	NA	NA	0	0	PF11264	Thylakoid formation protein	167.9	1.2e-48	NA	NA	NA	0	0	VOG05202	REFSEQ hypothetical protein	477.3	4.3e-143	TIGR03060	photosystem II biogenesis protein Psp29	88	3.1e-24	NA	NA	0	0
GCA_000844885.1_ViralProj14472..AY380826.1_59	3	3	0.512	NA	NA	NA	0	0	NA	NA	0	0	NA	NA	NA	0	0	VOG07233	REFSEQ hypothetical protein	257	1.7e-76	NA	NA	0	0	NA	NA	0	0
GCA_000847045.1_ViralProj14564..JF411744.1_74	4	4	0.454	NA	NA	NA	0	0	NA	NA	0	0	NA	NA	NA	0	0	VOG05211	REFSEQ hypothetical protein	179.8	6.5e-53	NA	NA	0	0	NA	NA	0	0
GCA_000873685.1_ViralProj20989..DQ491002.1_88	7	7	0.334	NA	NA	NA	0	0	NA	NA	0	0	NA	NA	NA	0	0	VOG05213	REFSEQ hypothetical protein	202.9	4.2e-60	NA	NA	0	0	NA	NA	0	0
GCA_001887825.1_ViralProj355304..KX857749.1_9	7	7	0.365	NA	NA	NA	0	0	NA	NA	0	0	NA	NA	NA	0	0	VOG05177	REFSEQ hypothetical protein	216.3	4.4e-64	NA	NA	0	0	NA	NA	0	0
GCA_000873685.1_ViralProj20989..DQ491002.1_11	4	4	0.487	NA	NA	NA	0	0	NA	NA	0	0	NA	NA	NA	0	0	VOG07250	REFSEQ hypothetical protein	486.9	1.3e-145	NA	NA	0	0	NA	NA	0	0
GCA_000847045.1_ViralProj14564..JF411744.1_135	2	2	1	NA	NA	NA	0	0	NA	NA	0	0	NA	NA	NA	0	0	VOG07522	REFSEQ hypothetical protein	468.9	7.1e-141	NA	NA	0	0	NA	NA	0	0
GCA_000847045.1_ViralProj14564..JF411744.1_192	2	2	1	NA	NA	NA	0	0	NA	NA	0	0	NA	NA	NA	0	0	VOG07532	REFSEQ hypothetical protein	1002.6	1.4e-301	NA	NA	0	0	NA	NA	0	0
GCA_000873685.1_ViralProj20989..DQ491002.1_1	2	3	0.376	NA	NA	NA	0	0	NA	NA	0	0	NA	NA	NA	0	0	VOG07564	REFSEQ hypothetical protein	202.4	9.9e-60	NA	NA	0	0	NA	NA	0	0
GCA_001887825.1_ViralProj355304..KX857749.1_135	2	2	1	NA	NA	NA	0	0	NA	NA	0	0	NA	NA	NA	0	0	VOG04584	REFSEQ hypothetical protein	474.3	1.3e-141	NA	NA	0	0	NA	NA	0	0
SRX331703.48.fa.dc..contig_11075_7	2	2	1	NA	NA	NA	0	0	NA	NA	0	0	NA	NA	NA	0	0	VOG00528	REFSEQ hypothetical protein	77.7	3.9e-21	NA	NA	0	0	NA	NA	0	0
GCA_000839605.1_ViralProj14081..L63545.1_36	3	3	0.59	NA	NA	NA	0	0	NA	NA	0	0	NA	NA	NA	0	0	VOG02166	REFSEQ hypothetical protein	206.5	2.2e-60	NA	NA	0	0	NA	NA	0	0
ERX552270.50.fa.dc..contig_8226_22	2	2	1	NA	NA	NA	0	0	NA	NA	0	0	NA	NA	NA	0	0	VOG13434	REFSEQ hypothetical protein	34.3	6.9e-08	NA	NA	0	0	NA	NA	0	0
ERX289005.60.fa.dc..contig_53108_24	2	2	1	NA	NA	NA	0	0	NA	NA	0	0	NA	NA	NA	0	0	VOG08782	REFSEQ hypothetical protein	85.5	1.5e-23	NA	NA	0	0	NA	NA	0	0
ERX556126.22.fa.dc..contig_1439_1	2	2	1	NA	NA	NA	0	0	NA	NA	0	0	NA	NA	NA	0	0	VOG00653	REFSEQ hypothetical protein	45.7	1.4e-11	NA	NA	0	0	NA	NA	0	0
GCA_003069485.1_ASM306948v1..DQ491001.1_25	5	5	0.587	NA	NA	NA	0	0	PF06598	Chlorovirus glycoprotein repeat	267.9	8e-81	NA	NA	NA	0	0	VOG00217	REFSEQ hypothetical protein	591.1	2.2e-176	NA	NA	0	0	NA	NA	0	0
GCA_000867825.1_ViralProj18305..DQ890022.1_10	7	7	0.3	NA	NA	NA	0	0	NA	NA	0	0	NA	NA	NA	0	0	VOG05219	REFSEQ hypothetical protein	2054.7	0	NA	NA	0	0	NA	NA	0	0
GCA_000871245.1_ViralProj20991..DQ491003.2_104	7	7	0.453	NA	NA	NA	0	0	NA	NA	0	0	NA	NA	NA	0	0	VOG05222	REFSEQ hypothetical protein	173.5	3.6e-51	NA	NA	0	0	NA	NA	0	0
GCA_000869685.1_ViralProj18527..EF101928.1_316	7	7	0.633	NA	NA	NA	0	0	NA	NA	0	0	NA	NA	NA	0	0	VOG05224	REFSEQ hypothetical protein	442.2	1.5e-132	NA	NA	0	0	NA	NA	0	0
GCA_000873685.1_ViralProj20989..DQ491002.1_115	7	7	0.387	NA	NA	NA	0	0	PF08789	PBCV-specific basic adaptor domain	89.9	3.7e-25	NA	NA	NA	0	0	VOG05226	REFSEQ hypothetical protein	344.8	1e-102	NA	NA	0	0	NA	NA	0	0
GCA_000869685.1_ViralProj18527..EF101928.1_289	7	7	0.341	NA	NA	NA	0	0	NA	NA	0	0	NA	NA	NA	0	0	VOG05235	REFSEQ hypothetical protein	144.1	5.6e-42	NA	NA	0	0	NA	NA	0	0
ERX552274.21.fa.dc..contig_9620_29	3	3	0.449	NA	NA	NA	0	0	PF13385	Concanavalin A-like lectin/glucanases superfamily	30.2	1.9e-06	NA	NA	NA	0	0	NA	NA	0	0	NA	NA	0	0	NA	NA	0	0
GCA_003069485.1_ASM306948v1..DQ491001.1_44	7	7	0.271	NA	NA	NA	0	0	NA	NA	0	0	NA	NA	NA	0	0	VOG05243	REFSEQ hypothetical protein	194.2	5.3e-57	NA	NA	0	0	NA	NA	0	0
ERX552253.3.fa.dc..contig_9643_21	4	4	0.74	NA	NA	NA	0	0	NA	NA	0	0	NA	NA	NA	0	0	VOG05263	REFSEQ hypothetical protein	28.3	3.2e-06	NA	NA	0	0	NA	NA	0	0
GCA_000873685.1_ViralProj20989..DQ491002.1_225	2	2	1	NA	NA	NA	0	0	PF07150	Protein of unknown function (DUF1390)	43.4	1.4e-10	NA	NA	NA	0	0	VOG00072	REFSEQ hypothetical protein	118.3	1.8e-33	NA	NA	0	0	NA	NA	0	0
GCA_000873685.1_ViralProj20989..DQ491002.1_205	7	7	0.382	NA	NA	NA	0	0	NA	NA	0	0	NA	NA	NA	0	0	VOG07526	REFSEQ hypothetical protein	106.5	2.2e-30	NA	NA	0	0	NA	NA	0	0
GCA_000873685.1_ViralProj20989..DQ491002.1_208	2	2	1	COG0726	GM	Peptidoglycan/xylan/chitin deacetylase, PgdA/CDA1 family	49.4	7.6e-13	PF01522	Polysaccharide deacetylase	57.2	7e-15	COG0726	G	4-amino-4-deoxy-alpha-L-arabinopyranosyl undecaprenyl phosphate biosynthetic process	49.4	7.6e-13	VOG09119	REFSEQ hypothetical protein	915.8	1.1e-275	TIGR02764	polysaccharide deacetylase family sporulation protein PdaB	32.3	3.5e-07	NA	NA	0	0
GCA_000847045.1_ViralProj14564..JF411744.1_183	4	4	0.311	NA	NA	NA	0	0	NA	NA	0	0	NA	NA	NA	0	0	VOG05274	REFSEQ hypothetical protein	322.3	2.8e-96	NA	NA	0	0	NA	NA	0	0
GCA_000869685.1_ViralProj18527..EF101928.1_116	4	4	0.452	NA	NA	NA	0	0	PF01541	GIY-YIG catalytic domain	30.2	1.9e-06	NA	NA	NA	0	0	VOG00019	Intron-associated endonuclease 1	164.2	2.8e-47	TIGR01453	group I intron endonuclease	36.1	2.8e-08	ENOG411EPE0	endonuclease activity	48.4	4.2e-12
GCA_001974475.1_ViralProj368971..KX643370.1_65	3	3	0.547	NA	NA	NA	0	0	PF00431	CUB domain	55.1	3.8e-14	NA	NA	NA	0	0	VOG07231	REFSEQ hypothetical protein	559.4	6.2e-168	NA	NA	0	0	NA	NA	0	0
GCA_003069485.1_ASM306948v1..DQ491001.1_139	6	6	0.374	NA	NA	NA	0	0	NA	NA	0	0	NA	NA	NA	0	0	VOG04584	REFSEQ hypothetical protein	531.6	4.7e-159	NA	NA	0	0	NA	NA	0	0
GCA_000871245.1_ViralProj20991..DQ491003.2_208	7	7	0.374	NA	NA	NA	0	0	NA	NA	0	0	NA	NA	NA	0	0	VOG05279	REFSEQ hypothetical protein	409.9	7.5e-123	NA	NA	0	0	NA	NA	0	0
GCA_001887825.1_ViralProj355304..KX857749.1_193	3	3	0.754	NA	NA	NA	0	0	NA	NA	0	0	NA	NA	NA	0	0	VOG07251	REFSEQ hypothetical protein	154.5	3.1e-45	NA	NA	0	0	NA	NA	0	0
GCA_000867825.1_ViralProj18305..DQ890022.1_253	7	7	0.224	NA	NA	NA	0	0	NA	NA	0	0	NA	NA	NA	0	0	VOG05285	REFSEQ hypothetical protein	307.6	1.5e-91	NA	NA	0	0	NA	NA	0	0
GCA_000844885.1_ViralProj14472..AY380826.1_63	2	2	1	NA	NA	NA	0	0	NA	NA	0	0	NA	NA	NA	0	0	VOG03382	REFSEQ hypothetical protein	192.6	6.1e-57	NA	NA	0	0	NA	NA	0	0
GCA_000871245.1_ViralProj20991..DQ491003.2_217	7	7	0.236	NA	NA	NA	0	0	NA	NA	0	0	NA	NA	NA	0	0	VOG05287	REFSEQ hypothetical protein	242.8	5.6e-72	NA	NA	0	0	NA	NA	0	0
GCA_003069485.1_ASM306948v1..DQ491001.1_30	7	7	0.161	NA	NA	NA	0	0	NA	NA	0	0	NA	NA	NA	0	0	VOG05257	REFSEQ hypothetical protein	252.6	1.6e-74	NA	NA	0	0	NA	NA	0	0
GCA_000839605.1_ViralProj14081..L63545.1_37	3	3	0.769	NA	NA	NA	0	0	NA	NA	0	0	NA	NA	NA	0	0	VOG02166	REFSEQ hypothetical protein	254	6e-75	NA	NA	0	0	NA	NA	0	0
GCA_001974475.1_ViralProj368971..KX643370.1_69	2	2	1	NA	NA	NA	0	0	NA	NA	0	0	NA	NA	NA	0	0	VOG04580	REFSEQ hypothetical protein	530.4	1.3e-158	NA	NA	0	0	NA	NA	0	0
GCA_000873685.1_ViralProj20989..DQ491002.1_170	2	2	1	NA	NA	NA	0	0	NA	NA	0	0	NA	NA	NA	0	0	VOG03714	REFSEQ hypothetical protein	193.9	1.8e-56	NA	NA	0	0	NA	NA	0	0
GCA_000871245.1_ViralProj20991..DQ491003.2_154	2	2	1	NA	NA	NA	0	0	NA	NA	0	0	NA	NA	NA	0	0	VOG03714	REFSEQ hypothetical protein	581.4	1.3e-174	NA	NA	0	0	NA	NA	0	0
GCA_000871245.1_ViralProj20991..DQ491003.2_168	7	7	0.227	NA	NA	NA	0	0	NA	NA	0	0	NA	NA	NA	0	0	VOG05260	REFSEQ hypothetical protein	199.3	6.4e-59	NA	NA	0	0	NA	NA	0	0
GCA_000873685.1_ViralProj20989..DQ491002.1_190	2	2	1	NA	NA	NA	0	0	NA	NA	0	0	NA	NA	NA	0	0	VOG00405	Uncharacterized protein L352	43	1.9e-10	NA	NA	0	0	NA	NA	0	0
GCA_000873685.1_ViralProj20989..DQ491002.1_192	7	7	0.34	NA	NA	NA	0	0	NA	NA	0	0	NA	NA	NA	0	0	VOG05261	REFSEQ hypothetical protein	134.8	4.2e-39	NA	NA	0	0	NA	NA	0	0
GCA_000839605.1_ViralProj14081..L63545.1_57	3	3	0.687	NA	NA	NA	0	0	NA	NA	0	0	NA	NA	NA	0	0	VOG01216	REFSEQ hypothetical protein	410	3.3e-122	NA	NA	0	0	NA	NA	0	0
ERX552302.47.fa.dc..contig_21680_34	2	2	1	COG0697	GER	Permease of the drug/metabolite transporter (DMT) superfamily	32.5	4.1e-08	PF08449	UAA transporter family	87.8	3.2e-24	COG0697	EG	membrane	32.5	4.1e-08	NA	NA	0	0	NA	NA	0	0	NA	NA	0	0
GCA_000871245.1_ViralProj20991..DQ491003.2_177	7	7	0.299	NA	NA	NA	0	0	NA	NA	0	0	NA	NA	NA	0	0	VOG05265	REFSEQ hypothetical protein	184.5	2.8e-54	NA	NA	0	0	NA	NA	0	0
GCA_000867825.1_ViralProj18305..DQ890022.1_141	7	7	0.359	NA	NA	NA	0	0	NA	NA	0	0	NA	NA	NA	0	0	VOG05266	REFSEQ hypothetical protein	185.5	1.4e-54	NA	NA	0	0	NA	NA	0	0
GCA_000869685.1_ViralProj18527..EF101928.1_108	7	7	0.387	NA	NA	NA	0	0	NA	NA	0	0	NA	NA	NA	0	0	VOG05267	REFSEQ hypothetical protein	266.4	4.3e-79	NA	NA	0	0	NA	NA	0	0
ERX552252.37.fa.dc..contig_29339_10	2	2	1	NA	NA	NA	0	0	PF10277	Frag1/DRAM/Sfk1 family	38.7	3.5e-09	NA	NA	NA	0	0	NA	NA	0	0	NA	NA	0	0	NA	NA	0	0
GCA_000865825.1_ViralProj15618..AJ890364.1_474	2	2	1	NA	NA	NA	0	0	PF13088	BNR repeat-like domain	73.3	8.9e-20	NA	NA	NA	0	0	VOG05831	REFSEQ sialidase	40	7.4e-10	NA	NA	0	0	NA	NA	0	0
ERX552253.37.fa.dc..contig_2097_1	2	2	1	NA	NA	NA	0	0	PF00024	PAN domain	33.5	1.3e-07	NA	NA	NA	0	0	VOG00026	REFSEQ fascin-like domain protein	45.8	1.7e-11	NA	NA	0	0	NA	NA	0	0
SRX802189.15.fa.dc..contig_57999_47	2	2	1	NA	NA	NA	0	0	NA	NA	0	0	NA	NA	NA	0	0	VOG03264	REFSEQ hypothetical protein	60.3	7.1e-16	NA	NA	0	0	NA	NA	0	0
ERX552274.21.fa.dc..contig_36664_4	2	2	1	NA	NA	NA	0	0	PF13385	Concanavalin A-like lectin/glucanases superfamily	36.5	2.3e-08	NA	NA	NA	0	0	VOG06904	REFSEQ hypothetical protein	29	3.5e-06	NA	NA	0	0	NA	NA	0	0
ERX552252.37.fa.dc..contig_16899_24	2	2	1	NA	NA	NA	0	0	PF04564	U-box domain	60.9	4.6e-16	NA	NA	NA	0	0	VOG08830	REFSEQ U-box and intein containing von Willebrand factor type A	38.7	1.4e-09	NA	NA	0	0	NA	NA	0	0
ERX552253.37.fa.dc..contig_1165_16	2	2	1	NA	NA	NA	0	0	PF08241	Methyltransferase domain	42.7	3e-10	NA	NA	NA	0	0	VOG02231	tRNA (carboxymethyluridine(34)-5-O)-methyltransferase	30.8	1.1e-06	NA	NA	0	0	NA	NA	0	0
SRX802189.15.fa.dc..contig_75081_19	2	2	1	NA	NA	NA	0	0	NA	NA	0	0	NA	NA	NA	0	0	VOG00863	REFSEQ hypothetical protein	31.8	5.8e-07	NA	NA	0	0	NA	NA	0	0
GCA_000930695.1_ViralProj271121..KM502564.1_14	4	4	0.65	NA	NA	NA	0	0	NA	NA	0	0	NA	NA	NA	0	0	VOG04842	REFSEQ hypothetical protein	145.2	2.3e-42	NA	NA	0	0	NA	NA	0	0
ERX552253.37.fa.dc..contig_6451_22	2	2	1	COG1329	K	RNA polymerase-interacting regulator, CarD/CdnL/TRCF family	27.7	7e-06	NA	NA	0	0	COG1329	K	Transcriptional regulator (CarD family	27.7	7e-06	NA	NA	0	0	NA	NA	0	0	NA	NA	0	0
ERX552253.37.fa.dc..contig_6451_9	2	2	1	NA	NA	NA	0	0	PF00566	Rab-GTPase-TBC domain	36.8	1.4e-08	NA	NA	NA	0	0	NA	NA	0	0	NA	NA	0	0	NA	NA	0	0
GCA_000886295.1_ViralProj45973..GQ329670.1_127	4	4	0.909	NA	NA	NA	0	0	NA	NA	0	0	NA	NA	NA	0	0	VOG04849	REFSEQ hypothetical protein	967.8	7.7e-291	NA	NA	0	0	NA	NA	0	0
SRX803008.74.fa.dc..contig_11579_44	2	2	1	NA	NA	NA	0	0	PF13088	BNR repeat-like domain	32.5	2.4e-07	NA	NA	NA	0	0	NA	NA	0	0	NA	NA	0	0	NA	NA	0	0
ERX552253.37.fa.dc..contig_5778_8	2	2	1	NA	NA	NA	0	0	NA	NA	0	0	NA	NA	NA	0	0	VOG00405	Uncharacterized protein L352	30.9	9.5e-07	NA	NA	0	0	NA	NA	0	0
ERX552252.37.fa.dc..contig_13329_26	2	2	1	NA	NA	NA	0	0	PF10243	Microtubule-binding protein MIP-T3	66.9	6.5e-18	NA	NA	NA	0	0	NA	NA	0	0	NA	NA	0	0	NA	NA	0	0
ERX552253.37.fa.dc..contig_9498_22	2	2	1	NA	NA	NA	0	0	NA	NA	0	0	NA	NA	NA	0	0	VOG01731	REFSEQ hypothetical protein	117.3	5.2e-33	NA	NA	0	0	NA	NA	0	0
GCA_000844045.1_ViralProj14469..AY386265.1_117	3	3	0.833	NA	NA	NA	0	0	NA	NA	0	0	NA	NA	NA	0	0	VOG00292	Protein A41	179.7	2.7e-52	NA	NA	0	0	NA	NA	0	0
ERX552252.37.fa.dc..contig_3794_17	2	2	1	NA	NA	NA	0	0	PF10106	Uncharacterized protein conserved in bacteria (DUF2345)	30.7	1.1e-06	NA	NA	NA	0	0	VOG00579	REFSEQ hypothetical protein	116.3	1.3e-32	NA	NA	0	0	NA	NA	0	0
ERX552253.37.fa.dc..contig_7210_2	2	2	1	NA	NA	NA	0	0	NA	NA	0	0	NA	NA	NA	0	0	VOG01852	REFSEQ hypothetical protein	28.3	1.8e-06	NA	NA	0	0	NA	NA	0	0
SRX803008.74.fa.dc..contig_11579_32	2	2	1	NA	NA	NA	0	0	PF00089	Trypsin	96.1	1.2e-26	NA	NA	NA	0	0	VOG00492	Vitellin-degrading protease	84.7	2.9e-23	NA	NA	0	0	ENOG411EP0G	Trypsin	34	1e-07
ERX552252.37.fa.dc..contig_2707_17	2	2	1	NA	NA	NA	0	0	PF13489	Methyltransferase domain	31.3	7.3e-07	NA	NA	NA	0	0	NA	NA	0	0	NA	NA	0	0	NA	NA	0	0
GCA_000930695.1_ViralProj271121..KM502564.1_123	3	3	0.809	NA	NA	NA	0	0	NA	NA	0	0	NA	NA	NA	0	0	VOG01483	REFSEQ hypothetical protein	180.5	8.2e-53	NA	NA	0	0	NA	NA	0	0
ERX552253.37.fa.dc..contig_5406_31	2	2	1	NA	NA	NA	0	0	NA	NA	0	0	NA	NA	NA	0	0	NA	NA	0	0	TIGR04247	nitrous oxide reductase family maturation protein NosD	36.4	9.6e-09	NA	NA	0	0
ERX552252.37.fa.dc..contig_2707_8	2	2	1	NA	NA	NA	0	0	NA	NA	0	0	NA	NA	NA	0	0	NA	NA	0	0	TIGR03573	N-acetyl sugar amidotransferase	271.5	5.5e-80	NA	NA	0	0
ERX552252.37.fa.dc..contig_2707_9	2	2	1	COG0107	E	Imidazole glycerol phosphate synthase subunit HisF	108.6	8.3e-31	PF00977	Histidine biosynthesis protein	110.6	3.5e-31	COG0107	E	IGPS catalyzes the conversion of PRFAR and glutamine to IGP, AICAR and glutamate. The HisF subunit catalyzes the cyclization activity that produces IGP and AICAR from PRFAR using the ammonia provided by the HisH subunit (By similarity)	108.6	8.3e-31	NA	NA	0	0	TIGR03572	glycosyl amidation-associated protein WbuZ	123.6	3.3e-35	NA	NA	0	0
ERX552252.37.fa.dc..contig_7961_42	2	2	1	NA	NA	NA	0	0	PF13229	Right handed beta helix region	71.4	3.4e-19	NA	NA	NA	0	0	NA	NA	0	0	NA	NA	0	0	NA	NA	0	0
ERX552253.37.fa.dc..contig_5778_35	2	2	1	NA	NA	NA	0	0	PF01728	FtsJ-like methyltransferase	44	1.1e-10	NA	NA	NA	0	0	VOG00848	Cap-specific mRNA (nucleoside-2'-O-)-methyltransferase	98.3	6.4e-28	NA	NA	0	0	NA	NA	0	0
GCA_000844045.1_ViralProj14469..AY386265.1_23	4	4	0.891	NA	NA	NA	0	0	NA	NA	0	0	NA	NA	NA	0	0	VOG04845	REFSEQ hypothetical protein	439.4	2.5e-131	NA	NA	0	0	NA	NA	0	0
SRX803008.74.fa.dc..contig_11579_55	2	2	1	COG0477	GEPR	MFS family permease	43.5	1.7e-11	PF07690	Major Facilitator Superfamily	88.4	1.9e-24	COG0477	G	major facilitator Superfamily	43.5	1.7e-11	NA	NA	0	0	TIGR00880	Multidrug resistance protein	35.9	3e-08	NA	NA	0	0
ERX552253.37.fa.dc..contig_5778_13	2	2	1	NA	NA	NA	0	0	PF02747	Proliferating cell nuclear antigen, C-terminal domain	32.5	3.7e-07	NA	NA	NA	0	0	NA	NA	0	0	TIGR00590	proliferating cell nuclear antigen (pcna)	45.8	2.2e-11	ENOG411ENWQ	Proliferating cell nuclear antigen, N-terminal domain	32.7	2.1e-07
ERX552253.37.fa.dc..contig_5778_14	2	2	1	NA	NA	NA	0	0	NA	NA	0	0	NA	NA	NA	0	0	VOG01885	Uncharacterized protein 053L	43.6	1e-10	NA	NA	0	0	NA	NA	0	0
GCA_000865825.1_ViralProj15618..AJ890364.1_142	2	2	1	COG1599	L	ssDNA-binding replication factor A, large subunit	51.5	1.5e-13	PF01336	OB-fold nucleic acid binding domain	27.8	8.4e-06	COG1599	L	DNA replication	51.5	1.5e-13	NA	NA	0	0	TIGR00617	replication factor-a protein 1 (rpa1)	44.9	2.5e-11	NA	NA	0	0
ERX552252.37.fa.dc..contig_7961_22	2	2	1	NA	NA	NA	0	0	NA	NA	0	0	NA	NA	NA	0	0	VOG00579	REFSEQ hypothetical protein	144.8	2.8e-41	NA	NA	0	0	NA	NA	0	0
ERX552253.37.fa.dc..contig_5778_30	2	2	1	NA	NA	NA	0	0	PF04570	zinc-finger of the FCS-type, C2-C2	28.4	3.8e-06	NA	NA	NA	0	0	NA	NA	0	0	NA	NA	0	0	NA	NA	0	0
SRX803008.74.fa.dc..contig_2120_82	2	2	1	NA	NA	NA	0	0	PF01079	Hint module	30	1.6e-06	NA	NA	NA	0	0	NA	NA	0	0	NA	NA	0	0	NA	NA	0	0
GCA_002114025.1_ViralProj384397..LT706986.1_333	3	3	0.0917	NA	NA	NA	0	0	PF05028	Poly (ADP-ribose) glycohydrolase (PARG)	207	2.1e-60	NA	NA	NA	0	0	VOG02119	Uncharacterized 48.2 kDa protein	32.7	1.6e-07	NA	NA	0	0	NA	NA	0	0
GCA_000865825.1_ViralProj15618..AJ890364.1_398	2	2	1	NA	NA	NA	0	0	NA	NA	0	0	NA	NA	NA	0	0	VOG05268	Uncharacterized protein R449	231.9	8.5e-68	NA	NA	0	0	ENOG411EPNS	NA	174	8.9e-51
GCA_002114025.1_ViralProj384397..LT706986.1_40	2	2	1	NA	NA	NA	0	0	NA	NA	0	0	NA	NA	NA	0	0	VOG06160	REFSEQ hypothetical protein	27.1	5.7e-06	NA	NA	0	0	NA	NA	0	0
GCA_000865825.1_ViralProj15618..AJ890364.1_23	2	2	1	NA	NA	NA	0	0	PF00300	Histidine phosphatase superfamily (branch 1)	37.6	8.2e-09	NA	NA	NA	0	0	NA	NA	0	0	NA	NA	0	0	NA	NA	0	0
GCA_000893455.1_ViralProj65279..HQ113105.1_106	2	2	1	NA	NA	NA	0	0	NA	NA	0	0	NA	NA	NA	0	0	VOG08695	REFSEQ hypothetical protein	210.3	1.5e-62	NA	NA	0	0	NA	NA	0	0
GCA_000893455.1_ViralProj65279..HQ113105.1_367	2	2	1	NA	NA	NA	0	0	NA	NA	0	0	NA	NA	NA	0	0	VOG00029	REFSEQ hypothetical protein	117	5.7e-33	NA	NA	0	0	NA	NA	0	0
GCA_002005685.1_ViralProj376058..KX066233.1_19	2	2	1	NA	NA	NA	0	0	NA	NA	0	0	NA	NA	NA	0	0	VOG08694	REFSEQ hypothetical protein	342.3	2e-102	NA	NA	0	0	NA	NA	0	0
GCA_003051225.1_ASM305122v1..KU556803.1_284	2	2	1	NA	NA	NA	0	0	NA	NA	0	0	NA	NA	NA	0	0	VOG00022	Major capsid protein	32.1	2.5e-07	NA	NA	0	0	NA	NA	0	0
GCA_000886295.1_ViralProj45973..GQ329670.1_137	1	2	1	NA	NA	NA	0	0	NA	NA	0	0	NA	NA	NA	0	0	VOG07344	REFSEQ hypothetical protein	216.2	5.4e-64	NA	NA	0	0	NA	NA	0	0
SRX803008.74.fa.dc..contig_2120_52	2	2	1	NA	NA	NA	0	0	PF04851	Type III restriction enzyme, res subunit	28.9	4.4e-06	NA	NA	NA	0	0	NA	NA	0	0	NA	NA	0	0	NA	NA	0	0
GCA_001602085.1_ViralProj316309..KT752522.1_194	3	3	0.668	NA	NA	NA	0	0	NA	NA	0	0	NA	NA	NA	0	0	VOG07151	REFSEQ hypothetical protein	158.4	1.5e-46	NA	NA	0	0	NA	NA	0	0
SRX331703.27.fa.dc..contig_381_29	2	2	1	COG0464	MDT	AAA+-type ATPase, SpoVK/Ycf46/Vps4 family	23.8	5.9e-06	NA	NA	0	0	COG0464	O	Aaa atpase	23.8	5.9e-06	VOG01293	ATP-dependent zinc metalloprotease FTSH 1, chloroplastic	31.2	3.5e-07	TIGR01241	ATP-dependent metalloprotease FtsH	34.5	4e-08	NA	NA	0	0
GCA_000865825.1_ViralProj15618..AJ890364.1_1	2	2	1	NA	NA	NA	0	0	PF02945	Recombination endonuclease VII	34.6	6.3e-08	NA	NA	NA	0	0	NA	NA	0	0	NA	NA	0	0	NA	NA	0	0
GCA_000865825.1_ViralProj15618..AJ890364.1_65	2	2	1	NA	NA	NA	0	0	PF13385	Concanavalin A-like lectin/glucanases superfamily	57.2	9.5e-15	NA	NA	NA	0	0	NA	NA	0	0	NA	NA	0	0	NA	NA	0	0
GCA_000865825.1_ViralProj15618..AJ890364.1_109	2	2	1	COG1165	H	2-succinyl-5-enolpyruvyl-6-hydroxy-3-cyclohexene-1-carboxylate synthase	31.7	1.3e-07	PF12697	Alpha/beta hydrolase family	34.9	1.1e-07	COG1165	H	Catalyzes the thiamine diphosphate-dependent decarboxylation of 2-oxoglutarate and the subsequent addition of the resulting succinic semialdehyde-thiamine pyrophosphate anion to isochorismate to yield 2-succinyl-5-enolpyruvyl-6-hydroxy-3- cyclohexene-1-carboxylate (SEPHCHC) (By similarity)	31.7	1.3e-07	VOG00567	Putative non-heme haloperoxidase	34.8	4.3e-08	TIGR03056	putative magnesium chelatase accessory protein	39.9	1e-09	NA	NA	0	0
GCA_000893455.1_ViralProj65279..HQ113105.1_396	3	3	0.938	NA	NA	NA	0	0	NA	NA	0	0	NA	NA	NA	0	0	VOG07135	REFSEQ hypothetical protein	204.9	5.6e-61	NA	NA	0	0	NA	NA	0	0
GCA_000865825.1_ViralProj15618..AJ890364.1_18	2	2	1	NA	NA	NA	0	0	NA	NA	0	0	NA	NA	NA	0	0	VOG02941	Putative helicase R592	30.3	7.4e-07	NA	NA	0	0	NA	NA	0	0
GCA_000893455.1_ViralProj65279..HQ113105.1_184	3	3	0.563	NA	NA	NA	0	0	NA	NA	0	0	NA	NA	NA	0	0	VOG00263	REFSEQ hypothetical protein	142.6	4.5e-41	NA	NA	0	0	NA	NA	0	0
GCA_001654305.1_ViralProj323872..AP017398.1_184	2	2	1	NA	NA	NA	0	0	NA	NA	0	0	NA	NA	NA	0	0	VOG00134	REFSEQ hypothetical protein	110.2	5.6e-31	NA	NA	0	0	NA	NA	0	0
GCA_001654305.1_ViralProj323872..AP017398.1_16	4	4	0.586	NA	NA	NA	0	0	NA	NA	0	0	NA	NA	NA	0	0	VOG06680	REFSEQ hypothetical protein	124.5	6.4e-36	NA	NA	0	0	NA	NA	0	0
GCA_001654305.1_ViralProj323872..AP017398.1_475	4	4	0.955	NA	NA	NA	0	0	NA	NA	0	0	NA	NA	NA	0	0	VOG07136	REFSEQ hypothetical protein	1107.5	0	NA	NA	0	0	NA	NA	0	0
GCA_001602085.1_ViralProj316309..KT752522.1_39	2	2	1	NA	NA	NA	0	0	NA	NA	0	0	NA	NA	NA	0	0	VOG00045	REFSEQ hypothetical protein	265.7	4.7e-78	NA	NA	0	0	NA	NA	0	0
GCA_001654305.1_ViralProj323872..AP017398.1_126	2	2	1	NA	NA	NA	0	0	NA	NA	0	0	NA	NA	NA	0	0	VOG08183	REFSEQ hypothetical protein	34.9	6e-08	NA	NA	0	0	NA	NA	0	0
GCA_001654305.1_ViralProj323872..AP017398.1_483	2	2	1	NA	NA	NA	0	0	NA	NA	0	0	NA	NA	NA	0	0	VOG00360	Putative helicase/primase complex protein	66.6	6.4e-18	NA	NA	0	0	NA	NA	0	0
GCA_001654305.1_ViralProj323872..AP017398.1_60	2	2	1	NA	NA	NA	0	0	NA	NA	0	0	NA	NA	NA	0	0	VOG08512	REFSEQ hypothetical protein	153.8	4.6e-45	NA	NA	0	0	NA	NA	0	0
GCA_001654305.1_ViralProj323872..AP017398.1_299	2	2	1	NA	NA	NA	0	0	NA	NA	0	0	NA	NA	NA	0	0	VOG06700	REFSEQ hypothetical protein	912.8	4.2e-274	NA	NA	0	0	NA	NA	0	0
GCA_000916835.1_ViralProj237323..KF740664.1_264	2	2	1	NA	NA	NA	0	0	NA	NA	0	0	NA	NA	NA	0	0	VOG08094	REFSEQ hypothetical protein	170.5	3.7e-50	NA	NA	0	0	NA	NA	0	0
GCA_001602085.1_ViralProj316309..KT752522.1_143	3	3	0.785	NA	NA	NA	0	0	NA	NA	0	0	NA	NA	NA	0	0	VOG07143	REFSEQ hypothetical protein	184.5	1.3e-54	NA	NA	0	0	NA	NA	0	0
GCA_001602085.1_ViralProj316309..KT752522.1_193	3	3	0.396	NA	NA	NA	0	0	NA	NA	0	0	NA	NA	NA	0	0	VOG07150	REFSEQ hypothetical protein	122.9	1.8e-35	NA	NA	0	0	NA	NA	0	0
SRX803008.74.fa.dc..contig_685_84	2	2	1	COG0156	H	7-keto-8-aminopelargonate synthetase or related enzyme	620.6	1.9e-185	PF00155	Aminotransferase class I and II	250.7	1.1e-73	COG0156	H	8-Amino-7-oxononanoate synthase	620.6	1.9e-185	NA	NA	0	0	TIGR00858	8-amino-7-oxononanoate synthase	433.5	2.1e-129	NA	NA	0	0
SRX803008.74.fa.dc..contig_685_95	2	2	1	COG1175	G	ABC-type sugar transport system, permease component	26.1	9.1e-06	NA	NA	0	0	COG1175	P	binding-protein-dependent transport systems inner membrane Component	26.1	9.1e-06	NA	NA	0	0	NA	NA	0	0	NA	NA	0	0
SRX802189.83.fa.dc..contig_2916_9	2	2	1	NA	NA	NA	0	0	NA	NA	0	0	NA	NA	NA	0	0	VOG00094	Putative protein p41	34.8	8.5e-09	NA	NA	0	0	NA	NA	0	0
SRX802189.83.fa.dc..contig_2916_11	2	2	1	NA	NA	NA	0	0	PF06101	Vacuolar protein sorting-associated protein 62	62	1.5e-16	NA	NA	NA	0	0	NA	NA	0	0	NA	NA	0	0	NA	NA	0	0
SRX802963.107.fa.dc..contig_50386_20	2	2	1	NA	NA	NA	0	0	PF12006	Protein of unknown function (DUF3500)	56.5	1.4e-14	NA	NA	NA	0	0	NA	NA	0	0	NA	NA	0	0	NA	NA	0	0
ERX552270.86.fa.dc..contig_6222_33	2	2	1	NA	NA	NA	0	0	NA	NA	0	0	NA	NA	NA	0	0	VOG03908	REFSEQ hypothetical protein	239.2	2.9e-70	NA	NA	0	0	NA	NA	0	0
GCA_000893455.1_ViralProj65279..HQ113105.1_348	2	2	1	NA	NA	NA	0	0	NA	NA	0	0	NA	NA	NA	0	0	VOG08516	REFSEQ hypothetical protein	118.5	3.8e-34	NA	NA	0	0	NA	NA	0	0
SRX802077.163.fa.dc..contig_96867_4	4	4	0.275	NA	NA	NA	0	0	NA	NA	0	0	NA	NA	NA	0	0	VOG00041	REFSEQ C1q domain protein	32.7	2.5e-07	NA	NA	0	0	NA	NA	0	0
SRX802202.24.fa.dc..contig_6698_15	4	4	0.319	NA	NA	NA	0	0	PF00112	Papain family cysteine protease	82	2.8e-22	NA	NA	NA	0	0	VOG03233	Viral cathepsin	132.9	7.6e-38	NA	NA	0	0	ENOG411EP8Y	Papain family cysteine protease	72.3	1.8e-19
SRX331950.31.fa.dc..contig_787_22	2	2	1	COG0697	GER	Permease of the drug/metabolite transporter (DMT) superfamily	28.9	4.9e-07	PF01391	Collagen triple helix repeat (20 copies)	60.5	4.5e-16	COG0697	EG	membrane	28.9	4.9e-07	VOG00041	REFSEQ C1q domain protein	83.9	6.1e-23	NA	NA	0	0	NA	NA	0	0
SRX331950.31.fa.dc..contig_787_24	2	2	1	NA	NA	NA	0	0	PF01391	Collagen triple helix repeat (20 copies)	60.8	3.5e-16	NA	NA	NA	0	0	VOG00375	REFSEQ hypothetical protein	78.7	2.5e-21	NA	NA	0	0	NA	NA	0	0
ERX633356.44.fa.dc..contig_2842_26	3	3	0.3	COG0038	P	H+/Cl- antiporter ClcA	69.7	2.7e-19	PF00654	Voltage gated chloride channel	78.6	2.2e-21	COG0038	P	chloride channel	69.7	2.7e-19	NA	NA	0	0	NA	NA	0	0	NA	NA	0	0
SRX331950.31.fa.dc..contig_435_26	6	6	0.223	NA	NA	NA	0	0	NA	NA	0	0	NA	NA	NA	0	0	VOG08203	REFSEQ hypothetical protein	74.5	2.8e-20	NA	NA	0	0	NA	NA	0	0
SRX331950.31.fa.dc..contig_43_11	3	3	0.243	NA	NA	NA	0	0	PF00961	LAGLIDADG endonuclease	35.1	9.1e-08	NA	NA	NA	0	0	VOG01522	REFSEQ DNA endonuclease	48.7	3.4e-12	NA	NA	0	0	NA	NA	0	0
ERX289005.28.fa.dc..contig_65405_5	4	4	0.339	NA	NA	NA	0	0	PF03575	Peptidase family S51	114.3	2.5e-32	NA	NA	NA	0	0	NA	NA	0	0	TIGR02069	cyanophycinase	33.9	9.3e-08	NA	NA	0	0
ERX552270.86.fa.dc..contig_104_125	2	2	1	NA	NA	NA	0	0	PF03016	Exostosin family	63.6	7.8e-17	NA	NA	NA	0	0	VOG09233	REFSEQ putative exostosin family protein	450.3	1.7e-134	NA	NA	0	0	NA	NA	0	0
ERX552270.8.fa.dc..contig_9580_42	2	2	1	NA	NA	NA	0	0	PF10108	Predicted 3'-5' exonuclease related to the exonuclease domain of PolB	34.9	5.4e-08	NA	NA	NA	0	0	VOG00073	DNA polymerase	43.5	8.6e-11	NA	NA	0	0	NA	NA	0	0
GCA_000846905.1_ViralProj14544..AY521625.1_140	2	2	1	NA	NA	NA	0	0	NA	NA	0	0	NA	NA	NA	0	0	VOG04670	REFSEQ hypothetical protein	253.1	5.7e-75	NA	NA	0	0	NA	NA	0	0
SRX803008.123.fa.dc..contig_65070_31	2	2	1	NA	NA	NA	0	0	NA	NA	0	0	NA	NA	NA	0	0	NA	NA	0	0	TIGR02946	acyltransferase, WS/DGAT/MGAT	31.1	4.8e-07	NA	NA	0	0
GCA_000871245.1_ViralProj20991..DQ491003.2_372	6	6	0.0996	NA	NA	NA	0	0	PF04371	Porphyromonas-type peptidyl-arginine deiminase	393.9	2.6e-117	NA	NA	NA	0	0	VOG05372	Putative agmatine deiminase 1	789.6	1.3e-237	TIGR03380	agmatine deiminase	496.7	1.4e-148	NA	NA	0	0
GCA_000846905.1_ViralProj14544..AY521625.1_11	2	2	1	NA	NA	NA	0	0	NA	NA	0	0	NA	NA	NA	0	0	VOG04567	Transmembrane protein 033R	116.5	1.4e-33	NA	NA	0	0	NA	NA	0	0
GCA_003260795.1_ASM326079v1..MH427217.1_11	2	2	1	NA	NA	NA	0	0	NA	NA	0	0	NA	NA	NA	0	0	VOG08040	REFSEQ hypothetical protein	184.5	2.2e-54	NA	NA	0	0	NA	NA	0	0
ERX552261.31.fa.dc..contig_50065_4	2	2	1	NA	NA	NA	0	0	PF00544	Pectate lyase	42.9	1.8e-10	NA	NA	NA	0	0	NA	NA	0	0	NA	NA	0	0	NA	NA	0	0
ERX552270.76.fa.dc..contig_7585_1	2	2	1	NA	NA	NA	0	0	PF12796	Ankyrin repeats (3 copies)	29.7	3.4e-06	NA	NA	NA	0	0	NA	NA	0	0	NA	NA	0	0	NA	NA	0	0
ERX552261.31.fa.dc..contig_24660_23	2	2	1	NA	NA	NA	0	0	PF05887	Procyclic acidic repetitive protein (PARP)	92.3	1.2e-25	NA	NA	NA	0	0	VOG07429	REFSEQ nuclear antigen LANA-1	58	2.5e-15	NA	NA	0	0	NA	NA	0	0
ERX555957.21.fa.dc..contig_110198_14	4	4	0.518	COG1801	S	Uncharacterized conserved protein YecE, DUF72 family	68.3	3.6e-18	PF01904	Protein of unknown function DUF72	53.8	1.2e-13	COG1801	S	conserved protein	68.3	3.6e-18	VOG06701	REFSEQ hypothetical protein	45.4	2.4e-11	NA	NA	0	0	NA	NA	0	0
ERX552261.31.fa.dc..contig_76407_4	2	2	1	NA	NA	NA	0	0	PF02037	SAP domain	47	6.7e-12	NA	NA	NA	0	0	NA	NA	0	0	NA	NA	0	0	NA	NA	0	0
ERX555963.29.fa.dc..contig_15664_30	2	2	1	NA	NA	NA	0	0	PF00642	Zinc finger C-x8-C-x5-C-x3-H type (and similar)	30.3	1.3e-06	NA	NA	NA	0	0	NA	NA	0	0	NA	NA	0	0	NA	NA	0	0
GCA_001678255.1_ViralProj326525..KX353311.2_84	2	2	1	NA	NA	NA	0	0	NA	NA	0	0	NA	NA	NA	0	0	VOG04463	Uncharacterized protein 034R	158.5	3.2e-46	NA	NA	0	0	NA	NA	0	0
GCA_001678255.1_ViralProj326525..KX353311.2_96	2	2	1	NA	NA	NA	0	0	NA	NA	0	0	NA	NA	NA	0	0	VOG04677	Uncharacterized protein 047L	211.5	2.9e-62	NA	NA	0	0	NA	NA	0	0
ERX552270.76.fa.dc..contig_42965_4	2	2	1	NA	NA	NA	0	0	PF12796	Ankyrin repeats (3 copies)	38.2	7.4e-09	NA	NA	NA	0	0	NA	NA	0	0	NA	NA	0	0	NA	NA	0	0
GCA_000846905.1_ViralProj14544..AY521625.1_53	2	2	1	NA	NA	NA	0	0	NA	NA	0	0	NA	NA	NA	0	0	VOG04651	Uncharacterized protein 010R	288.2	4.6e-86	NA	NA	0	0	NA	NA	0	0
GCA_001678255.1_ViralProj326525..KX353311.2_116	2	2	1	NA	NA	NA	0	0	NA	NA	0	0	NA	NA	NA	0	0	VOG04683	Uncharacterized protein 011R	113.1	2.5e-32	NA	NA	0	0	NA	NA	0	0
GCA_000846905.1_ViralProj14544..AY521625.1_115	2	2	1	NA	NA	NA	0	0	NA	NA	0	0	NA	NA	NA	0	0	VOG04681	REFSEQ hypothetical protein	542.1	1.8e-162	NA	NA	0	0	NA	NA	0	0
GCA_001678255.1_ViralProj326525..KX353311.2_110	2	2	1	NA	NA	NA	0	0	NA	NA	0	0	NA	NA	NA	0	0	VOG04680	Uncharacterized protein 017L	780.7	6e-234	NA	NA	0	0	NA	NA	0	0
SRX331950.30.fa.dc..contig_766_13	3	3	0.195	NA	NA	NA	0	0	PF01906	Putative heavy-metal-binding	28.4	8.9e-06	NA	NA	NA	0	0	NA	NA	0	0	NA	NA	0	0	NA	NA	0	0
SRX331950.28.fa.dc..contig_3531_19	9	9	0.0992	NA	NA	NA	0	0	PF13385	Concanavalin A-like lectin/glucanases superfamily	41.5	6.4e-10	NA	NA	NA	0	0	NA	NA	0	0	NA	NA	0	0	NA	NA	0	0
GCA_001678255.1_ViralProj326525..KX353311.2_27	2	2	1	NA	NA	NA	0	0	PF11135	Protein of unknown function (DUF2888)	285.7	2.6e-85	NA	NA	NA	0	0	VOG04655	Immediate-early protein ICP-18	293.9	1.2e-87	NA	NA	0	0	NA	NA	0	0
SRX331950.28.fa.dc..contig_3697_3	3	3	0.137	NA	NA	NA	0	0	PF05154	TM2 domain	44.3	7.6e-11	NA	NA	NA	0	0	NA	NA	0	0	NA	NA	0	0	NA	NA	0	0
SRX211342.63.fa.dc..contig_67345_15	4	4	0.132	NA	NA	NA	0	0	PF01755	Glycosyltransferase family 25 (LPS biosynthesis protein)	66.3	1.5e-17	NA	NA	NA	0	0	VOG00182	Putative fucosyltransferase R654	123.3	4.9e-35	NA	NA	0	0	NA	NA	0	0
GCA_001678255.1_ViralProj326525..KX353311.2_109	2	2	1	NA	NA	NA	0	0	NA	NA	0	0	NA	NA	NA	0	0	VOG05166	Uncharacterized protein 018L	153.7	4.6e-45	NA	NA	0	0	NA	NA	0	0
GCA_001678255.1_ViralProj326525..KX353311.2_21	2	2	1	NA	NA	NA	0	0	NA	NA	0	0	NA	NA	NA	0	0	VOG02046	Uncharacterized protein 044R	315.1	5e-94	NA	NA	0	0	NA	NA	0	0
ERX552274.21.fa.dc..contig_1652_3	3	3	0.169	COG0637	GR	Beta-phosphoglucomutase or related phosphatase, HAD superfamily	26.3	4e-06	PF13242	HAD-hyrolase-like	29.7	2.2e-06	COG0637	S	HAD-superfamily hydrolase subfamily IA variant 3	26.3	4e-06	NA	NA	0	0	TIGR03351	phosphonatase-like hydrolase	78.2	3.6e-21	NA	NA	0	0
ERX552246.27.fa.dc..contig_1900_70	8	8	0.214	NA	NA	NA	0	0	PF07498	Rho termination factor, N-terminal domain	31.6	5.2e-07	NA	NA	NA	0	0	VOG00864	REFSEQ hypothetical protein	35.6	4.4e-08	NA	NA	0	0	NA	NA	0	0
GCA_000846905.1_ViralProj14544..AY521625.1_1	2	2	1	NA	NA	NA	0	0	NA	NA	0	0	NA	NA	NA	0	0	VOG00188	Uncharacterized protein 023R	157.2	2.2e-45	NA	NA	0	0	NA	NA	0	0
GCA_000846905.1_ViralProj14544..AY521625.1_84	2	2	1	NA	NA	NA	0	0	NA	NA	0	0	NA	NA	NA	0	0	VOG00188	Uncharacterized protein 023R	405.8	6.6e-121	NA	NA	0	0	NA	NA	0	0
GCA_000846905.1_ViralProj14544..AY521625.1_122	2	2	1	NA	NA	NA	0	0	NA	NA	0	0	NA	NA	NA	0	0	VOG04664	Uncharacterized protein 070R	30.7	1.4e-06	NA	NA	0	0	NA	NA	0	0
GCA_001678255.1_ViralProj326525..KX353311.2_39	2	2	1	NA	NA	NA	0	0	NA	NA	0	0	NA	NA	NA	0	0	VOG04660	Uncharacterized protein 074L	653.3	7.6e-196	NA	NA	0	0	NA	NA	0	0
GCA_000846905.1_ViralProj14544..AY521625.1_103	2	2	1	NA	NA	NA	0	0	NA	NA	0	0	NA	NA	NA	0	0	VOG04658	Uncharacterized protein 076R	175.2	1.5e-51	NA	NA	0	0	NA	NA	0	0
GCA_001678255.1_ViralProj326525..KX353311.2_35	2	2	1	NA	NA	NA	0	0	NA	NA	0	0	NA	NA	NA	0	0	VOG04657	Uncharacterized protein 078L	442.2	2.4e-132	NA	NA	0	0	NA	NA	0	0
GCA_001678255.1_ViralProj326525..KX353311.2_57	2	2	1	NA	NA	NA	0	0	NA	NA	0	0	NA	NA	NA	0	0	VOG00188	Uncharacterized protein 023R	293	1.2e-86	NA	NA	0	0	NA	NA	0	0
GCA_001678255.1_ViralProj326525..KX353311.2_5	2	2	1	NA	NA	NA	0	0	NA	NA	0	0	NA	NA	NA	0	0	VOG04649	Uncharacterized protein 004R	126.1	1.6e-36	NA	NA	0	0	NA	NA	0	0
GCA_000846905.1_ViralProj14544..AY521625.1_127	2	2	1	NA	NA	NA	0	0	PF00167	Fibroblast growth factor	72.6	1.4e-19	NA	NA	NA	0	0	VOG02733	Fibroblast growth factor homolog	49.6	1.3e-12	NA	NA	0	0	NA	NA	0	0
ERX555957.21.fa.dc..contig_136614_10	2	2	1	NA	NA	NA	0	0	PF01424	R3H domain	31.9	4.5e-07	NA	NA	NA	0	0	NA	NA	0	0	NA	NA	0	0	NA	NA	0	0
SRX331703.16.fa.dc..contig_10584_11	2	2	1	NA	NA	NA	0	0	PF00264	Common central domain of tyrosinase	32.4	5e-07	NA	NA	NA	0	0	NA	NA	0	0	NA	NA	0	0	NA	NA	0	0
ERX552261.56.fa.dc..contig_10006_28	3	3	0.435	NA	NA	NA	0	0	NA	NA	0	0	NA	NA	NA	0	0	VOG00289	Uncharacterized immunity region protein 2	28.7	4.8e-06	NA	NA	0	0	NA	NA	0	0
ERX552261.56.fa.dc..contig_20779_21	2	2	1	NA	NA	NA	0	0	PF01152	Bacterial-like globin	42.8	2.3e-10	NA	NA	NA	0	0	NA	NA	0	0	NA	NA	0	0	NA	NA	0	0
SRX331703.16.fa.dc..contig_141_60	2	2	1	NA	NA	NA	0	0	PF00264	Common central domain of tyrosinase	37.2	1.7e-08	NA	NA	NA	0	0	NA	NA	0	0	NA	NA	0	0	NA	NA	0	0
SRX802073.68.fa.dc..contig_41329_13	13	13	0.5	NA	NA	NA	0	0	PF13930	DNA/RNA non-specific endonuclease	37.4	1e-08	NA	NA	NA	0	0	NA	NA	0	0	NA	NA	0	0	NA	NA	0	0
SRX474032.22.fa.dc..contig_12189_70	2	2	1	COG1945	E	Pyruvoyl-dependent arginine decarboxylase (PvlArgDC)	119.5	6e-34	PF01862	Pyruvoyl-dependent arginine decarboxylase (PvlArgDC)	108.6	1.2e-30	COG1945	E	Pyruvoyl-dependent arginine decarboxylase	119.5	6e-34	NA	NA	0	0	TIGR00286	arginine decarboxylase, pyruvoyl-dependent	59	1.8e-15	NA	NA	0	0
ERX552255.64.fa.dc..contig_37839_31	2	2	1	COG0429	R	Predicted hydrolase of the alpha/beta-hydrolase fold	164.1	1.7e-47	NA	NA	0	0	COG0429	S	Alpha beta hydrolase	164.1	1.7e-47	NA	NA	0	0	NA	NA	0	0	NA	NA	0	0
ERX288947.23.fa.dc..contig_17592_20	2	2	1	NA	NA	NA	0	0	PF04991	LicD family	53.5	1.6e-13	NA	NA	NA	0	0	NA	NA	0	0	NA	NA	0	0	NA	NA	0	0
ERX552244.9.fa.dc..contig_16066_60	4	4	0.731	COG0177	L	Endonuclease III	75.4	1.1e-20	PF00645	Poly(ADP-ribose) polymerase and DNA-Ligase Zn-finger region	41.8	6.8e-10	COG0177	L	endonuclease III	75.4	1.1e-20	NA	NA	0	0	TIGR01083	endonuclease III	87.8	3.1e-24	NA	NA	0	0
ERX556028.70.fa.dc..contig_77651_5	2	2	1	NA	NA	NA	0	0	PF14295	PAN domain	35.6	2.9e-08	NA	NA	NA	0	0	NA	NA	0	0	NA	NA	0	0	NA	NA	0	0
GCA_000847045.1_ViralProj14564..JF411744.1_20	8	8	0.211	NA	NA	NA	0	0	PF03013	Pyrimidine dimer DNA glycosylase	151.7	4.4e-44	NA	NA	NA	0	0	VOG02831	Endonuclease V	174.1	6.6e-51	NA	NA	0	0	ENOG411ENZ3	Pyrimidine dimer DNA glycosylase	192.4	1e-56
SRX802963.109.fa.dc..contig_56331_6	3	3	0.373	NA	NA	NA	0	0	PF02868	Thermolysin metallopeptidase, alpha-helical domain	108.2	1.8e-30	NA	NA	NA	0	0	NA	NA	0	0	NA	NA	0	0	NA	NA	0	0
SRX802077.35.fa.dc..contig_15165_22	3	3	0.933	NA	NA	NA	0	0	PF09962	Uncharacterized conserved protein (DUF2196)	37.3	8.9e-09	NA	NA	NA	0	0	NA	NA	0	0	TIGR03833	conserved hypothetical protein	33.9	1e-07	NA	NA	0	0
SRX803008.74.fa.dc..contig_11579_22	2	2	1	NA	NA	NA	0	0	PF00089	Trypsin	121.4	2.1e-34	NA	NA	NA	0	0	VOG00492	Vitellin-degrading protease	214.1	1.2e-62	NA	NA	0	0	ENOG411EP0G	Trypsin	88.6	2.1e-24
GCA_000865825.1_ViralProj15618..AJ890364.1_157	2	2	1	NA	NA	NA	0	0	PF12796	Ankyrin repeats (3 copies)	29.4	4.1e-06	NA	NA	NA	0	0	NA	NA	0	0	NA	NA	0	0	NA	NA	0	0
ERX555926.27.fa.dc..contig_15372_14	2	2	1	NA	NA	NA	0	0	NA	NA	0	0	NA	NA	NA	0	0	VOG00924	REFSEQ hypothetical protein	55.3	2.7e-14	NA	NA	0	0	NA	NA	0	0
GCA_000865825.1_ViralProj15618..AJ890364.1_151	2	2	1	COG1761	K	DNA-directed RNA polymerase, subunit L	26.3	4.3e-06	PF13656	RNA polymerase Rpb3/Rpb11 dimerisation domain	28	6.4e-06	COG1761	K	DNA-dependent RNA polymerase catalyzes the transcription of DNA into RNA using the four ribonucleoside triphosphates as substrates	26.3	4.3e-06	NA	NA	0	0	NA	NA	0	0	NA	NA	0	0
SRX803008.112.fa.dc..contig_67724_10	4	4	0.573	NA	NA	NA	0	0	PF04564	U-box domain	59.2	1.5e-15	NA	NA	NA	0	0	NA	NA	0	0	NA	NA	0	0	NA	NA	0	0
ERX555941.31.fa.dc..contig_18284_12	3	3	0.998	NA	NA	NA	0	0	NA	NA	0	0	NA	NA	NA	0	0	VOG08802	REFSEQ hypothetical protein	28.6	4.1e-06	NA	NA	0	0	NA	NA	0	0
ERX556017.61.fa.dc..contig_43746_15	2	2	1	NA	NA	NA	0	0	PF05887	Procyclic acidic repetitive protein (PARP)	61.2	4.9e-16	NA	NA	NA	0	0	VOG05325	REFSEQ hypothetical protein	54.7	3.1e-14	NA	NA	0	0	NA	NA	0	0
ERX555941.31.fa.dc..contig_18284_15	3	3	0.878	NA	NA	NA	0	0	NA	NA	0	0	NA	NA	NA	0	0	VOG05282	REFSEQ hypothetical protein	29.2	1.6e-06	NA	NA	0	0	NA	NA	0	0
ERX555941.31.fa.dc..contig_35737_5	5	5	0.509	NA	NA	NA	0	0	PF00111	2Fe-2S iron-sulfur cluster binding domain	28	7.2e-06	NA	NA	NA	0	0	NA	NA	0	0	NA	NA	0	0	NA	NA	0	0
ERX552302.17.fa.dc..contig_43375_7	2	2	1	NA	NA	NA	0	0	PF15545	Bacterial toxin 8	58.1	3.1e-15	NA	NA	NA	0	0	NA	NA	0	0	NA	NA	0	0	NA	NA	0	0
ERX288965.16.fa.dc..contig_2422_32	3	3	1	COG1216	G	Glycosyltransferase, GT2 family	34.9	1.5e-08	PF00535	Glycosyl transferase family 2	67.5	5.4e-18	COG1216	M	Glycosyl transferase, family 2	34.9	1.5e-08	VOG02012	REFSEQ glycosyltransferase	36.4	1.3e-08	NA	NA	0	0	NA	NA	0	0
ERX288973.1.fa.dc..contig_2041_5	3	3	1	NA	NA	NA	0	0	PF00534	Glycosyl transferases group 1	34.6	5.8e-08	NA	NA	NA	0	0	NA	NA	0	0	NA	NA	0	0	NA	NA	0	0
ERX552270.76.fa.dc..contig_4370_10	2	2	1	NA	NA	NA	0	0	PF13360	PQQ-like domain	31	8.4e-07	NA	NA	NA	0	0	NA	NA	0	0	NA	NA	0	0	NA	NA	0	0
ERX552261.31.fa.dc..contig_107039_4	2	2	1	NA	NA	NA	0	0	PF16994	Glycosyl-transferase family 4	40.8	7.7e-10	NA	NA	NA	0	0	NA	NA	0	0	NA	NA	0	0	NA	NA	0	0
GCA_001695465.1_ViralProj331044..KU980965.1_40	2	2	1	NA	NA	NA	0	0	PF00229	TNF(Tumour Necrosis Factor) family	112.3	6.2e-32	NA	NA	NA	0	0	VOG06551	Tumor necrosis factor ligand superfamily member 10	439.8	1.7e-131	NA	NA	0	0	NA	NA	0	0
GCA_001695465.1_ViralProj331044..KU980965.1_15	2	2	1	NA	NA	NA	0	0	NA	NA	0	0	NA	NA	NA	0	0	VOG08041	REFSEQ hypothetical protein	375.2	3e-112	NA	NA	0	0	NA	NA	0	0
ERX555957.21.fa.dc..contig_44460_15	2	2	1	NA	NA	NA	0	0	NA	NA	0	0	NA	NA	NA	0	0	NA	NA	0	0	TIGR02169	chromosome segregation protein SMC, primarily archaeal type	30.2	4e-07	NA	NA	0	0
ERX552256.88.fa.dc..contig_33121_4	2	2	1	NA	NA	NA	0	0	PF13229	Right handed beta helix region	29.8	2.1e-06	NA	NA	NA	0	0	NA	NA	0	0	TIGR04247	nitrous oxide reductase family maturation protein NosD	31.9	2.2e-07	NA	NA	0	0
SRX802143.48.fa.dc..contig_41027_38	5	5	0.553	NA	NA	NA	0	0	PF01429	Methyl-CpG binding domain	35.2	3.4e-08	NA	NA	NA	0	0	NA	NA	0	0	NA	NA	0	0	NA	NA	0	0
SRX802189.102.fa.dc..contig_17953_29	2	2	1	NA	NA	NA	0	0	PF13091	PLD-like domain	96	7.1e-27	NA	NA	NA	0	0	VOG15039	REFSEQ hypothetical protein	30.7	9e-07	TIGR04265	cardiolipin synthase	33.8	7.8e-08	NA	NA	0	0
SRX327520.331.fa.dc..contig_114133_9	2	2	1	NA	NA	NA	0	0	PF03590	Aspartate-ammonia ligase	313.4	4.4e-93	NA	NA	NA	0	0	NA	NA	0	0	TIGR00669	aspartate--ammonia ligase, AsnA-type	354.2	3e-105	NA	NA	0	0
ERX555907.107.fa.dc..contig_17918_15	4	4	0.422	NA	NA	NA	0	0	PF15514	Restriction endonuclease ThaI	45.5	3e-11	NA	NA	NA	0	0	NA	NA	0	0	NA	NA	0	0	NA	NA	0	0
SRX802189.102.fa.dc..contig_53652_7	2	2	1	NA	NA	NA	0	0	NA	NA	0	0	NA	NA	NA	0	0	VOG03908	REFSEQ hypothetical protein	52.6	1.4e-13	NA	NA	0	0	NA	NA	0	0
SRX802143.8.fa.dc..contig_121123_2	2	2	1	NA	NA	NA	0	0	PF12810	Glycine rich protein	54	9.5e-14	NA	NA	NA	0	0	NA	NA	0	0	NA	NA	0	0	NA	NA	0	0
SRX802189.102.fa.dc..contig_49606_6	2	2	1	NA	NA	NA	0	0	PF14252	Domain of unknown function (DUF4347)	49.1	2.4e-12	NA	NA	NA	0	0	VOG01731	REFSEQ hypothetical protein	122	2e-34	NA	NA	0	0	NA	NA	0	0
ERX552277.6.fa.dc..contig_7620_13	2	2	1	NA	NA	NA	0	0	NA	NA	0	0	NA	NA	NA	0	0	VOG06700	REFSEQ hypothetical protein	32.4	1.7e-07	NA	NA	0	0	NA	NA	0	0
GCA_000894375.1_ViralProj85563..HQ647181.2_175	1	2	1	NA	NA	NA	0	0	NA	NA	0	0	NA	NA	NA	0	0	VOG00158	Protein K6	71	3.6e-19	NA	NA	0	0	NA	NA	0	0
GCA_000894375.1_ViralProj85563..HQ647181.2_3	1	2	1	NA	NA	NA	0	0	PF00048	Small cytokines (intecrine/chemokine), interleukin-8 like	33.7	1.3e-07	NA	NA	NA	0	0	VOG00158	Protein K6	66.2	1.1e-17	NA	NA	0	0	NA	NA	0	0
GCA_000427135.1_AHEV_1..HF679131.1_140	2	2	1	NA	NA	NA	0	0	NA	NA	0	0	NA	NA	NA	0	0	VOG04978	REFSEQ hypothetical protein	122.9	2.9e-35	NA	NA	0	0	NA	NA	0	0
GCA_000427135.1_AHEV_1..HF679131.1_115	2	2	1	NA	NA	NA	0	0	NA	NA	0	0	NA	NA	NA	0	0	VOG04951	REFSEQ hypothetical protein	211.1	2.2e-62	NA	NA	0	0	NA	NA	0	0
GCA_000427175.1_CREV_1..HF679133.1_143	2	2	1	NA	NA	NA	0	0	NA	NA	0	0	NA	NA	NA	0	0	VOG04952	REFSEQ unknown similar to AMEV123	192.5	1.7e-56	NA	NA	0	0	NA	NA	0	0
GCA_000427135.1_AHEV_1..HF679131.1_118	2	2	1	NA	NA	NA	0	0	NA	NA	0	0	NA	NA	NA	0	0	VOG04953	REFSEQ hypothetical protein	218.8	8.4e-65	NA	NA	0	0	NA	NA	0	0
GCA_000427175.1_CREV_1..HF679133.1_266	2	2	1	NA	NA	NA	0	0	PF00078	Reverse transcriptase (RNA-dependent DNA polymerase)	31.3	6.2e-07	NA	NA	NA	0	0	VOG04997	REFSEQ unknown similar to AMEV260	773.7	3.1e-232	NA	NA	0	0	NA	NA	0	0
GCA_000427175.1_CREV_1..HF679133.1_53	2	2	1	NA	NA	NA	0	0	NA	NA	0	0	NA	NA	NA	0	0	VOG04926	REFSEQ unknown similar to XecnGV orf72	684.8	1e-205	NA	NA	0	0	NA	NA	0	0
GCA_000427175.1_CREV_1..HF679133.1_154	2	2	1	NA	NA	NA	0	0	PF08087	Conotoxin O-superfamily	69.4	8.4e-19	NA	NA	NA	0	0	VOG04694	Conotoxin-like peptide 2	90.8	2.3e-25	NA	NA	0	0	NA	NA	0	0
GCA_000427135.1_AHEV_1..HF679131.1_136	2	2	1	NA	NA	NA	0	0	NA	NA	0	0	NA	NA	NA	0	0	VOG02246	Assembly protein G7	260.5	8.6e-77	NA	NA	0	0	NA	NA	0	0
GCA_000427135.1_AHEV_1..HF679131.1_137	2	2	1	NA	NA	NA	0	0	NA	NA	0	0	NA	NA	NA	0	0	VOG04979	REFSEQ unknown similar to AMEV216	741.5	1.9e-222	NA	NA	0	0	NA	NA	0	0
GCA_000427175.1_CREV_1..HF679133.1_11	2	2	1	NA	NA	NA	0	0	NA	NA	0	0	NA	NA	NA	0	0	VOG02479	Probable G-protein coupled receptor Mth-like 4	467.1	2e-139	NA	NA	0	0	NA	NA	0	0
GCA_000427135.1_AHEV_1..HF679131.1_113	2	2	1	NA	NA	NA	0	0	NA	NA	0	0	NA	NA	NA	0	0	VOG04950	REFSEQ unknown similar to AMEV121	418.3	5.7e-125	NA	NA	0	0	NA	NA	0	0
GCA_000427135.1_AHEV_1..HF679131.1_142	2	2	1	NA	NA	NA	0	0	NA	NA	0	0	NA	NA	NA	0	0	VOG04977	REFSEQ unknown similar to AMEV211	238.1	2.1e-70	NA	NA	0	0	NA	NA	0	0
GCA_000427175.1_CREV_1..HF679133.1_207	2	2	1	NA	NA	NA	0	0	NA	NA	0	0	NA	NA	NA	0	0	VOG04976	REFSEQ unknown similar to AMEV206	246.9	3.6e-73	NA	NA	0	0	NA	NA	0	0
GCA_000427175.1_CREV_1..HF679133.1_204	2	2	1	NA	NA	NA	0	0	NA	NA	0	0	NA	NA	NA	0	0	VOG04248	Protein A2.5	68.4	1.7e-18	NA	NA	0	0	NA	NA	0	0
SRX802077.72.fa.dc..contig_2624_5	2	2	1	NA	NA	NA	0	0	PF01741	Large-conductance mechanosensitive channel, MscL	32.9	3e-07	NA	NA	NA	0	0	NA	NA	0	0	NA	NA	0	0	NA	NA	0	0
GCA_000427135.1_AHEV_1..HF679131.1_149	2	2	1	NA	NA	NA	0	0	NA	NA	0	0	NA	NA	NA	0	0	VOG04975	REFSEQ unknown similar to AMEV200	340.3	2.3e-101	NA	NA	0	0	NA	NA	0	0
GCA_000427135.1_AHEV_1..HF679131.1_15	2	2	1	NA	NA	NA	0	0	NA	NA	0	0	NA	NA	NA	0	0	VOG04919	REFSEQ hypothetical protein	307	5.7e-91	NA	NA	0	0	NA	NA	0	0
GCA_000427175.1_CREV_1..HF679133.1_200	2	2	1	NA	NA	NA	0	0	NA	NA	0	0	NA	NA	NA	0	0	VOG04974	REFSEQ unknown similar to AMEV198	178.4	1.3e-52	NA	NA	0	0	NA	NA	0	0
GCA_000427175.1_CREV_1..HF679133.1_198	2	2	1	NA	NA	NA	0	0	PF05541	Entomopoxvirus spheroidin protein	1561.6	0	NA	NA	NA	0	0	VOG04973	Spheroidin	1725.8	0	NA	NA	0	0	NA	NA	0	0
GCA_000427135.1_AHEV_1..HF679131.1_155	2	2	1	NA	NA	NA	0	0	NA	NA	0	0	NA	NA	NA	0	0	VOG04972	Uncharacterized protein AMV185/G3L	172.8	6.4e-51	NA	NA	0	0	NA	NA	0	0
GCA_000427135.1_AHEV_1..HF679131.1_157	2	2	1	NA	NA	NA	0	0	NA	NA	0	0	NA	NA	NA	0	0	VOG04971	Uncharacterized protein AMV183/G2R	344.4	1.4e-102	NA	NA	0	0	NA	NA	0	0
ERX552302.38.fa.dc..contig_754_11	2	2	1	COG0457	R	Tetratricopeptide (TPR) repeat	52.2	1e-14	PF13424	Tetratricopeptide repeat	38.4	5e-09	COG0457	S	repeat-containing protein	52.2	1e-14	NA	NA	0	0	NA	NA	0	0	NA	NA	0	0
GCA_000427175.1_CREV_1..HF679133.1_7	1	2	1	NA	NA	NA	0	0	NA	NA	0	0	NA	NA	NA	0	0	VOG01824	REFSEQ hypothetical protein	368.7	9.2e-110	NA	NA	0	0	NA	NA	0	0
GCA_000427175.1_CREV_1..HF679133.1_292	1	2	1	NA	NA	NA	0	0	NA	NA	0	0	NA	NA	NA	0	0	VOG01824	REFSEQ hypothetical protein	404.5	1.1e-120	NA	NA	0	0	NA	NA	0	0
GCA_000427175.1_CREV_1..HF679133.1_294	1	2	1	NA	NA	NA	0	0	NA	NA	0	0	NA	NA	NA	0	0	VOG04910	REFSEQ hypothetical protein	104.6	1.1e-29	NA	NA	0	0	NA	NA	0	0
GCA_000861985.1_ViralProj15462..AY689436.1_21	2	2	1	NA	NA	NA	0	0	PF00322	Endothelin family	36.9	8.9e-09	NA	NA	NA	0	0	VOG07951	REFSEQ Endothelin precursor	97.5	2.1e-27	NA	NA	0	0	NA	NA	0	0
GCA_000427175.1_CREV_1..HF679133.1_133	2	2	1	NA	NA	NA	0	0	NA	NA	0	0	NA	NA	NA	0	0	VOG04948	REFSEQ unknown similar to AMEV117	192.7	8.2e-57	NA	NA	0	0	NA	NA	0	0
GCA_000427135.1_AHEV_1..HF679131.1_103	2	2	1	NA	NA	NA	0	0	NA	NA	0	0	NA	NA	NA	0	0	VOG04947	REFSEQ unknown similar to AMEV116	212.9	7.1e-63	NA	NA	0	0	NA	NA	0	0
GCA_000427175.1_CREV_1..HF679133.1_127	2	2	1	NA	NA	NA	0	0	NA	NA	0	0	NA	NA	NA	0	0	VOG03512	REFSEQ unknown similar to AMEV104	213.6	5.3e-63	NA	NA	0	0	NA	NA	0	0
ERX552277.6.fa.dc..contig_10759_6	3	3	1	COG0484	O	DnaJ-class molecular chaperone with C-terminal Zn finger domain	45.3	3.6e-12	PF00226	DnaJ domain	47.8	5.3e-12	COG0484	O	ATP binding to DnaK triggers the release of the substrate protein, thus completing the reaction cycle. Several rounds of ATP-dependent interactions between DnaJ, DnaK and GrpE are required for fully efficient folding. Also involved, together with DnaK and GrpE, in the DNA replication of plasmids through activation of initiation proteins (By similarity)	45.3	3.6e-12	VOG00476	Chaperone protein DnaJ	39.1	2.7e-09	TIGR02349	chaperone protein DnaJ	37.9	5.5e-09	ENOG411EP6I	DnaJ domain	29.1	3.4e-06
ERX552277.6.fa.dc..contig_10759_19	3	3	1	NA	NA	NA	0	0	NA	NA	0	0	NA	NA	NA	0	0	VOG16889	REFSEQ hypothetical protein	55.3	8.9e-15	NA	NA	0	0	NA	NA	0	0
ERX552302.38.fa.dc..contig_754_28	3	3	1	NA	NA	NA	0	0	PF01129	NAD:arginine ADP-ribosyltransferase	38.4	3.6e-09	NA	NA	NA	0	0	NA	NA	0	0	NA	NA	0	0	NA	NA	0	0
ERX552244.21.fa.dc..contig_2020_30	3	3	1	COG0484	O	DnaJ-class molecular chaperone with C-terminal Zn finger domain	41	7.3e-11	PF00226	DnaJ domain	44.1	7.6e-11	COG0484	O	ATP binding to DnaK triggers the release of the substrate protein, thus completing the reaction cycle. Several rounds of ATP-dependent interactions between DnaJ, DnaK and GrpE are required for fully efficient folding. Also involved, together with DnaK and GrpE, in the DNA replication of plasmids through activation of initiation proteins (By similarity)	41	7.3e-11	VOG00476	Chaperone protein DnaJ	43.3	1.4e-10	TIGR02349	chaperone protein DnaJ	29.5	2.1e-06	ENOG411EP6I	DnaJ domain	35.5	4e-08
ERX552302.38.fa.dc..contig_754_34	3	3	1	COG1226	P	Voltage-gated potassium channel Kch	24.3	9.8e-06	PF00447	HSF-type DNA-binding	46.7	1.7e-11	COG1226	P	PotAssium voltage-gated channel	24.3	9.8e-06	NA	NA	0	0	NA	NA	0	0	NA	NA	0	0
ERX552244.21.fa.dc..contig_249_24	4	4	0.269	NA	NA	NA	0	0	NA	NA	0	0	NA	NA	NA	0	0	VOG05312	REFSEQ hypothetical protein	75.7	1.3e-20	TIGR01613	phage/plasmid primase, P4 family, C-terminal domain	40.1	7.9e-10	NA	NA	0	0
GCA_000427175.1_CREV_1..HF679133.1_187	2	2	1	NA	NA	NA	0	0	NA	NA	0	0	NA	NA	NA	0	0	VOG04970	REFSEQ unknown similar to AMEV173	640.9	4.4e-192	NA	NA	0	0	NA	NA	0	0
ERX552302.38.fa.dc..contig_1504_19	3	3	1	NA	NA	NA	0	0	PF05050	Methyltransferase FkbM domain	55.9	2.4e-14	NA	NA	NA	0	0	VOG08614	REFSEQ FkbM family methyltransferase	117.7	2.5e-33	TIGR01444	methyltransferase, FkbM family	41.2	9.4e-10	NA	NA	0	0
GCA_000914535.1_ViralProj239736..HF920635.1_189	3	3	0.582	NA	NA	NA	0	0	NA	NA	0	0	NA	NA	NA	0	0	VOG07938	REFSEQ hypothetical protein	163.7	4e-48	NA	NA	0	0	NA	NA	0	0
GCA_000891235.1_ViralProj69999..GQ918152.1_10	3	3	0.871	NA	NA	NA	0	0	NA	NA	0	0	NA	NA	NA	0	0	VOG06109	REFSEQ hypothetical protein	501.1	3e-150	NA	NA	0	0	NA	NA	0	0
GCA_000891235.1_ViralProj69999..GQ918152.1_128	2	2	1	NA	NA	NA	0	0	NA	NA	0	0	NA	NA	NA	0	0	VOG07935	REFSEQ hypothetical protein	135.5	2.5e-39	NA	NA	0	0	NA	NA	0	0
GCA_000916235.1_ViralProj239737..HF920634.1_158	4	4	0.251	NA	NA	NA	0	0	NA	NA	0	0	NA	NA	NA	0	0	VOG06125	Uncharacterized protein 064L	339.1	5.1e-101	NA	NA	0	0	NA	NA	0	0
GCA_000891235.1_ViralProj69999..GQ918152.1_84	5	5	0.659	NA	NA	NA	0	0	NA	NA	0	0	NA	NA	NA	0	0	VOG06123	Uncharacterized protein 045R	184.3	1.7e-54	NA	NA	0	0	NA	NA	0	0
ERX555961.3.fa.dc..contig_7957_2	8	8	0.158	NA	NA	NA	0	0	NA	NA	0	0	NA	NA	NA	0	0	VOG14500	REFSEQ hypothetical protein	95.2	1.7e-26	NA	NA	0	0	NA	NA	0	0
ERX552270.7.fa.dc..contig_13635_30	3	3	0.367	NA	NA	NA	0	0	NA	NA	0	0	NA	NA	NA	0	0	VOG00089	Uncharacterized protein near lysin gene (Fragment)	38.5	4.4e-09	NA	NA	0	0	NA	NA	0	0
GCA_000914535.1_ViralProj239736..HF920635.1_92	5	5	0.176	NA	NA	NA	0	0	NA	NA	0	0	NA	NA	NA	0	0	VOG06113	Uncharacterized protein 057L	258.5	5.1e-77	NA	NA	0	0	NA	NA	0	0
ERX555907.43.fa.dc..contig_3135_1	2	2	1	NA	NA	NA	0	0	NA	NA	0	0	NA	NA	NA	0	0	VOG03076	mRNA-capping enzyme catalytic subunit	38	2.7e-09	NA	NA	0	0	NA	NA	0	0
GCA_003814225.1_ASM381422v1..MK072498.1_29	2	2	1	NA	NA	NA	0	0	NA	NA	0	0	NA	NA	NA	0	0	VOG08074	REFSEQ hypothetical protein	47.1	8.6e-12	NA	NA	0	0	NA	NA	0	0
ERX555907.43.fa.dc..contig_72774_2	5	5	0.434	NA	NA	NA	0	0	PF14312	FG-GAP repeat	95.2	9.2e-27	NA	NA	NA	0	0	NA	NA	0	0	NA	NA	0	0	NA	NA	0	0
GCA_000914535.1_ViralProj239736..HF920635.1_165	3	3	0.643	NA	NA	NA	0	0	NA	NA	0	0	NA	NA	NA	0	0	VOG06135	REFSEQ hypothetical protein	136.5	1.1e-39	NA	NA	0	0	NA	NA	0	0
GCA_000891235.1_ViralProj69999..GQ918152.1_50	2	2	1	NA	NA	NA	0	0	NA	NA	0	0	NA	NA	NA	0	0	VOG07937	REFSEQ hypothetical protein	382.1	1.6e-114	NA	NA	0	0	NA	NA	0	0
GCA_000916235.1_ViralProj239737..HF920634.1_120	4	4	0.59	NA	NA	NA	0	0	NA	NA	0	0	NA	NA	NA	0	0	VOG03244	REFSEQ hypothetical protein	230.9	3.1e-68	NA	NA	0	0	NA	NA	0	0
GCA_000916235.1_ViralProj239737..HF920634.1_118	3	3	0.968	NA	NA	NA	0	0	NA	NA	0	0	NA	NA	NA	0	0	VOG06117	REFSEQ hypothetical protein	197.6	9.1e-59	NA	NA	0	0	NA	NA	0	0
GCA_000891235.1_ViralProj69999..GQ918152.1_41	2	2	1	NA	NA	NA	0	0	NA	NA	0	0	NA	NA	NA	0	0	VOG02983	REFSEQ hypothetical protein	622.9	3.6e-187	NA	NA	0	0	NA	NA	0	0
GCA_000918955.1_ViralProj243064..KF938901.1_62	4	4	0.477	NA	NA	NA	0	0	NA	NA	0	0	NA	NA	NA	0	0	VOG06107	REFSEQ hypothetical protein	245.4	6.2e-73	NA	NA	0	0	NA	NA	0	0
GCA_000914535.1_ViralProj239736..HF920635.1_60	2	2	1	NA	NA	NA	0	0	NA	NA	0	0	NA	NA	NA	0	0	VOG06132	REFSEQ hypothetical protein	142.1	1.8e-41	NA	NA	0	0	NA	NA	0	0
GCA_000914535.1_ViralProj239736..HF920635.1_59	3	3	0.548	NA	NA	NA	0	0	NA	NA	0	0	NA	NA	NA	0	0	VOG06104	REFSEQ hypothetical protein	262.7	3e-78	NA	NA	0	0	NA	NA	0	0
GCA_000918955.1_ViralProj243064..KF938901.1_4	4	4	0.841	NA	NA	NA	0	0	NA	NA	0	0	NA	NA	NA	0	0	VOG06100	Uncharacterized protein 119R	228.8	2.3e-67	NA	NA	0	0	NA	NA	0	0
GCA_000918955.1_ViralProj243064..KF938901.1_146	3	3	0.627	NA	NA	NA	0	0	NA	NA	0	0	NA	NA	NA	0	0	VOG06131	REFSEQ hypothetical protein	37.6	8.3e-09	NA	NA	0	0	NA	NA	0	0
ERX552297.74.fa.dc..contig_14791_8	2	2	1	NA	NA	NA	0	0	PF09435	Fungal protein of unknown function (DUF2015)	31.1	7.5e-07	NA	NA	NA	0	0	NA	NA	0	0	NA	NA	0	0	NA	NA	0	0
GCA_000891235.1_ViralProj69999..GQ918152.1_148	5	5	0.299	NA	NA	NA	0	0	NA	NA	0	0	NA	NA	NA	0	0	VOG06097	REFSEQ hypothetical protein	639.8	6.3e-192	NA	NA	0	0	NA	NA	0	0
GCA_000914535.1_ViralProj239736..HF920635.1_9	4	4	0.374	NA	NA	NA	0	0	NA	NA	0	0	NA	NA	NA	0	0	VOG06086	Uncharacterized protein 123L	209.3	8.5e-62	NA	NA	0	0	NA	NA	0	0
GCA_000914535.1_ViralProj239736..HF920635.1_5	5	5	0.53	NA	NA	NA	0	0	NA	NA	0	0	NA	NA	NA	0	0	VOG06083	Uncharacterized protein 126R	170.8	1.9e-50	NA	NA	0	0	NA	NA	0	0
ERX556034.38.fa.dc..contig_80926_59	7	7	0.236	NA	NA	NA	0	0	NA	NA	0	0	NA	NA	NA	0	0	VOG07029	REFSEQ hypothetical protein	508	2e-151	NA	NA	0	0	NA	NA	0	0
GCA_000888835.1_ViralProj61011..HM004431.1_25	9	9	0.363	NA	NA	NA	0	0	NA	NA	0	0	NA	NA	NA	0	0	VOG06867	REFSEQ hypothetical protein	187	1.8e-55	NA	NA	0	0	NA	NA	0	0
ERX555907.107.fa.dc..contig_17918_12	2	2	1	NA	NA	NA	0	0	NA	NA	0	0	NA	NA	NA	0	0	VOG06946	REFSEQ hypothetical protein	143.5	7.5e-42	NA	NA	0	0	NA	NA	0	0
ERX555907.107.fa.dc..contig_17918_27	2	2	1	NA	NA	NA	0	0	NA	NA	0	0	NA	NA	NA	0	0	VOG06917	REFSEQ hypothetical protein	49.8	1.2e-12	NA	NA	0	0	NA	NA	0	0
ERX555907.107.fa.dc..contig_17918_9	2	2	1	NA	NA	NA	0	0	NA	NA	0	0	NA	NA	NA	0	0	VOG06940	REFSEQ hypothetical protein	152.4	2.6e-44	NA	NA	0	0	NA	NA	0	0
ERX556101.60.fa.dc..contig_3062_35	7	7	0.491	NA	NA	NA	0	0	NA	NA	0	0	NA	NA	NA	0	0	VOG06910	REFSEQ hypothetical protein	130.3	7e-38	NA	NA	0	0	NA	NA	0	0
GCA_000888835.1_ViralProj61011..HM004431.1_12	2	2	1	NA	NA	NA	0	0	NA	NA	0	0	NA	NA	NA	0	0	VOG06864	REFSEQ hypothetical protein	134	8.4e-39	NA	NA	0	0	NA	NA	0	0
GCA_000918955.1_ViralProj243064..KF938901.1_42	5	5	0.352	NA	NA	NA	0	0	NA	NA	0	0	NA	NA	NA	0	0	VOG06098	REFSEQ hypothetical protein	59.7	1.2e-15	NA	NA	0	0	NA	NA	0	0
ERX555961.3.fa.dc..contig_48754_4	2	2	1	NA	NA	NA	0	0	NA	NA	0	0	NA	NA	NA	0	0	VOG06863	REFSEQ hypothetical protein	94.7	1.4e-26	NA	NA	0	0	NA	NA	0	0
GCA_000427175.1_CREV_1..HF679133.1_239	2	2	1	NA	NA	NA	0	0	NA	NA	0	0	NA	NA	NA	0	0	VOG04986	REFSEQ unknown similar to AMEV233	278.7	2.4e-82	NA	NA	0	0	NA	NA	0	0
GCA_000427175.1_CREV_1..HF679133.1_242	2	2	1	NA	NA	NA	0	0	NA	NA	0	0	NA	NA	NA	0	0	VOG04987	REFSEQ unknown similar to AMEV235	366.1	3.2e-109	NA	NA	0	0	NA	NA	0	0
GCA_000427135.1_AHEV_1..HF679131.1_221	2	2	1	NA	NA	NA	0	0	NA	NA	0	0	NA	NA	NA	0	0	VOG04988	REFSEQ unknown similar to AMEV238	594.4	6.8e-178	NA	NA	0	0	NA	NA	0	0
GCA_000427175.1_CREV_1..HF679133.1_247	2	2	1	NA	NA	NA	0	0	NA	NA	0	0	NA	NA	NA	0	0	VOG04990	REFSEQ unknown similar to AMEV241	140.7	5.8e-41	NA	NA	0	0	NA	NA	0	0
GCA_000427135.1_AHEV_1..HF679131.1_224	2	2	1	NA	NA	NA	0	0	NA	NA	0	0	NA	NA	NA	0	0	VOG04991	REFSEQ unknown similar to AMEV242	132.1	3.9e-38	NA	NA	0	0	NA	NA	0	0
SRX802143.81.fa.dc..contig_59633_13	2	2	1	NA	NA	NA	0	0	PF04886	PT repeat	89.8	2.6e-25	NA	NA	NA	0	0	VOG04018	Hevein-like preproprotein	46.6	1.2e-11	NA	NA	0	0	ENOG411EP9R	Herpes virus intermediate/early protein 2/3	39.3	7.1e-10
GCA_000427135.1_AHEV_1..HF679131.1_227	2	2	1	NA	NA	NA	0	0	NA	NA	0	0	NA	NA	NA	0	0	VOG04993	REFSEQ hypothetical protein	155.9	1.6e-45	NA	NA	0	0	NA	NA	0	0
GCA_000427175.1_CREV_1..HF679133.1_250	2	2	1	NA	NA	NA	0	0	NA	NA	0	0	NA	NA	NA	0	0	VOG04992	REFSEQ unknown similar to AMEV245	255.5	9e-76	NA	NA	0	0	NA	NA	0	0
GCA_000427175.1_CREV_1..HF679133.1_235	2	2	1	NA	NA	NA	0	0	NA	NA	0	0	NA	NA	NA	0	0	VOG04985	REFSEQ RNA polymerase RPO18	297.7	1e-88	NA	NA	0	0	NA	NA	0	0
GCA_000427135.1_AHEV_1..HF679131.1_235	2	2	1	NA	NA	NA	0	0	NA	NA	0	0	NA	NA	NA	0	0	VOG04523	Probable metalloendopeptidase G1-type	400.9	3.8e-119	NA	NA	0	0	NA	NA	0	0
GCA_000427135.1_AHEV_1..HF679131.1_236	2	2	1	NA	NA	NA	0	0	NA	NA	0	0	NA	NA	NA	0	0	VOG01015	REFSEQ unknown similar to AMEV195	813.7	4e-244	NA	NA	0	0	NA	NA	0	0
GCA_000427135.1_AHEV_1..HF679131.1_237	2	2	1	NA	NA	NA	0	0	NA	NA	0	0	NA	NA	NA	0	0	VOG00922	REFSEQ unknown similar to AMEVITR04	154.2	8.8e-45	NA	NA	0	0	NA	NA	0	0
GCA_000427175.1_CREV_1..HF679133.1_268	2	2	1	NA	NA	NA	0	0	NA	NA	0	0	NA	NA	NA	0	0	VOG04998	REFSEQ hypothetical protein	447	7.9e-134	NA	NA	0	0	NA	NA	0	0
GCA_000427135.1_AHEV_1..HF679131.1_24	2	2	1	NA	NA	NA	0	0	NA	NA	0	0	NA	NA	NA	0	0	VOG04995	REFSEQ hypothetical protein	339	2.4e-100	NA	NA	0	0	NA	NA	0	0
GCA_000427175.1_CREV_1..HF679133.1_99	2	2	1	NA	NA	NA	0	0	NA	NA	0	0	NA	NA	NA	0	0	VOG02498	REFSEQ unknown similar to AMEV023	191.5	2.2e-56	NA	NA	0	0	NA	NA	0	0
GCA_000427135.1_AHEV_1..HF679131.1_243	2	2	1	NA	NA	NA	0	0	NA	NA	0	0	NA	NA	NA	0	0	VOG03387	Early 35 kDa protein	148.3	1.4e-42	NA	NA	0	0	NA	NA	0	0
GCA_000427175.1_CREV_1..HF679133.1_22	2	2	1	NA	NA	NA	0	0	NA	NA	0	0	NA	NA	NA	0	0	VOG04911	REFSEQ hypothetical protein	134.2	5.5e-39	NA	NA	0	0	NA	NA	0	0
GCA_000427135.1_AHEV_1..HF679131.1_26	2	2	1	NA	NA	NA	0	0	NA	NA	0	0	NA	NA	NA	0	0	VOG04913	Uncharacterized protein AMV017/Q1	129.1	1.9e-37	NA	NA	0	0	NA	NA	0	0
GCA_000427135.1_AHEV_1..HF679131.1_27	2	2	1	NA	NA	NA	0	0	NA	NA	0	0	NA	NA	NA	0	0	VOG04914	REFSEQ unknown similar to AMEV018	189.1	1.1e-55	NA	NA	0	0	NA	NA	0	0
GCA_000427175.1_CREV_1..HF679133.1_169	2	2	1	NA	NA	NA	0	0	NA	NA	0	0	NA	NA	NA	0	0	VOG04959	REFSEQ unknown similar to AMEV151	382.3	3.2e-114	NA	NA	0	0	NA	NA	0	0
GCA_000427135.1_AHEV_1..HF679131.1_163	2	2	1	NA	NA	NA	0	0	NA	NA	0	0	NA	NA	NA	0	0	VOG04969	REFSEQ unknown similar to AMEV172	166.2	1.1e-48	NA	NA	0	0	NA	NA	0	0
GCA_000427135.1_AHEV_1..HF679131.1_164	2	2	1	NA	NA	NA	0	0	NA	NA	0	0	NA	NA	NA	0	0	VOG04968	REFSEQ unknown similar to AMEV171	175.5	1e-51	NA	NA	0	0	NA	NA	0	0
GCA_000427175.1_CREV_1..HF679133.1_183	2	2	1	NA	NA	NA	0	0	NA	NA	0	0	NA	NA	NA	0	0	VOG04967	REFSEQ unknown similar to AMEV169	97.6	1.5e-27	NA	NA	0	0	NA	NA	0	0
GCA_000427175.1_CREV_1..HF679133.1_182	2	2	1	NA	NA	NA	0	0	NA	NA	0	0	NA	NA	NA	0	0	VOG02095	REFSEQ hypothetical protein	148.9	2.1e-43	NA	NA	0	0	NA	NA	0	0
GCA_000427135.1_AHEV_1..HF679131.1_171	2	2	1	NA	NA	NA	0	0	NA	NA	0	0	NA	NA	NA	0	0	VOG04127	REFSEQ unknown similar to AMEV165	303.5	5.5e-90	NA	NA	0	0	NA	NA	0	0
GCA_000427135.1_AHEV_1..HF679131.1_172	2	2	1	NA	NA	NA	0	0	NA	NA	0	0	NA	NA	NA	0	0	VOG04964	REFSEQ unknown similar to AMEV164	370.3	1.1e-110	NA	NA	0	0	NA	NA	0	0
GCA_000427135.1_AHEV_1..HF679131.1_173	2	2	1	NA	NA	NA	0	0	NA	NA	0	0	NA	NA	NA	0	0	VOG04963	REFSEQ unknown similar to AMEV163	131.5	7e-38	NA	NA	0	0	NA	NA	0	0
GCA_000427135.1_AHEV_1..HF679131.1_176	2	2	1	NA	NA	NA	0	0	NA	NA	0	0	NA	NA	NA	0	0	VOG04962	REFSEQ unknown similar to AMEV160	303.2	3.7e-90	NA	NA	0	0	NA	NA	0	0
GCA_000427135.1_AHEV_1..HF679131.1_177	2	2	1	NA	NA	NA	0	0	NA	NA	0	0	NA	NA	NA	0	0	VOG04961	REFSEQ unknown similar to AMEV159	291.4	1.9e-86	NA	NA	0	0	NA	NA	0	0
GCA_000427135.1_AHEV_1..HF679131.1_178	2	2	1	NA	NA	NA	0	0	NA	NA	0	0	NA	NA	NA	0	0	VOG04960	REFSEQ unknown similar to AMEV157	382.9	3e-114	NA	NA	0	0	NA	NA	0	0
GCA_000427175.1_CREV_1..HF679133.1_171	2	2	1	NA	NA	NA	0	0	NA	NA	0	0	NA	NA	NA	0	0	VOG03348	REFSEQ unknown similar to AMEV156	1470.7	0	NA	NA	0	0	NA	NA	0	0
GCA_000427135.1_AHEV_1..HF679131.1_30	2	2	1	NA	NA	NA	0	0	NA	NA	0	0	NA	NA	NA	0	0	VOG00353	REFSEQ hypothetical protein	302.5	1.9e-89	NA	NA	0	0	NA	NA	0	0
GCA_000427135.1_AHEV_1..HF679131.1_185	2	2	1	NA	NA	NA	0	0	NA	NA	0	0	NA	NA	NA	0	0	VOG04958	REFSEQ unknown similar to AMEV145	294.5	1.1e-87	NA	NA	0	0	NA	NA	0	0
GCA_000427175.1_CREV_1..HF679133.1_162	2	2	1	NA	NA	NA	0	0	NA	NA	0	0	NA	NA	NA	0	0	VOG03408	REFSEQ unknown similar to AMEV140	362.4	7.4e-108	NA	NA	0	0	NA	NA	0	0
GCA_000427135.1_AHEV_1..HF679131.1_19	2	2	1	NA	NA	NA	0	0	NA	NA	0	0	NA	NA	NA	0	0	VOG03204	REFSEQ unknown similar to AMEV013	505	3e-151	NA	NA	0	0	NA	NA	0	0
GCA_000427175.1_CREV_1..HF679133.1_159	2	2	1	NA	NA	NA	0	0	NA	NA	0	0	NA	NA	NA	0	0	VOG00971	REFSEQ unknown similar to AMEV080	228.5	1.9e-67	NA	NA	0	0	NA	NA	0	0
GCA_000427135.1_AHEV_1..HF679131.1_196	2	2	1	NA	NA	NA	0	0	NA	NA	0	0	NA	NA	NA	0	0	VOG02110	REFSEQ unknown similar to AMEV264	344.8	1.8e-102	NA	NA	0	0	NA	NA	0	0
GCA_000427175.1_CREV_1..HF679133.1_146	2	2	1	NA	NA	NA	0	0	NA	NA	0	0	NA	NA	NA	0	0	VOG02746	REFSEQ unknown similar to AMEV126	136.5	1.5e-39	NA	NA	0	0	NA	NA	0	0
GCA_000427135.1_AHEV_1..HF679131.1_205	2	2	1	NA	NA	NA	0	0	NA	NA	0	0	NA	NA	NA	0	0	VOG04981	REFSEQ unknown similar to AMEV224	262.8	9.7e-78	NA	NA	0	0	NA	NA	0	0
GCA_000427175.1_CREV_1..HF679133.1_269	2	2	1	NA	NA	NA	0	0	PF03067	Lytic polysaccharide mono-oxygenase, cellulose-degrading	91.5	4.7e-25	NA	NA	NA	0	0	VOG04723	Spheroidin-like protein	357.2	2.3e-106	NA	NA	0	0	ENOG411EPHI	Chitin binding domain	266.5	1e-78
GCA_000427135.1_AHEV_1..HF679131.1_208	2	2	1	NA	NA	NA	0	0	NA	NA	0	0	NA	NA	NA	0	0	VOG04982	REFSEQ unknown similar to AMEV226	255.5	1e-75	NA	NA	0	0	NA	NA	0	0
GCA_000427135.1_AHEV_1..HF679131.1_210	2	2	1	NA	NA	NA	0	0	NA	NA	0	0	NA	NA	NA	0	0	VOG04984	REFSEQ unknown similar to AMEV229	130.9	6.4e-38	NA	NA	0	0	NA	NA	0	0
GCA_000914535.1_ViralProj239736..HF920635.1_49	2	2	1	NA	NA	NA	0	0	NA	NA	0	0	NA	NA	NA	0	0	VOG08952	REFSEQ hypothetical protein	156.3	8.6e-46	NA	NA	0	0	NA	NA	0	0
GCA_000427135.1_AHEV_1..HF679131.1_89	2	2	1	NA	NA	NA	0	0	NA	NA	0	0	NA	NA	NA	0	0	VOG04941	REFSEQ unknown similar to AMEV089	147.6	6e-43	NA	NA	0	0	NA	NA	0	0
GCA_000427135.1_AHEV_1..HF679131.1_9	2	2	1	NA	NA	NA	0	0	NA	NA	0	0	NA	NA	NA	0	0	VOG00488	Putative early 40.3 kDa protein	230.6	1.2e-67	NA	NA	0	0	NA	NA	0	0
GCA_000427175.1_CREV_1..HF679133.1_116	2	2	1	NA	NA	NA	0	0	NA	NA	0	0	NA	NA	NA	0	0	VOG04942	REFSEQ unknown similar to AMEV090	362.5	6.1e-108	NA	NA	0	0	NA	NA	0	0
GCA_000427135.1_AHEV_1..HF679131.1_94	2	2	1	NA	NA	NA	0	0	NA	NA	0	0	NA	NA	NA	0	0	VOG04943	REFSEQ unknown similar to AMEV096	635.1	1.3e-190	NA	NA	0	0	NA	NA	0	0
GCA_000427175.1_CREV_1..HF679133.1_121	2	2	1	NA	NA	NA	0	0	NA	NA	0	0	NA	NA	NA	0	0	VOG04944	REFSEQ unknown similar to AMEV098	225.2	2e-66	NA	NA	0	0	NA	NA	0	0
GCA_000427175.1_CREV_1..HF679133.1_123	2	2	1	NA	NA	NA	0	0	NA	NA	0	0	NA	NA	NA	0	0	VOG04945	REFSEQ unknown similar to AMEV099	670	6.4e-201	NA	NA	0	0	NA	NA	0	0
ERX633348.16.fa.dc..contig_31987_27	2	2	1	NA	NA	NA	0	0	PF05118	Aspartyl/Asparaginyl beta-hydroxylase	51.5	4.2e-13	NA	NA	NA	0	0	VOG01606	REFSEQ hypothetical protein	87.3	3.9e-24	NA	NA	0	0	NA	NA	0	0
GCA_004788555.1_ASM478855v1..MF599468.1_44	2	2	1	NA	NA	NA	0	0	PF02661	Fic/DOC family	51	9e-13	NA	NA	NA	0	0	VOG21801	Uncharacterized protein NMB0459	28.7	2.8e-06	NA	NA	0	0	NA	NA	0	0
ERX555967.81.fa.dc..contig_73137_13	2	2	1	NA	NA	NA	0	0	PF13385	Concanavalin A-like lectin/glucanases superfamily	38.5	5.4e-09	NA	NA	NA	0	0	VOG08801	REFSEQ hypothetical protein	94.5	2.4e-26	NA	NA	0	0	NA	NA	0	0
GCA_000427135.1_AHEV_1..HF679131.1_88	2	2	1	NA	NA	NA	0	0	NA	NA	0	0	NA	NA	NA	0	0	VOG04940	REFSEQ unknown similar to AMEV088	210.8	3.8e-62	NA	NA	0	0	NA	NA	0	0
GCA_000916235.1_ViralProj239737..HF920634.1_38	2	2	1	NA	NA	NA	0	0	PF01826	Trypsin Inhibitor like cysteine rich domain	56.6	1e-14	NA	NA	NA	0	0	VOG06096	Probable protease inhibitor Egf0.4a	134.1	6.2e-39	NA	NA	0	0	NA	NA	0	0
GCA_000427135.1_AHEV_1..HF679131.1_60	2	2	1	NA	NA	NA	0	0	NA	NA	0	0	NA	NA	NA	0	0	VOG01015	REFSEQ unknown similar to AMEV195	927.8	1.2e-278	NA	NA	0	0	NA	NA	0	0
GCA_000427175.1_CREV_1..HF679133.1_46	2	2	1	NA	NA	NA	0	0	NA	NA	0	0	NA	NA	NA	0	0	VOG04923	REFSEQ unknown similar to AMEV032	312.8	2.4e-93	NA	NA	0	0	NA	NA	0	0
GCA_000427175.1_CREV_1..HF679133.1_64	2	2	1	NA	NA	NA	0	0	NA	NA	0	0	NA	NA	NA	0	0	VOG04931	REFSEQ unknown similar to AMEV034	196.4	6.8e-58	NA	NA	0	0	NA	NA	0	0
GCA_000427175.1_CREV_1..HF679133.1_61	2	2	1	NA	NA	NA	0	0	NA	NA	0	0	NA	NA	NA	0	0	VOG02794	REFSEQ unknown similar to AMEV040	256.2	7.1e-76	NA	NA	0	0	NA	NA	0	0
GCA_000427175.1_CREV_1..HF679133.1_59	2	2	1	NA	NA	NA	0	0	NA	NA	0	0	NA	NA	NA	0	0	VOG04930	REFSEQ unknown similar to AMEV042	182.9	9.5e-54	NA	NA	0	0	NA	NA	0	0
GCA_000427175.1_CREV_1..HF679133.1_58	2	2	1	NA	NA	NA	0	0	NA	NA	0	0	NA	NA	NA	0	0	VOG04929	REFSEQ unknown similar to AMEV043	133.6	7.9e-39	NA	NA	0	0	NA	NA	0	0
GCA_000427135.1_AHEV_1..HF679131.1_45	2	2	1	NA	NA	NA	0	0	NA	NA	0	0	NA	NA	NA	0	0	VOG04928	REFSEQ unknown similar to AMEV044	819.8	5.9e-246	NA	NA	0	0	NA	NA	0	0
GCA_000427175.1_CREV_1..HF679133.1_56	2	2	1	NA	NA	NA	0	0	NA	NA	0	0	NA	NA	NA	0	0	VOG04927	REFSEQ unknown similar to AMEV045	887.4	2.7e-266	NA	NA	0	0	NA	NA	0	0
GCA_000427175.1_CREV_1..HF679133.1_49	2	2	1	NA	NA	NA	0	0	NA	NA	0	0	NA	NA	NA	0	0	VOG04925	REFSEQ unknown similar to AMEV048	597.3	3.6e-179	NA	NA	0	0	NA	NA	0	0
GCA_000427175.1_CREV_1..HF679133.1_69	2	2	1	NA	NA	NA	0	0	NA	NA	0	0	NA	NA	NA	0	0	VOG04932	REFSEQ RNA polymerase RPO35	579.5	9e-174	NA	NA	0	0	NA	NA	0	0
GCA_000427135.1_AHEV_1..HF679131.1_54	2	2	1	NA	NA	NA	0	0	NA	NA	0	0	NA	NA	NA	0	0	VOG04194	REFSEQ unknown similar to AMEV053	453.5	1.6e-135	NA	NA	0	0	NA	NA	0	0
GCA_000427135.1_AHEV_1..HF679131.1_63	2	2	1	NA	NA	NA	0	0	NA	NA	0	0	NA	NA	NA	0	0	VOG04935	REFSEQ unknown similar to AMEV062	275.5	5.7e-82	NA	NA	0	0	NA	NA	0	0
GCA_000427135.1_AHEV_1..HF679131.1_74	2	2	1	NA	NA	NA	0	0	NA	NA	0	0	NA	NA	NA	0	0	VOG04937	REFSEQ putative thioredoxin	127.9	6.9e-37	NA	NA	0	0	NA	NA	0	0
GCA_000427135.1_AHEV_1..HF679131.1_75	2	2	1	NA	NA	NA	0	0	NA	NA	0	0	NA	NA	NA	0	0	VOG00971	REFSEQ unknown similar to AMEV080	105.7	1.1e-29	NA	NA	0	0	NA	NA	0	0
GCA_000427175.1_CREV_1..HF679133.1_90	2	2	1	NA	NA	NA	0	0	NA	NA	0	0	NA	NA	NA	0	0	VOG02128	REFSEQ hypothetical protein	617.3	7.8e-185	NA	NA	0	0	NA	NA	0	0
GCA_000427135.1_AHEV_1..HF679131.1_82	2	2	1	NA	NA	NA	0	0	NA	NA	0	0	NA	NA	NA	0	0	VOG02100	REFSEQ unknown similar to AMEV082	103.7	1.8e-29	NA	NA	0	0	NA	NA	0	0
GCA_000427135.1_AHEV_1..HF679131.1_83	2	2	1	NA	NA	NA	0	0	NA	NA	0	0	NA	NA	NA	0	0	VOG03165	Protein L5	106.1	5.3e-30	NA	NA	0	0	NA	NA	0	0
ERX552283.11.fa.dc..contig_14913_5	2	2	1	NA	NA	NA	0	0	NA	NA	0	0	NA	NA	NA	0	0	VOG03356	Uncharacterized 24.1 kDa protein in LEF4-P33 intergenic region	27.6	9.5e-06	NA	NA	0	0	NA	NA	0	0
GCA_000427135.1_AHEV_1..HF679131.1_85	2	2	1	NA	NA	NA	0	0	NA	NA	0	0	NA	NA	NA	0	0	VOG04938	REFSEQ unknown similar to AMEV085	300.9	1.9e-89	NA	NA	0	0	NA	NA	0	0
GCA_000427135.1_AHEV_1..HF679131.1_86	2	2	1	NA	NA	NA	0	0	NA	NA	0	0	NA	NA	NA	0	0	VOG04939	REFSEQ unknown similar to AMEV086	142.5	1.4e-41	NA	NA	0	0	NA	NA	0	0
SRX802077.163.fa.dc..contig_96867_17	3	3	1	NA	NA	NA	0	0	PF01741	Large-conductance mechanosensitive channel, MscL	29.8	2.7e-06	NA	NA	NA	0	0	NA	NA	0	0	NA	NA	0	0	NA	NA	0	0
SRX802963.53.fa.dc..contig_30193_1	3	3	0.965	NA	NA	NA	0	0	NA	NA	0	0	NA	NA	NA	0	0	VOG01916	REFSEQ hypothetical protein	37.7	8e-09	NA	NA	0	0	NA	NA	0	0
SRX802202.24.fa.dc..contig_46527_9	3	3	0.999	COG0484	O	DnaJ-class molecular chaperone with C-terminal Zn finger domain	24.3	7.5e-06	PF00226	DnaJ domain	31.8	5.1e-07	COG0484	O	ATP binding to DnaK triggers the release of the substrate protein, thus completing the reaction cycle. Several rounds of ATP-dependent interactions between DnaJ, DnaK and GrpE are required for fully efficient folding. Also involved, together with DnaK and GrpE, in the DNA replication of plasmids through activation of initiation proteins (By similarity)	24.3	7.5e-06	NA	NA	0	0	NA	NA	0	0	NA	NA	0	0
SRX802963.53.fa.dc..contig_10925_30	3	3	1	NA	NA	NA	0	0	PF04886	PT repeat	27.1	9.9e-06	NA	NA	NA	0	0	VOG05263	REFSEQ hypothetical protein	36.6	9.5e-09	NA	NA	0	0	NA	NA	0	0
SRX802963.53.fa.dc..contig_604_42	3	3	1	NA	NA	NA	0	0	NA	NA	0	0	NA	NA	NA	0	0	VOG00920	Putative endonuclease	70.6	6.9e-19	NA	NA	0	0	NA	NA	0	0
SRX802202.24.fa.dc..contig_6698_52	3	3	1	NA	NA	NA	0	0	PF11969	Scavenger mRNA decapping enzyme C-term binding	43.6	1.6e-10	NA	NA	NA	0	0	NA	NA	0	0	NA	NA	0	0	NA	NA	0	0
SRX802963.50.fa.dc..contig_50950_4	2	2	1	NA	NA	NA	0	0	NA	NA	0	0	NA	NA	NA	0	0	VOG02413	REFSEQ head morphogenesis protein	55.7	1.8e-14	NA	NA	0	0	NA	NA	0	0
ERX552326.9.fa.dc..contig_1137_12	20	20	0.158	COG0246	G	Mannitol-1-phosphate/altronate dehydrogenases	327.1	8.7e-97	PF08125	Mannitol dehydrogenase C-terminal domain	188.1	8.2e-55	COG0246	G	Mannitol dehydrogenase	327.1	8.7e-97	NA	NA	0	0	NA	NA	0	0	NA	NA	0	0
ERX552264.38.fa.dc..contig_10161_5	2	2	1	NA	NA	NA	0	0	PF05050	Methyltransferase FkbM domain	61.6	4.1e-16	NA	NA	NA	0	0	VOG01649	REFSEQ hypothetical protein	86.1	1.2e-23	TIGR01444	methyltransferase, FkbM family	75.7	2.1e-20	NA	NA	0	0
SRX802073.24.fa.dc..contig_7666_5	2	2	1	NA	NA	NA	0	0	PF14252	Domain of unknown function (DUF4347)	47.8	6e-12	NA	NA	NA	0	0	NA	NA	0	0	NA	NA	0	0	NA	NA	0	0
SRX802963.53.fa.dc..contig_52913_26	3	3	1	NA	NA	NA	0	0	PF13456	Reverse transcriptase-like	29.1	3.1e-06	NA	NA	NA	0	0	NA	NA	0	0	NA	NA	0	0	NA	NA	0	0
SRX802202.24.fa.dc..contig_38175_1	3	3	0.516	COG1196	D	Chromosome segregation ATPase	36.8	3.2e-09	NA	NA	0	0	COG1196	D	Required for chromosome condensation and partitioning (By similarity)	36.8	3.2e-09	NA	NA	0	0	NA	NA	0	0	NA	NA	0	0
SRX802963.53.fa.dc..contig_986_19	3	3	1	NA	NA	NA	0	0	NA	NA	0	0	NA	NA	NA	0	0	VOG01140	REFSEQ hypothetical protein	25.3	7.5e-06	NA	NA	0	0	NA	NA	0	0
ERX552280.25.fa.dc..contig_11736_4	3	3	1	NA	NA	NA	0	0	PF00069	Protein kinase domain	32.9	1.9e-07	NA	NA	NA	0	0	VOG06784	REFSEQ putative Serine/threonine-protein kinase	113.3	4.9e-32	NA	NA	0	0	ENOG411EPIF	protein serine/threonine kinase activity	49.4	1.7e-12
ERX556040.45.fa.dc..contig_62602_13	14	14	0.412	COG0413	H	Ketopantoate hydroxymethyltransferase	321	5.7e-95	PF02548	Ketopantoate hydroxymethyltransferase	301.6	2e-89	COG0413	H	Catalyzes the reversible reaction in which hydroxymethyl group from 5,10-methylenetetrahydrofolate is tranferred onto alpha-ketoisovalerate to form ketopantoate (By similarity)	321	5.7e-95	VOG06876	3-methyl-2-oxobutanoate hydroxymethyltransferase	525.6	1.3e-157	TIGR00222	3-methyl-2-oxobutanoate hydroxymethyltransferase	264.8	3.6e-78	NA	NA	0	0
ERX556040.45.fa.dc..contig_128330_3	2	2	1	NA	NA	NA	0	0	PF14312	FG-GAP repeat	84.9	1.5e-23	NA	NA	NA	0	0	VOG17678	REFSEQ FG-GAP repeat protein	53.6	8.8e-14	NA	NA	0	0	NA	NA	0	0
GCA_000923135.1_ViralProj253477..KJ859677.1_14	2	2	1	NA	NA	NA	0	0	PF09372	PRANC domain	68.6	1.9e-18	NA	NA	NA	0	0	VOG00084	Putative ankyrin repeat protein FPV024	56	1.3e-14	NA	NA	0	0	ENOG411EPDU	Ankyrin repeats (3 copies)	76.9	6.5e-21
GCA_000923135.1_ViralProj253477..KJ859677.1_72	2	2	1	NA	NA	NA	0	0	NA	NA	0	0	NA	NA	NA	0	0	VOG04864	Putative CC-type chemokine FPV061	231.1	8.4e-69	NA	NA	0	0	NA	NA	0	0
SRX319064.32.fa.dc..contig_7907_14	2	2	1	NA	NA	NA	0	0	PF00550	Phosphopantetheine attachment site	48.7	3.3e-12	NA	NA	NA	0	0	NA	NA	0	0	NA	NA	0	0	NA	NA	0	0
ERX552279.2.fa.dc..contig_48411_3	5	5	0.0897	NA	NA	NA	0	0	PF09258	Glycosyl transferase family 64 domain	35.7	2.4e-08	NA	NA	NA	0	0	NA	NA	0	0	NA	NA	0	0	NA	NA	0	0
ERX552277.6.fa.dc..contig_10759_1	3	3	0.876	NA	NA	NA	0	0	NA	NA	0	0	NA	NA	NA	0	0	VOG16889	REFSEQ hypothetical protein	129.5	3.6e-37	NA	NA	0	0	NA	NA	0	0
ERX552270.35.fa.dc..contig_4641_30	2	2	1	NA	NA	NA	0	0	PF00787	PX domain	34.1	9.5e-08	NA	NA	NA	0	0	VOG00007	Serine/threonine-protein kinase 1	43.8	9.6e-11	NA	NA	0	0	ENOG411EPIF	protein serine/threonine kinase activity	27.7	7.1e-06
ERX552270.35.fa.dc..contig_4641_10	2	2	1	NA	NA	NA	0	0	PF14015	Protein of unknown function (DUF4231)	42.3	3.8e-10	NA	NA	NA	0	0	NA	NA	0	0	NA	NA	0	0	NA	NA	0	0
GCA_001678255.1_ViralProj326525..KX353311.2_31	2	2	1	NA	NA	NA	0	0	NA	NA	0	0	NA	NA	NA	0	0	VOG09255	REFSEQ hypothetical protein	78.8	1.7e-21	NA	NA	0	0	NA	NA	0	0
GCA_001431935.1_ViralProj301027..KP728110.2_90	3	3	0.902	NA	NA	NA	0	0	NA	NA	0	0	NA	NA	NA	0	0	VOG04877	REFSEQ hypothetical protein	139.7	1e-40	NA	NA	0	0	NA	NA	0	0
GCA_005411835.1_ASM541183v1..MK836424.1_107	31	31	0.119	NA	NA	NA	0	0	PF04441	Poxvirus early transcription factor (VETF), large subunit	1211.2	0	NA	NA	NA	0	0	VOG04809	Early transcription factor 82 kDa subunit	1146	0	NA	NA	0	0	ENOG411ENVZ	Poxvirus early transcription factor (VETF), large subunit	1241.4	0
GCA_000923135.1_ViralProj253477..KJ859677.1_302	3	6	0.783	NA	NA	NA	0	0	NA	NA	0	0	NA	NA	NA	0	0	VOG04897	Uncharacterized protein FPV002/FPV259	469.8	6.4e-141	NA	NA	0	0	NA	NA	0	0
GCA_000841685.1_ViralProj14340..AY318871.1_330	1	2	1	COG0531	E	Amino acid transporter	37.7	6.6e-10	PF12796	Ankyrin repeats (3 copies)	89	1e-24	COG0531	E	amino acid	37.7	6.6e-10	VOG00271	Putative ankyrin repeat protein FPV018	151.1	2e-43	NA	NA	0	0	ENOG411EPCP	NA	138.2	1.5e-39
GCA_000841685.1_ViralProj14340..AY318871.1_117	3	3	0.963	NA	NA	NA	0	0	NA	NA	0	0	NA	NA	NA	0	0	VOG03201	REFSEQ HT motif family protein	130.4	8.4e-38	NA	NA	0	0	NA	NA	0	0
GCA_001431935.1_ViralProj301027..KP728110.2_82	3	3	0.925	NA	NA	NA	0	0	NA	NA	0	0	NA	NA	NA	0	0	VOG04875	REFSEQ hypothetical protein	314.2	1.6e-93	NA	NA	0	0	NA	NA	0	0
GCA_000841685.1_ViralProj14340..AY318871.1_136	3	3	0.566	NA	NA	NA	0	0	NA	NA	0	0	NA	NA	NA	0	0	VOG04876	REFSEQ hypothetical protein	172.4	8.5e-51	NA	NA	0	0	NA	NA	0	0
GCA_000840165.1_ViralProj14197..AY077835.1_55	28	28	0.181	NA	NA	NA	0	0	PF05503	Poxvirus G7-like	546.3	1.4e-163	NA	NA	NA	0	0	VOG02246	Assembly protein G7	486.3	2.1e-145	NA	NA	0	0	ENOG411ENZC	Poxvirus G7-like	525.4	3e-157
GCA_000841685.1_ViralProj14340..AY318871.1_196	2	2	1	NA	NA	NA	0	0	NA	NA	0	0	NA	NA	NA	0	0	VOG04881	REFSEQ HT motif family protein	192.2	6e-57	NA	NA	0	0	NA	NA	0	0
GCA_000841685.1_ViralProj14340..AY318871.1_213	3	3	0.957	NA	NA	NA	0	0	NA	NA	0	0	NA	NA	NA	0	0	VOG04885	REFSEQ hypothetical protein	301.7	7.4e-90	NA	NA	0	0	NA	NA	0	0
GCA_000923135.1_ViralProj253477..KJ859677.1_187	2	2	1	NA	NA	NA	0	0	NA	NA	0	0	NA	NA	NA	0	0	VOG04900	REFSEQ hypothetical protein	84.6	1.5e-23	NA	NA	0	0	NA	NA	0	0
GCA_000841685.1_ViralProj14340..AY318871.1_240	2	2	1	NA	NA	NA	0	0	NA	NA	0	0	NA	NA	NA	0	0	VOG04886	REFSEQ hypothetical protein	620.9	4.1e-186	NA	NA	0	0	NA	NA	0	0
GCA_001431935.1_ViralProj301027..KP728110.2_135	3	3	0.887	NA	NA	NA	0	0	NA	NA	0	0	NA	NA	NA	0	0	VOG04887	REFSEQ immunodominant virion protein	244	8e-72	NA	NA	0	0	NA	NA	0	0
GCA_000923135.1_ViralProj253477..KJ859677.1_229	3	3	0.863	NA	NA	NA	0	0	NA	NA	0	0	NA	NA	NA	0	0	VOG04889	REFSEQ hypothetical protein	205.6	8.6e-61	NA	NA	0	0	NA	NA	0	0
GCA_000841685.1_ViralProj14340..AY318871.1_280	3	3	0.587	NA	NA	NA	0	0	NA	NA	0	0	NA	NA	NA	0	0	VOG04891	REFSEQ hypothetical protein	367.3	1.1e-109	NA	NA	0	0	NA	NA	0	0
GCA_000841685.1_ViralProj14340..AY318871.1_282	3	3	0.875	NA	NA	NA	0	0	NA	NA	0	0	NA	NA	NA	0	0	VOG04892	REFSEQ hypothetical protein	194.3	1.1e-57	NA	NA	0	0	NA	NA	0	0
GCA_001431935.1_ViralProj301027..KP728110.2_53	2	2	1	NA	NA	NA	0	0	NA	NA	0	0	NA	NA	NA	0	0	VOG04872	REFSEQ CNPV100 putative interleukin binding protein	259.7	5.4e-77	NA	NA	0	0	NA	NA	0	0
GCA_000923135.1_ViralProj253477..KJ859677.1_78	3	3	0.835	NA	NA	NA	0	0	NA	NA	0	0	NA	NA	NA	0	0	VOG04868	REFSEQ hypothetical protein	212.3	7.9e-63	NA	NA	0	0	NA	NA	0	0
GCA_000841685.1_ViralProj14340..AY318871.1_96	2	2	1	NA	NA	NA	0	0	NA	NA	0	0	NA	NA	NA	0	0	VOG04869	REFSEQ hypothetical protein	71.3	4.9e-19	NA	NA	0	0	NA	NA	0	0
GCA_000841685.1_ViralProj14340..AY318871.1_100	3	3	0.968	COG0452	H	Phosphopantothenoylcysteine synthetase/decarboxylase	164.4	1.4e-47	PF04127	DNA / pantothenate metabolism flavoprotein	67.4	6.5e-18	COG0452	H	Phosphopantothenoylcysteine decarboxylase	164.4	1.4e-47	VOG04871	Phosphopantothenate--cysteine ligase	570.4	2.8e-171	TIGR00521	phosphopantothenoylcysteine decarboxylase / phosphopantothenate--cysteine ligase	81.8	2.1e-22	NA	NA	0	0
GCA_000923135.1_ViralProj253477..KJ859677.1_88	2	2	1	NA	NA	NA	0	0	NA	NA	0	0	NA	NA	NA	0	0	VOG04873	REFSEQ hypothetical protein	196.4	4.1e-58	NA	NA	0	0	NA	NA	0	0
GCA_000841685.1_ViralProj14340..AY318871.1_155	2	2	1	NA	NA	NA	0	0	NA	NA	0	0	NA	NA	NA	0	0	VOG08948	REFSEQ hypothetical protein	339.9	1.5e-101	NA	NA	0	0	NA	NA	0	0
GCA_001431935.1_ViralProj301027..KP728110.2_21	2	2	1	NA	NA	NA	0	0	NA	NA	0	0	NA	NA	NA	0	0	VOG00427	Serine proteinase inhibitor 2	150.7	2.3e-43	NA	NA	0	0	NA	NA	0	0
GCA_001431935.1_ViralProj301027..KP728110.2_4	2	2	1	NA	NA	NA	0	0	NA	NA	0	0	NA	NA	NA	0	0	VOG04861	REFSEQ hypothetical protein	53.6	1e-13	NA	NA	0	0	NA	NA	0	0
GCA_000841685.1_ViralProj14340..AY318871.1_87	2	2	1	NA	NA	NA	0	0	PF17614	Viral CC-type chemokine	60.6	5.8e-16	NA	NA	NA	0	0	VOG01082	Putative CC-type chemokine FPV060	270.1	3.6e-80	NA	NA	0	0	NA	NA	0	0
GCA_000923135.1_ViralProj253477..KJ859677.1_77	3	3	0.773	NA	NA	NA	0	0	NA	NA	0	0	NA	NA	NA	0	0	VOG04867	REFSEQ hypothetical protein	161.8	2.7e-47	NA	NA	0	0	NA	NA	0	0
ERX552288.95.fa.dc..contig_2582_11	2	2	1	NA	NA	NA	0	0	PF05887	Procyclic acidic repetitive protein (PARP)	52.5	2.3e-13	NA	NA	NA	0	0	VOG05263	REFSEQ hypothetical protein	80.6	4.3e-22	NA	NA	0	0	NA	NA	0	0
SRX802073.118.fa.dc..contig_8145_16	2	2	1	NA	NA	NA	0	0	PF00650	CRAL/TRIO domain	76.9	6.3e-21	NA	NA	NA	0	0	NA	NA	0	0	NA	NA	0	0	NA	NA	0	0
GCA_004788555.1_ASM478855v1..MF599468.1_18	3	3	0.137	NA	NA	NA	0	0	PF02037	SAP domain	32.6	2.2e-07	NA	NA	NA	0	0	NA	NA	0	0	NA	NA	0	0	NA	NA	0	0
GCA_000923135.1_ViralProj253477..KJ859677.1_285	2	2	1	NA	NA	NA	0	0	NA	NA	0	0	NA	NA	NA	0	0	VOG00604	REFSEQ V-type Ig domain protein	195.8	2.9e-57	NA	NA	0	0	NA	NA	0	0
GCA_000923135.1_ViralProj253477..KJ859677.1_24	2	2	1	NA	NA	NA	0	0	NA	NA	0	0	NA	NA	NA	0	0	VOG04853	REFSEQ hypothetical protein	313.7	1.3e-93	NA	NA	0	0	NA	NA	0	0
GCA_000841685.1_ViralProj14340..AY318871.1_285	3	3	0.962	NA	NA	NA	0	0	NA	NA	0	0	NA	NA	NA	0	0	VOG04902	REFSEQ hypothetical protein	370.1	1.1e-110	NA	NA	0	0	NA	NA	0	0
GCA_000923135.1_ViralProj253477..KJ859677.1_242	2	2	1	NA	NA	NA	0	0	NA	NA	0	0	NA	NA	NA	0	0	VOG01148	REFSEQ HT motif family protein	178.9	1.7e-52	NA	NA	0	0	NA	NA	0	0
GCA_000923135.1_ViralProj253477..KJ859677.1_244	2	2	1	NA	NA	NA	0	0	NA	NA	0	0	NA	NA	NA	0	0	VOG01356	Interleukin-18-binding protein	34.1	9.3e-08	NA	NA	0	0	NA	NA	0	0
GCA_001431935.1_ViralProj301027..KP728110.2_174	3	3	0.843	NA	NA	NA	0	0	NA	NA	0	0	NA	NA	NA	0	0	VOG04894	REFSEQ hypothetical protein	285.4	5.7e-85	NA	NA	0	0	NA	NA	0	0
GCA_000923135.1_ViralProj253477..KJ859677.1_249	2	2	1	NA	NA	NA	0	0	NA	NA	0	0	NA	NA	NA	0	0	VOG04895	REFSEQ hypothetical protein	134.7	4.1e-39	NA	NA	0	0	NA	NA	0	0
GCA_000841685.1_ViralProj14340..AY318871.1_34	3	3	0.889	NA	NA	NA	0	0	PF07679	Immunoglobulin I-set domain	29.5	2.6e-06	NA	NA	NA	0	0	VOG01372	REFSEQ hypothetical protein	292.7	9.2e-87	NA	NA	0	0	NA	NA	0	0
GCA_000841685.1_ViralProj14340..AY318871.1_305	2	2	1	NA	NA	NA	0	0	NA	NA	0	0	NA	NA	NA	0	0	VOG00517	REFSEQ hypothetical protein	193.7	1.1e-56	NA	NA	0	0	NA	NA	0	0
GCA_000841685.1_ViralProj14340..AY318871.1_38	2	2	1	NA	NA	NA	0	0	NA	NA	0	0	NA	NA	NA	0	0	VOG04854	REFSEQ hypothetical protein	145.2	3.5e-42	NA	NA	0	0	NA	NA	0	0
GCA_000841685.1_ViralProj14340..AY318871.1_39	2	2	1	NA	NA	NA	0	0	NA	NA	0	0	NA	NA	NA	0	0	VOG00517	REFSEQ hypothetical protein	159.5	3.2e-46	NA	NA	0	0	NA	NA	0	0
GCA_000841685.1_ViralProj14340..AY318871.1_37	2	2	1	NA	NA	NA	0	0	PF00059	Lectin C-type domain	40.2	2.1e-09	NA	NA	NA	0	0	VOG00101	Protein A34	53.7	6.9e-14	NA	NA	0	0	NA	NA	0	0
GCA_000841685.1_ViralProj14340..AY318871.1_326	2	2	1	NA	NA	NA	0	0	NA	NA	0	0	NA	NA	NA	0	0	VOG01711	REFSEQ EFc gene family protein	198	1.6e-58	NA	NA	0	0	NA	NA	0	0
GCA_000923135.1_ViralProj253477..KJ859677.1_301	2	2	1	NA	NA	NA	0	0	NA	NA	0	0	NA	NA	NA	0	0	VOG00604	REFSEQ V-type Ig domain protein	323.7	2.6e-96	NA	NA	0	0	NA	NA	0	0
GCA_000923135.1_ViralProj253477..KJ859677.1_35	2	2	1	NA	NA	NA	0	0	NA	NA	0	0	NA	NA	NA	0	0	VOG04855	REFSEQ hypothetical protein	420.8	2.9e-126	NA	NA	0	0	NA	NA	0	0
GCA_000841685.1_ViralProj14340..AY318871.1_50	3	3	0.583	COG1524	R	Predicted pyrophosphatase or phosphodiesterase, AlkP superfamily	221.4	3.7e-65	PF01663	Type I phosphodiesterase / nucleotide pyrophosphatase	282.7	2.7e-83	COG1524	S	type i phosphodiesterase nucleotide pyrophosphatase	221.4	3.7e-65	VOG04857	REFSEQ alkaline phosphodiesterase	1491.1	0	TIGR02335	phosphonoacetate hydrolase	42.4	2e-10	NA	NA	0	0
GCA_000923135.1_ViralProj253477..KJ859677.1_48	3	3	0.854	NA	NA	NA	0	0	NA	NA	0	0	NA	NA	NA	0	0	VOG04859	REFSEQ hypothetical protein	236	5e-70	NA	NA	0	0	NA	NA	0	0
GCA_000841685.1_ViralProj14340..AY318871.1_62	2	2	1	NA	NA	NA	0	0	NA	NA	0	0	NA	NA	NA	0	0	VOG04862	REFSEQ hypothetical protein	354.4	1e-105	NA	NA	0	0	NA	NA	0	0
GCA_000923135.1_ViralProj253477..KJ859677.1_74	2	2	1	NA	NA	NA	0	0	NA	NA	0	0	NA	NA	NA	0	0	VOG04865	Protein FPV063	764.1	1.5e-229	NA	NA	0	0	NA	NA	0	0
ERX552302.1.fa.dc..contig_2229_12	2	2	1	NA	NA	NA	0	0	PF00170	bZIP transcription factor	32.1	4.2e-07	NA	NA	NA	0	0	NA	NA	0	0	NA	NA	0	0	NA	NA	0	0
ERX633354.2.fa.dc..contig_18338_38	5	5	0.267	NA	NA	NA	0	0	NA	NA	0	0	NA	NA	NA	0	0	VOG08233	REFSEQ hypothetical protein	62.7	1.2e-16	NA	NA	0	0	NA	NA	0	0
ERX633356.9.fa.dc..contig_3264_1	3	3	0.987	NA	NA	NA	0	0	NA	NA	0	0	NA	NA	NA	0	0	VOG08216	REFSEQ hypothetical protein	73	1e-19	NA	NA	0	0	NA	NA	0	0
ERX289004.48.fa.dc..contig_24471_1	2	2	1	NA	NA	NA	0	0	NA	NA	0	0	NA	NA	NA	0	0	VOG00313	REFSEQ hypothetical protein	52.6	1.1e-13	NA	NA	0	0	NA	NA	0	0
ERX633354.2.fa.dc..contig_4640_50	4	4	0.549	NA	NA	NA	0	0	PF13385	Concanavalin A-like lectin/glucanases superfamily	36.5	2.2e-08	NA	NA	NA	0	0	NA	NA	0	0	NA	NA	0	0	NA	NA	0	0
ERX556127.13.fa.dc..contig_5070_1	3	3	0.23	NA	NA	NA	0	0	PF13385	Concanavalin A-like lectin/glucanases superfamily	52.4	2.9e-13	NA	NA	NA	0	0	NA	NA	0	0	NA	NA	0	0	NA	NA	0	0
GCA_003051645.1_ASM305164v1..HM004430.1_187	2	2	1	NA	NA	NA	0	0	NA	NA	0	0	NA	NA	NA	0	0	VOG09280	REFSEQ hypothetical protein	71.1	3e-19	NA	NA	0	0	NA	NA	0	0
GCA_000923155.1_ViralProj253719..HF920637.1_129	6	6	0.173	NA	NA	NA	0	0	NA	NA	0	0	NA	NA	NA	0	0	VOG05806	Uncharacterized protein 254L	451.5	6.6e-135	NA	NA	0	0	ENOG411EPG1	NA	223.4	1e-65
GCA_000838105.1_ViralProj14124..AF303741.1_103	3	3	0.536	NA	NA	NA	0	0	NA	NA	0	0	NA	NA	NA	0	0	VOG01891	Uncharacterized protein 226R	119.9	1.9e-34	NA	NA	0	0	NA	NA	0	0
GCA_002818865.1_ASM281886v1..KJ755191.1_193	2	2	1	NA	NA	NA	0	0	NA	NA	0	0	NA	NA	NA	0	0	VOG02342	REFSEQ hypothetical protein	239.2	1.2e-70	NA	NA	0	0	NA	NA	0	0
GCA_000868565.1_ViralProj18003..DQ517337.1_34	2	2	1	NA	NA	NA	0	0	PF06355	Aegerolysin	46	2.3e-11	NA	NA	NA	0	0	NA	NA	0	0	NA	NA	0	0	NA	NA	0	0
GCA_000838105.1_ViralProj14124..AF303741.1_45	7	7	0.155	NA	NA	NA	0	0	NA	NA	0	0	NA	NA	NA	0	0	VOG06128	Uncharacterized protein 115R	129.1	5.1e-37	NA	NA	0	0	NA	NA	0	0
GCA_000923155.1_ViralProj253719..HF920637.1_4	2	2	1	NA	NA	NA	0	0	NA	NA	0	0	NA	NA	NA	0	0	VOG02983	REFSEQ hypothetical protein	195.1	8.1e-57	NA	NA	0	0	NA	NA	0	0
GCA_000891235.1_ViralProj69999..GQ918152.1_2	3	3	0.357	NA	NA	NA	0	0	NA	NA	0	0	NA	NA	NA	0	0	VOG06133	REFSEQ hypothetical protein	146.1	1.7e-42	NA	NA	0	0	NA	NA	0	0
SRX803008.7.fa.dc..contig_1030_3	5	5	0.798	NA	NA	NA	0	0	NA	NA	0	0	NA	NA	NA	0	0	VOG06897	REFSEQ hypothetical protein	204.2	8e-60	NA	NA	0	0	NA	NA	0	0
GCA_000868565.1_ViralProj18003..DQ517337.1_75	2	2	1	NA	NA	NA	0	0	NA	NA	0	0	NA	NA	NA	0	0	VOG02680	REFSEQ hypothetical protein	168.3	2.2e-49	NA	NA	0	0	NA	NA	0	0
GCA_000868565.1_ViralProj18003..DQ517337.1_47	2	2	1	NA	NA	NA	0	0	NA	NA	0	0	NA	NA	NA	0	0	VOG08836	REFSEQ hypothetical protein	138.7	3.9e-40	NA	NA	0	0	NA	NA	0	0
ERX552348.26.fa.dc..contig_1113_19	2	2	1	NA	NA	NA	0	0	NA	NA	0	0	NA	NA	NA	0	0	VOG06925	REFSEQ hypothetical protein	27.7	6.8e-06	NA	NA	0	0	NA	NA	0	0
SRX331950.6.fa.dc..contig_7547_29	2	2	1	NA	NA	NA	0	0	PF05935	Arylsulfotransferase (ASST)	126.3	6e-36	NA	NA	NA	0	0	NA	NA	0	0	NA	NA	0	0	NA	NA	0	0
SRX331703.34.fa.dc..contig_375_39	2	2	1	NA	NA	NA	0	0	PF13385	Concanavalin A-like lectin/glucanases superfamily	48.1	5.8e-12	NA	NA	NA	0	0	NA	NA	0	0	NA	NA	0	0	NA	NA	0	0
ERX555984.3.fa.dc..contig_610_90	2	2	1	NA	NA	NA	0	0	NA	NA	0	0	NA	NA	NA	0	0	VOG00699	REFSEQ hypothetical protein	155.6	4.7e-45	NA	NA	0	0	NA	NA	0	0
SRX331703.34.fa.dc..contig_13462_29	2	2	1	NA	NA	NA	0	0	PF13360	PQQ-like domain	47.3	8.8e-12	NA	NA	NA	0	0	NA	NA	0	0	NA	NA	0	0	NA	NA	0	0
SRX514547.41.fa.dc..contig_453_51	3	3	0.971	NA	NA	NA	0	0	NA	NA	0	0	NA	NA	NA	0	0	VOG06897	REFSEQ hypothetical protein	261.7	3.9e-77	NA	NA	0	0	NA	NA	0	0
ERX552283.13.fa.dc..contig_2872_1	3	3	0.931	NA	NA	NA	0	0	NA	NA	0	0	NA	NA	NA	0	0	VOG06933	REFSEQ hypothetical protein	48.3	3.8e-12	NA	NA	0	0	NA	NA	0	0
ERX552348.26.fa.dc..contig_3814_28	3	3	0.995	NA	NA	NA	0	0	NA	NA	0	0	NA	NA	NA	0	0	VOG06891	REFSEQ hypothetical protein	63	8.1e-17	NA	NA	0	0	NA	NA	0	0
SRX331703.34.fa.dc..contig_9633_4	2	2	1	NA	NA	NA	0	0	PF13403	Hint domain	95	2.2e-26	NA	NA	NA	0	0	NA	NA	0	0	NA	NA	0	0	NA	NA	0	0
SRX331703.34.fa.dc..contig_7928_27	2	2	1	NA	NA	NA	0	0	NA	NA	0	0	NA	NA	NA	0	0	VOG07429	REFSEQ nuclear antigen LANA-1	27.6	3.8e-06	NA	NA	0	0	NA	NA	0	0
GCA_000923155.1_ViralProj253719..HF920637.1_18	2	2	1	NA	NA	NA	0	0	PF08793	2-cysteine adaptor domain	53.1	1.1e-13	NA	NA	NA	0	0	VOG06088	Putative ubiquitin thioesterase L96	548.1	1.9e-163	NA	NA	0	0	ENOG411EP5M	OTU-like cysteine protease	114.5	1.5e-32
ERX556034.40.fa.dc..contig_6266_16	6	6	0.247	COG1018	C	Ferredoxin-NADP reductase	67.3	1.6e-18	PF00111	2Fe-2S iron-sulfur cluster binding domain	36.2	2e-08	COG1018	C	Is involved in NO detoxification in an aerobic process, termed nitric oxide dioxygenase (NOD) reaction that utilizes O(2) and NAD(P)H to convert NO to nitrate, which protects the bacterium from various noxious nitrogen compounds. Therefore, plays a central role in the inducible response to nitrosative stress (By similarity)	67.3	1.6e-18	VOG04529	Ferredoxin, chloroplastic	72.3	1.1e-19	TIGR02008	ferredoxin [2Fe-2S]	70.9	2.4e-19	NA	NA	0	0
ERX556034.38.fa.dc..contig_26555_7	2	2	1	NA	NA	NA	0	0	NA	NA	0	0	NA	NA	NA	0	0	VOG08241	REFSEQ hypothetical protein	779.9	1.8e-233	NA	NA	0	0	NA	NA	0	0
ERX552336.20.fa.dc..contig_5037_18	8	8	0.717	NA	NA	NA	0	0	PF01786	Alternative oxidase	105.7	1.1e-29	NA	NA	NA	0	0	VOG03598	Ubiquinol oxidase 4, chloroplastic/chromoplastic	153.8	1.6e-44	NA	NA	0	0	NA	NA	0	0
GCA_000867605.1_ViralProj17721..AM398843.1_178	2	2	1	NA	NA	NA	0	0	NA	NA	0	0	NA	NA	NA	0	0	VOG02342	REFSEQ hypothetical protein	33.1	2.6e-07	NA	NA	0	0	NA	NA	0	0
GCA_900236015.1_Vaccinia_virus_strain_WR..LT966077.1_211	1	2	1	NA	NA	NA	0	0	NA	NA	0	0	NA	NA	NA	0	0	VOG00002	Putative ankyrin repeat protein FPV162	35.2	4.6e-08	NA	NA	0	0	ENOG411EP18	aspartic-type endopeptidase activity	34.1	6.4e-08
GCA_900236015.1_Vaccinia_virus_strain_WR..LT966077.1_4	1	2	1	NA	NA	NA	0	0	NA	NA	0	0	NA	NA	NA	0	0	NA	NA	0	0	NA	NA	0	0	ENOG411EP18	aspartic-type endopeptidase activity	29.3	1.8e-06
GCA_900236015.1_Vaccinia_virus_strain_WR..LT966077.1_3	1	2	1	NA	NA	NA	0	0	PF09372	PRANC domain	35.6	3.9e-08	NA	NA	NA	0	0	NA	NA	0	0	NA	NA	0	0	NA	NA	0	0
GCA_000859885.1_ViralProj15197..X69198.1_138	2	2	1	NA	NA	NA	0	0	NA	NA	0	0	NA	NA	NA	0	0	VOG00578	A-type inclusion protein A25 homolog	91.3	1.7e-25	NA	NA	0	0	ENOG411EP16	NA	187.4	1.6e-55
GCA_900236015.1_Vaccinia_virus_strain_WR..LT966077.1_145	2	2	1	COG0419	L	DNA repair exonuclease SbcCD ATPase subunit	25	5e-06	PF04508	Viral A-type inclusion protein repeat	158.4	3.4e-47	COG0419	L	Involved in DNA double-strand break repair (DSBR). The Rad50 Mre11 complex possesses single-strand endonuclease activity and ATP-dependent double-strand-specific 3'-5' exonuclease activity. Rad50 provides an ATP-dependent control of Mre11 by unwinding and or repositioning DNA ends into the Mre11 active site (By similarity)	25	5e-06	VOG00578	A-type inclusion protein A25 homolog	275.7	3.8e-81	NA	NA	0	0	ENOG411EPDV	viral entry into host cell via membrane fusion with the plasma membrane	142.6	6.2e-41
GCA_000859885.1_ViralProj15197..X69198.1_159	2	2	1	NA	NA	NA	0	0	NA	NA	0	0	NA	NA	NA	0	0	VOG01702	Semaphorin-like protein A39	88.4	1.7e-24	NA	NA	0	0	ENOG411ENXK	NA	303.1	8e-91
GCA_002818865.1_ASM281886v1..KJ755191.1_103	3	3	0.297	NA	NA	NA	0	0	NA	NA	0	0	NA	NA	NA	0	0	VOG08840	REFSEQ hypothetical protein	333.3	7.9e-100	NA	NA	0	0	NA	NA	0	0
GCA_000867605.1_ViralProj17721..AM398843.1_135	2	2	1	NA	NA	NA	0	0	NA	NA	0	0	NA	NA	NA	0	0	VOG01571	Uncharacterized 21.7 kDa protein in GP41-PNK intergenic region	290.1	4.6e-86	NA	NA	0	0	NA	NA	0	0
GCA_000867605.1_ViralProj17721..AM398843.1_168	2	2	1	NA	NA	NA	0	0	NA	NA	0	0	NA	NA	NA	0	0	VOG07716	REFSEQ 29 kDa	336.5	5.8e-100	NA	NA	0	0	NA	NA	0	0
GCA_002818865.1_ASM281886v1..KJ755191.1_141	2	2	1	NA	NA	NA	0	0	NA	NA	0	0	NA	NA	NA	0	0	VOG07715	REFSEQ 35.6 kDa	414.5	1.1e-123	NA	NA	0	0	NA	NA	0	0
GCA_002818865.1_ASM281886v1..KJ755191.1_149	3	3	0.364	NA	NA	NA	0	0	NA	NA	0	0	NA	NA	NA	0	0	VOG08843	REFSEQ hypothetical protein	414	5e-124	NA	NA	0	0	NA	NA	0	0
GCA_000867605.1_ViralProj17721..AM398843.1_15	2	2	1	NA	NA	NA	0	0	NA	NA	0	0	NA	NA	NA	0	0	VOG07702	Uncharacterized protein ORF12	365.1	1.1e-108	NA	NA	0	0	NA	NA	0	0
ERX633348.16.fa.dc..contig_14222_11	2	2	1	NA	NA	NA	0	0	NA	NA	0	0	NA	NA	NA	0	0	VOG06883	REFSEQ hypothetical protein	80.3	4.8e-22	NA	NA	0	0	NA	NA	0	0
GCA_000867605.1_ViralProj17721..AM398843.1_17	2	2	1	NA	NA	NA	0	0	PF00135	Carboxylesterase family	100.8	3.9e-28	NA	NA	NA	0	0	VOG07703	Putative esterase	1220.5	0	NA	NA	0	0	NA	NA	0	0
GCA_000840205.1_ViralProj14196..AY077832.1_142	11	11	0.402	COG1502	I	Phosphatidylserine/phosphatidylglycerophosphate/cardiolipin synthase or related enzyme	37	2.6e-09	PF13918	PLD-like domain	109.1	8.4e-31	COG1502	I	Catalyzes the reversible phosphatidyl group transfer from one phosphatidylglycerol molecule to another to form cardiolipin (CL) (diphosphatidylglycerol) and glycerol (By similarity)	37	2.6e-09	VOG01362	Envelope protein F13	444.8	1.3e-132	TIGR04265	cardiolipin synthase	33.2	1.2e-07	ENOG411EPAT	PLD-like domain	192.4	4.9e-56
GCA_900236015.1_Vaccinia_virus_strain_WR..LT966077.1_41	6	6	0.352	NA	NA	NA	0	0	PF06601	Orthopoxvirus F6 protein	170	4e-50	NA	NA	NA	0	0	VOG04768	Protein F6	133.8	7.6e-39	NA	NA	0	0	ENOG411EPEF	Orthopoxvirus F6 protein	168.2	1.4e-49
GCA_001029045.1_ViralProj287042..KP143769.1_45	6	6	0.503	NA	NA	NA	0	0	PF05813	Orthopoxvirus F7 protein	88	1.5e-24	NA	NA	NA	0	0	VOG04769	Protein F7	117.8	9e-34	NA	NA	0	0	ENOG411EPBZ	Orthopoxvirus F7 protein	88	1.5e-24
GCA_900187665.1_lib00569..LT896718.1_67	13	13	0.0976	NA	NA	NA	0	0	PF10523	BEN domain	66.4	8.6e-18	NA	NA	NA	0	0	VOG04777	Protein E5	417.3	3.5e-124	NA	NA	0	0	ENOG411EP3J	BEN domain	393.6	4.9e-117
GCA_001744115.1_ViralProj344208..KU749311.1_11	3	3	0.611	NA	NA	NA	0	0	NA	NA	0	0	NA	NA	NA	0	0	VOG00202	Putative Ig-like domain-containing protein C1	98.9	1.8e-27	NA	NA	0	0	NA	NA	0	0
GCA_001029045.1_ViralProj287042..KP143769.1_209	1	2	1	NA	NA	NA	0	0	PF04887	Poxvirus M2 protein	59.6	1.3e-15	NA	NA	NA	0	0	VOG01737	Protein M2	206.7	1.5e-60	NA	NA	0	0	ENOG411EP2I	Poxvirus M2 protein	61.5	3.3e-16
GCA_002818865.1_ASM281886v1..KJ755191.1_175	2	2	1	NA	NA	NA	0	0	PF13164	Diedel	67.5	4.7e-18	NA	NA	NA	0	0	VOG01313	REFSEQ hypothetical protein	102.9	5.8e-29	NA	NA	0	0	NA	NA	0	0
GCA_001744115.1_ViralProj344208..KU749311.1_177	3	3	0.476	NA	NA	NA	0	0	NA	NA	0	0	NA	NA	NA	0	0	VOG04840	REFSEQ hypothetical protein	367.3	6.2e-110	NA	NA	0	0	NA	NA	0	0
ERX552252.6.fa.dc..contig_7505_19	4	4	0.0944	NA	NA	NA	0	0	NA	NA	0	0	NA	NA	NA	0	0	VOG09271	REFSEQ hypothetical protein	352.5	1.8e-104	NA	NA	0	0	NA	NA	0	0
GCA_000868565.1_ViralProj18003..DQ517337.1_127	3	3	0.428	NA	NA	NA	0	0	NA	NA	0	0	NA	NA	NA	0	0	VOG08839	REFSEQ hypothetical protein	314	6.3e-94	NA	NA	0	0	NA	NA	0	0
ERX552274.25.fa.dc..contig_2091_1	2	2	1	NA	NA	NA	0	0	NA	NA	0	0	NA	NA	NA	0	0	VOG00217	REFSEQ hypothetical protein	41.5	1.6e-10	NA	NA	0	0	NA	NA	0	0
ERX552295.44.fa.dc..contig_1271_57	3	3	0.852	NA	NA	NA	0	0	NA	NA	0	0	NA	NA	NA	0	0	VOG06897	REFSEQ hypothetical protein	137.4	1.1e-39	NA	NA	0	0	NA	NA	0	0
GCA_000867605.1_ViralProj17721..AM398843.1_83	3	3	0.27	NA	NA	NA	0	0	NA	NA	0	0	NA	NA	NA	0	0	VOG07709	REFSEQ 27.1 kDa	443.5	1.7e-132	NA	NA	0	0	NA	NA	0	0
GCA_000881595.1_ViralProj32133..CU469068.1_24	2	2	1	NA	NA	NA	0	0	NA	NA	0	0	NA	NA	NA	0	0	VOG04088	Uncharacterized protein ORF59	258	3e-76	NA	NA	0	0	NA	NA	0	0
GCA_002818865.1_ASM281886v1..KJ755191.1_28	3	3	0.326	NA	NA	NA	0	0	NA	NA	0	0	NA	NA	NA	0	0	VOG05803	REFSEQ hypothetical protein	1241.1	0	NA	NA	0	0	NA	NA	0	0
GCA_002818865.1_ASM281886v1..KJ755191.1_178	2	2	1	NA	NA	NA	0	0	NA	NA	0	0	NA	NA	NA	0	0	VOG07718	REFSEQ 32.2 kDa	575.9	6.6e-173	NA	NA	0	0	NA	NA	0	0
GCA_000867605.1_ViralProj17721..AM398843.1_132	2	2	1	NA	NA	NA	0	0	PF00656	Caspase domain	38.1	7e-09	NA	NA	NA	0	0	VOG07711	Caspase-like protein	535.7	1.3e-160	NA	NA	0	0	NA	NA	0	0
GCA_000867605.1_ViralProj17721..AM398843.1_143	2	2	1	NA	NA	NA	0	0	NA	NA	0	0	NA	NA	NA	0	0	VOG07713	REFSEQ 38 kDa Toll-like receptor	603.8	3.7e-181	NA	NA	0	0	NA	NA	0	0
GCA_002818865.1_ASM281886v1..KJ755191.1_20	2	2	1	NA	NA	NA	0	0	NA	NA	0	0	NA	NA	NA	0	0	VOG03198	REFSEQ hypothetical protein	1018.1	0	NA	NA	0	0	NA	NA	0	0
GCA_002818865.1_ASM281886v1..KJ755191.1_203	2	2	1	NA	NA	NA	0	0	NA	NA	0	0	NA	NA	NA	0	0	VOG07720	REFSEQ 28.6 kDa	496.1	8.8e-149	NA	NA	0	0	NA	NA	0	0
GCA_002818865.1_ASM281886v1..KJ755191.1_23	3	3	0.282	NA	NA	NA	0	0	NA	NA	0	0	NA	NA	NA	0	0	VOG07704	REFSEQ 21.0 kDa GroEL-like chaperone	411.4	2.3e-123	NA	NA	0	0	NA	NA	0	0
GCA_000867605.1_ViralProj17721..AM398843.1_26	3	3	0.378	NA	NA	NA	0	0	NA	NA	0	0	NA	NA	NA	0	0	VOG02710	REFSEQ hypothetical protein	779.7	1.3e-233	NA	NA	0	0	NA	NA	0	0
GCA_001029045.1_ViralProj287042..KP143769.1_32	11	11	0.135	NA	NA	NA	0	0	PF04887	Poxvirus M2 protein	298.1	1.1e-88	NA	NA	NA	0	0	VOG01737	Protein M2	304.6	1.7e-90	NA	NA	0	0	ENOG411EP2I	Poxvirus M2 protein	316.7	2.6e-94
GCA_000867605.1_ViralProj17721..AM398843.1_3	2	2	1	NA	NA	NA	0	0	NA	NA	0	0	NA	NA	NA	0	0	VOG07700	REFSEQ 13.7 kDa	206.6	9.8e-61	NA	NA	0	0	NA	NA	0	0
GCA_002818865.1_ASM281886v1..KJ755191.1_4	2	2	1	NA	NA	NA	0	0	NA	NA	0	0	NA	NA	NA	0	0	VOG07701	REFSEQ 25.4 kDa	408.7	3e-122	NA	NA	0	0	NA	NA	0	0
GCA_002818865.1_ASM281886v1..KJ755191.1_43	2	2	1	NA	NA	NA	0	0	NA	NA	0	0	NA	NA	NA	0	0	VOG01313	REFSEQ hypothetical protein	144.6	7.6e-42	NA	NA	0	0	NA	NA	0	0
GCA_002818865.1_ASM281886v1..KJ755191.1_44	3	3	0.266	NA	NA	NA	0	0	NA	NA	0	0	NA	NA	NA	0	0	VOG05804	REFSEQ hypothetical protein	409.5	1.6e-122	NA	NA	0	0	NA	NA	0	0
GCA_000867605.1_ViralProj17721..AM398843.1_48	3	3	0.644	NA	NA	NA	0	0	NA	NA	0	0	NA	NA	NA	0	0	VOG03428	REFSEQ hypothetical protein	361	7.3e-108	NA	NA	0	0	NA	NA	0	0
GCA_000867605.1_ViralProj17721..AM398843.1_53	3	3	0.327	NA	NA	NA	0	0	NA	NA	0	0	NA	NA	NA	0	0	VOG05805	Uncharacterized protein ORF149	427.5	4.9e-128	NA	NA	0	0	NA	NA	0	0
GCA_002818865.1_ASM281886v1..KJ755191.1_68	3	3	0.363	NA	NA	NA	0	0	NA	NA	0	0	NA	NA	NA	0	0	VOG05807	REFSEQ hypothetical protein	602.5	1.1e-180	NA	NA	0	0	NA	NA	0	0
GCA_000838105.1_ViralProj14124..AF303741.1_49	2	2	1	NA	NA	NA	0	0	NA	NA	0	0	NA	NA	NA	0	0	VOG07934	REFSEQ hypothetical protein	55.1	3.5e-14	NA	NA	0	0	NA	NA	0	0
ERX943717.70.fa.dc..contig_17276_4	2	2	1	NA	NA	NA	0	0	NA	NA	0	0	NA	NA	NA	0	0	VOG06783	REFSEQ hypothetical protein	45.4	3.7e-11	NA	NA	0	0	NA	NA	0	0
GCA_000838105.1_ViralProj14124..AF303741.1_89	2	2	1	NA	NA	NA	0	0	NA	NA	0	0	NA	NA	NA	0	0	NA	NA	0	0	NA	NA	0	0	ENOG411EPFY	MSV199 domain	43.1	1.1e-10
GCA_000838105.1_ViralProj14124..AF303741.1_22	2	2	1	NA	NA	NA	0	0	NA	NA	0	0	NA	NA	NA	0	0	VOG02031	Uncharacterized protein 061R	168	6.7e-49	NA	NA	0	0	NA	NA	0	0
GCA_000838105.1_ViralProj14124..AF303741.1_14	2	2	1	NA	NA	NA	0	0	NA	NA	0	0	NA	NA	NA	0	0	VOG08428	Uncharacterized protein 042R	174.9	1.5e-51	NA	NA	0	0	NA	NA	0	0
GCA_000923155.1_ViralProj253719..HF920637.1_160	2	2	1	NA	NA	NA	0	0	NA	NA	0	0	NA	NA	NA	0	0	VOG08429	Uncharacterized protein 043L	165.8	1.5e-48	NA	NA	0	0	NA	NA	0	0
GCA_000918955.1_ViralProj243064..KF938901.1_157	3	3	0.59	NA	NA	NA	0	0	NA	NA	0	0	NA	NA	NA	0	0	VOG08441	Uncharacterized protein 366R	62.2	2.1e-16	NA	NA	0	0	NA	NA	0	0
GCA_000923155.1_ViralProj253719..HF920637.1_138	2	2	1	NA	NA	NA	0	0	NA	NA	0	0	NA	NA	NA	0	0	VOG08443	Uncharacterized protein 385L	496.7	5.3e-149	NA	NA	0	0	NA	NA	0	0
GCA_000923155.1_ViralProj253719..HF920637.1_182	2	2	1	NA	NA	NA	0	0	NA	NA	0	0	NA	NA	NA	0	0	VOG08444	Uncharacterized protein 423L	311.7	4.4e-93	NA	NA	0	0	NA	NA	0	0
GCA_000838105.1_ViralProj14124..AF303741.1_165	2	2	1	NA	NA	NA	0	0	NA	NA	0	0	NA	NA	NA	0	0	VOG07936	Uncharacterized protein 368R	128	7.9e-37	NA	NA	0	0	NA	NA	0	0
GCA_000923155.1_ViralProj253719..HF920637.1_30	2	2	1	NA	NA	NA	0	0	NA	NA	0	0	NA	NA	NA	0	0	VOG08445	Uncharacterized protein 451L	270.3	1.2e-80	NA	NA	0	0	NA	NA	0	0
GCA_000838105.1_ViralProj14124..AF303741.1_201	2	2	1	NA	NA	NA	0	0	NA	NA	0	0	NA	NA	NA	0	0	VOG02031	Uncharacterized protein 061R	247.5	2.4e-73	NA	NA	0	0	NA	NA	0	0
GCA_000923155.1_ViralProj253719..HF920637.1_135	2	2	1	NA	NA	NA	0	0	NA	NA	0	0	NA	NA	NA	0	0	VOG08430	Uncharacterized protein 071L	255.1	5.1e-76	NA	NA	0	0	NA	NA	0	0
GCA_000923155.1_ViralProj253719..HF920637.1_105	2	2	1	NA	NA	NA	0	0	NA	NA	0	0	NA	NA	NA	0	0	VOG08431	Putative FAS1 domain-containing protein 096L	222.8	8.4e-66	NA	NA	0	0	NA	NA	0	0
GCA_000916235.1_ViralProj239737..HF920634.1_186	2	2	1	NA	NA	NA	0	0	NA	NA	0	0	NA	NA	NA	0	0	VOG06130	REFSEQ hypothetical protein	203.3	2.2e-60	NA	NA	0	0	NA	NA	0	0
GCA_000923155.1_ViralProj253719..HF920637.1_198	2	2	1	NA	NA	NA	0	0	NA	NA	0	0	NA	NA	NA	0	0	VOG08432	Uncharacterized protein 110R	145.9	1.4e-42	NA	NA	0	0	NA	NA	0	0
GCA_000923155.1_ViralProj253719..HF920637.1_106	2	2	1	NA	NA	NA	0	0	NA	NA	0	0	NA	NA	NA	0	0	VOG08435	Uncharacterized protein 206L	224.6	1.7e-66	NA	NA	0	0	NA	NA	0	0
GCA_000923155.1_ViralProj253719..HF920637.1_47	2	2	1	NA	NA	NA	0	0	NA	NA	0	0	NA	NA	NA	0	0	VOG02031	Uncharacterized protein 061R	203.8	6.5e-60	NA	NA	0	0	NA	NA	0	0
ERX555907.107.fa.dc..contig_10606_3	3	3	0.25	NA	NA	NA	0	0	NA	NA	0	0	NA	NA	NA	0	0	VOG08321	REFSEQ hypothetical protein	214.8	1e-62	NA	NA	0	0	NA	NA	0	0
GCA_900187665.1_lib00569..LT896718.1_171	7	7	0.421	NA	NA	NA	0	0	PF00235	Profilin	30.8	1.3e-06	NA	NA	NA	0	0	VOG04831	Profilin	251.4	7.9e-75	NA	NA	0	0	ENOG411EP9B	GO:0039680	311	3.2e-93
ERX556075.42.fa.dc..contig_16247_50	3	3	1	NA	NA	NA	0	0	NA	NA	0	0	NA	NA	NA	0	0	VOG06897	REFSEQ hypothetical protein	202.6	2.4e-59	NA	NA	0	0	NA	NA	0	0
GCA_900187665.1_lib00569..LT896718.1_214	5	8	0.432	NA	NA	NA	0	0	PF06227	dsDNA Poxvirus	89.2	1.1e-24	NA	NA	NA	0	0	VOG00185	Protein B14	138.2	8.6e-40	NA	NA	0	0	ENOG411EPKB	dsDNA Poxvirus	58	4.3e-15
GCA_001029045.1_ViralProj287042..KP143769.1_157	6	6	0.253	NA	NA	NA	0	0	PF05950	Orthopoxvirus A36R protein	232.1	1.5e-68	NA	NA	NA	0	0	VOG04827	Protein A36	367.3	1.4e-109	NA	NA	0	0	ENOG411EPEZ	Orthopoxvirus A36R protein	300.6	3.6e-89
GCA_000859885.1_ViralProj15197..X69198.1_163	6	6	0.24	NA	NA	NA	0	0	PF06517	Orthopoxvirus A43R protein	440.2	3.5e-132	NA	NA	NA	0	0	VOG04832	Protein A43	251.8	2e-74	NA	NA	0	0	ENOG411ENXP	Orthopoxvirus A43R protein	440.2	3.5e-132
GCA_001029045.1_ViralProj287042..KP143769.1_169	6	6	0.455	NA	NA	NA	0	0	PF06334	Orthopoxvirus A47 protein	403	1.7e-120	NA	NA	NA	0	0	VOG04835	Protein A47	408.1	4.3e-122	NA	NA	0	0	ENOG411EPBC	Orthopoxvirus A47 protein	400.1	1.2e-119
GCA_900236015.1_Vaccinia_virus_strain_WR..LT966077.1_174	6	6	0.303	NA	NA	NA	0	0	PF06489	Orthopoxvirus A49R protein	358	3.2e-107	NA	NA	NA	0	0	VOG04560	Protein A49	252.2	8.5e-75	NA	NA	0	0	ENOG411EPMJ	Orthopoxvirus A49R protein	358	3.2e-107
GCA_000859885.1_ViralProj15197..X69198.1_179	5	5	0.432	NA	NA	NA	0	0	PF07686	Immunoglobulin V-set domain	31.6	6.4e-07	NA	NA	NA	0	0	VOG02340	Protein A56	454.2	9.9e-136	NA	NA	0	0	ENOG411EPFM	host cell junction	165.2	7.8e-48
GCA_900187665.1_lib00569..LT896718.1_191	5	5	0.234	NA	NA	NA	0	0	PF07389	Protein of unknown function (DUF1500)	202.8	2.2e-60	NA	NA	NA	0	0	VOG04836	Protein B6	302.7	3.3e-90	NA	NA	0	0	ENOG411EPN9	NA	117	1e-33
GCA_000861985.1_ViralProj15462..AY689436.1_183	11	18	0.149	NA	NA	NA	0	0	PF04490	Poxvirus T4 protein, C terminus	236.8	3.9e-70	NA	NA	NA	0	0	VOG04838	T4 protein	292.6	8.3e-87	NA	NA	0	0	ENOG411EP6C	Poxvirus T4 protein, C terminus	377.9	6.6e-113
GCA_900236015.1_Vaccinia_virus_strain_WR..LT966077.1_194	4	4	0.343	NA	NA	NA	0	0	PF07033	Orthopoxvirus B11R protein	155.8	7.9e-46	NA	NA	NA	0	0	VOG04839	Protein B11	126.1	1.4e-36	NA	NA	0	0	NA	NA	0	0
GCA_001744115.1_ViralProj344208..KU749311.1_197	6	6	0.479	NA	NA	NA	0	0	PF06802	Protein of unknown function (DUF1231)	647.1	2.5e-194	NA	NA	NA	0	0	VOG01560	Protein A51	268.7	2.8e-79	NA	NA	0	0	ENOG411EPMS	Protein of unknown function (DUF1231)	647.1	2.5e-194
GCA_900187665.1_lib00569..LT896718.1_28	4	4	0.606	NA	NA	NA	0	0	PF07190	Protein of unknown function (DUF1406)	232.2	1.5e-68	NA	NA	NA	0	0	VOG02436	Protein B7	272.4	7.8e-81	NA	NA	0	0	NA	NA	0	0
GCA_001029045.1_ViralProj287042..KP143769.1_27	5	5	0.307	COG0673	R	Predicted dehydrogenase	33.6	2e-08	PF01344	Kelch motif	79	6.2e-22	COG0673	S	oxidoreductase	33.6	2e-08	VOG00035	Kelch repeat and BTB domain-containing protein 1	366.5	9.9e-109	TIGR03548	cyclically-permuted mutarotase family protein	40.2	9.3e-10	ENOG411EPHD	Kelch motif	350.6	7.6e-105
ERX555967.111.fa.dc..contig_58202_15	2	2	1	NA	NA	NA	0	0	NA	NA	0	0	NA	NA	NA	0	0	VOG02814	REFSEQ hypothetical protein	33.9	9.9e-08	NA	NA	0	0	NA	NA	0	0
GCA_000838105.1_ViralProj14124..AF303741.1_145	2	2	1	NA	NA	NA	0	0	NA	NA	0	0	NA	NA	NA	0	0	VOG08954	REFSEQ hypothetical protein	40.6	1.2e-09	NA	NA	0	0	NA	NA	0	0
ERX555978.25.fa.dc..contig_6047_68	2	2	1	NA	NA	NA	0	0	NA	NA	0	0	NA	NA	NA	0	0	VOG06935	REFSEQ hypothetical protein	79.5	8.2e-22	NA	NA	0	0	NA	NA	0	0
GCA_000838105.1_ViralProj14124..AF303741.1_18	4	4	0.361	NA	NA	NA	0	0	PF04973	Nicotinamide mononucleotide transporter	29.9	2.2e-06	NA	NA	NA	0	0	VOG02235	Nicotinamide riboside transporter PnuC	58.5	3e-15	NA	NA	0	0	ENOG411EPN0	nicotinamide riboside transmembrane transporter activity	145.9	1.6e-42
SRX802202.41.fa.dc..contig_10174_9	2	2	1	COG0456	J	Ribosomal protein S18 acetylase RimI and related acetyltransferases	33	5.5e-08	PF13508	Acetyltransferase (GNAT) domain	39.6	2.3e-09	COG0456	S	acetyltransferase	33	5.5e-08	VOG00918	Probable glucosamine 6-phosphate N-acetyltransferase	28.9	4.5e-06	NA	NA	0	0	NA	NA	0	0
SRX802963.105.fa.dc..contig_29751_1	3	3	0.373	NA	NA	NA	0	0	PF09992	Phosphodiester glycosidase	66.1	1.9e-17	NA	NA	NA	0	0	VOG00827	Probable kinase 098L	56.6	8.6e-15	NA	NA	0	0	ENOG411EPAB	protein serine/threonine kinase activity	53.4	5.1e-14
ERX556101.60.fa.dc..contig_52894_17	9	9	0.231	NA	NA	NA	0	0	NA	NA	0	0	NA	NA	NA	0	0	VOG09272	REFSEQ hypothetical protein	54.7	5e-14	NA	NA	0	0	NA	NA	0	0
GCA_003051645.1_ASM305164v1..HM004430.1_12	6	6	0.276	NA	NA	NA	0	0	NA	NA	0	0	NA	NA	NA	0	0	VOG09258	REFSEQ hypothetical protein	294	9.4e-87	NA	NA	0	0	NA	NA	0	0
ERX556101.28.fa.dc..contig_5756_14	2	2	1	NA	NA	NA	0	0	PF02037	SAP domain	27.7	7.5e-06	NA	NA	NA	0	0	VOG00863	REFSEQ hypothetical protein	29.3	3.5e-06	NA	NA	0	0	NA	NA	0	0
ERX633354.2.fa.dc..contig_4923_91	8	8	0.275	NA	NA	NA	0	0	NA	NA	0	0	NA	NA	NA	0	0	VOG03736	REFSEQ hypothetical protein	172.6	1.9e-50	NA	NA	0	0	NA	NA	0	0
GCA_001430655.1_ViralProj300258..LC015647.1_214	3	3	0.945	NA	NA	NA	0	0	NA	NA	0	0	NA	NA	NA	0	0	VOG08238	REFSEQ hypothetical protein	165.8	8.6e-49	NA	NA	0	0	NA	NA	0	0
GCA_001430655.1_ViralProj300258..LC015647.1_210	7	7	0.517	NA	NA	NA	0	0	NA	NA	0	0	NA	NA	NA	0	0	VOG08221	REFSEQ hypothetical protein	223.3	3.2e-66	NA	NA	0	0	NA	NA	0	0
GCA_001430655.1_ViralProj300258..LC015647.1_18	8	8	0.123	NA	NA	NA	0	0	NA	NA	0	0	NA	NA	NA	0	0	VOG08207	REFSEQ hypothetical protein	954.8	2.7e-287	NA	NA	0	0	NA	NA	0	0
SRX802202.41.fa.dc..contig_5299_30	2	2	1	NA	NA	NA	0	0	PF00822	PMP-22/EMP/MP20/Claudin family	30.8	1.1e-06	NA	NA	NA	0	0	NA	NA	0	0	NA	NA	0	0	NA	NA	0	0
SRX802202.41.fa.dc..contig_64053_4	2	2	1	NA	NA	NA	0	0	PF00385	Chromo (CHRromatin Organisation MOdifier) domain	30.1	1.6e-06	NA	NA	NA	0	0	NA	NA	0	0	NA	NA	0	0	NA	NA	0	0
SRX802202.41.fa.dc..contig_7220_5	2	2	1	NA	NA	NA	0	0	PF00385	Chromo (CHRromatin Organisation MOdifier) domain	44.4	5e-11	NA	NA	NA	0	0	NA	NA	0	0	NA	NA	0	0	NA	NA	0	0
ERX556003.9.fa.dc..contig_6744_18	5	5	0.74	NA	NA	NA	0	0	PF09290	Prokaryotic acetaldehyde dehydrogenase, dimerisation	100.1	5e-28	NA	NA	NA	0	0	NA	NA	0	0	TIGR03215	acetaldehyde dehydrogenase (acetylating)	249.5	1.7e-73	NA	NA	0	0
GCA_000890375.1_ViralProj61013..HM004429.1_205	2	2	1	NA	NA	NA	0	0	NA	NA	0	0	NA	NA	NA	0	0	VOG01714	REFSEQ hypothetical protein	186.6	8.2e-55	NA	NA	0	0	NA	NA	0	0
ERX556126.36.fa.dc..contig_4446_28	2	2	1	NA	NA	NA	0	0	PF04564	U-box domain	60.7	5.1e-16	NA	NA	NA	0	0	VOG08830	REFSEQ U-box and intein containing von Willebrand factor type A	49.5	7.5e-13	NA	NA	0	0	NA	NA	0	0
ERX552297.74.fa.dc..contig_902_5	2	2	1	NA	NA	NA	0	0	NA	NA	0	0	NA	NA	NA	0	0	VOG00031	Glutaredoxin	31.9	2.9e-07	NA	NA	0	0	NA	NA	0	0
ERX556034.5.fa.dc..contig_45833_15	2	2	1	COG0463	M	Glycosyltransferase involved in cell wall bisynthesis	41.1	5.6e-11	PF00535	Glycosyl transferase family 2	64.6	4.2e-17	COG0463	M	Glycosyl transferase, family 2	41.1	5.6e-11	VOG06772	REFSEQ glycotransferase domain-containing protein	124.6	2e-35	TIGR04440	NA	34.7	6.1e-08	NA	NA	0	0
GCA_000839965.1_ViralProj14155..AF410153.1_150	2	3	0.569	NA	NA	NA	0	0	NA	NA	0	0	NA	NA	NA	0	0	VOG00202	Putative Ig-like domain-containing protein C1	205.5	6.8e-60	NA	NA	0	0	ENOG411EPA0	NA	648.2	1e-194
GCA_000861985.1_ViralProj15462..AY689436.1_184	1	2	1	NA	NA	NA	0	0	PF00079	Serpin (serine protease inhibitor)	182.8	5.3e-53	NA	NA	NA	0	0	VOG00427	Serine proteinase inhibitor 2	210.1	2.1e-61	NA	NA	0	0	ENOG411EPNG	Serpin (serine protease inhibitor)	194.4	1.4e-56
ERX633356.9.fa.dc..contig_916_7	8	8	0.218	NA	NA	NA	0	0	NA	NA	0	0	NA	NA	NA	0	0	VOG08206	REFSEQ hypothetical protein	172.9	3.6e-50	NA	NA	0	0	NA	NA	0	0
ERX633356.44.fa.dc..contig_17150_13	2	2	1	NA	NA	NA	0	0	NA	NA	0	0	NA	NA	NA	0	0	VOG03025	REFSEQ hypothetical protein	31.9	4.4e-07	NA	NA	0	0	NA	NA	0	0
GCA_001430035.1_ViralProj300256..LC015649.1_69	2	2	1	NA	NA	NA	0	0	NA	NA	0	0	NA	NA	NA	0	0	VOG08239	REFSEQ hypothetical protein	479.1	1.1e-143	NA	NA	0	0	NA	NA	0	0
SRX802076.27.fa.dc..contig_95200_6	2	2	1	NA	NA	NA	0	0	NA	NA	0	0	NA	NA	NA	0	0	VOG00652	REFSEQ structural protein	79.7	1.2e-22	NA	NA	0	0	NA	NA	0	0
GCA_001430455.1_ViralProj300257..LC015648.1_146	2	2	1	NA	NA	NA	0	0	NA	NA	0	0	NA	NA	NA	0	0	VOG03279	REFSEQ hypothetical protein	1251	0	NA	NA	0	0	NA	NA	0	0
ERX633356.44.fa.dc..contig_4349_6	2	2	1	NA	NA	NA	0	0	NA	NA	0	0	NA	NA	NA	0	0	VOG02799	E3 ubiquitin-protein ligase RNF12-A	47.4	7.1e-12	NA	NA	0	0	NA	NA	0	0
ERX552287.77.fa.dc..contig_2671_13	2	2	1	COG0464	MDT	AAA+-type ATPase, SpoVK/Ycf46/Vps4 family	150.1	5.6e-44	PF00004	ATPase family associated with various cellular activities (AAA)	47.8	8.1e-12	COG0464	O	Aaa atpase	150.1	5.6e-44	VOG03120	Putative cfxQ-like protein R730	136.1	6.2e-39	TIGR03922	type VII secretion AAA-ATPase EccA	105.5	1.1e-29	NA	NA	0	0
ERX552287.77.fa.dc..contig_2671_19	2	2	1	COG0275	J	16S rRNA C1402 N4-methylase RsmH	29.8	5e-07	PF00041	Fibronectin type III domain	81.7	1.6e-22	COG0275	M	Specifically methylates the N4 position of cytidine in position 1402 (C1402) of 16S rRNA (By similarity)	29.8	5e-07	NA	NA	0	0	NA	NA	0	0	NA	NA	0	0
ERX555984.3.fa.dc..contig_3899_54	4	4	0.995	COG1552	J	Ribosomal protein L40E	190.4	3.2e-55	PF00240	Ubiquitin family	112.4	2.7e-32	COG1552	J	Ribosomal protein	190.4	3.2e-55	VOG00125	Ubiquitin-60S ribosomal protein L40	129.6	7.5e-37	TIGR00601	UV excision repair protein Rad23	52.4	2.1e-13	ENOG411EP88	Ubiquitin family	157.8	2.5e-46
ERX552287.77.fa.dc..contig_116090_1	2	2	1	NA	NA	NA	0	0	PF00094	von Willebrand factor type D domain	60	1.4e-15	NA	NA	NA	0	0	NA	NA	0	0	NA	NA	0	0	NA	NA	0	0
SRX802076.27.fa.dc..contig_42470_6	2	2	1	NA	NA	NA	0	0	NA	NA	0	0	NA	NA	NA	0	0	VOG00037	Glutaredoxin-1	28.1	9.1e-06	NA	NA	0	0	NA	NA	0	0
SRX802076.27.fa.dc..contig_42470_8	2	2	1	NA	NA	NA	0	0	PF03382	Mycoplasma protein of unknown function, DUF285	82.4	9.6e-23	NA	NA	NA	0	0	VOG00033	Putative F-box and FNIP repeat-containing protein L60	29.1	1.7e-06	NA	NA	0	0	NA	NA	0	0
SRX802076.27.fa.dc..contig_5418_1	2	2	1	NA	NA	NA	0	0	NA	NA	0	0	NA	NA	NA	0	0	VOG06129	Putative zinc finger protein 034R	35	5.1e-08	NA	NA	0	0	NA	NA	0	0
GCA_001430655.1_ViralProj300258..LC015647.1_223	2	2	1	NA	NA	NA	0	0	NA	NA	0	0	NA	NA	NA	0	0	VOG08224	REFSEQ hypothetical protein	134.5	3.8e-39	NA	NA	0	0	NA	NA	0	0
ERX633356.9.fa.dc..contig_1493_36	9	9	0.476	NA	NA	NA	0	0	NA	NA	0	0	NA	NA	NA	0	0	VOG02127	REFSEQ hypothetical protein	116.8	1.4e-33	NA	NA	0	0	NA	NA	0	0
ERX633354.21.fa.dc..contig_11421_17	8	8	0.334	NA	NA	NA	0	0	NA	NA	0	0	NA	NA	NA	0	0	VOG08225	REFSEQ hypothetical protein	124	1.1e-35	NA	NA	0	0	NA	NA	0	0
GCA_001430655.1_ViralProj300258..LC015647.1_205	7	7	0.531	NA	NA	NA	0	0	NA	NA	0	0	NA	NA	NA	0	0	VOG08220	REFSEQ hypothetical protein	442.3	1.2e-132	NA	NA	0	0	NA	NA	0	0
ERX633355.23.fa.dc..contig_20420_8	7	7	0.238	NA	NA	NA	0	0	NA	NA	0	0	NA	NA	NA	0	0	VOG01293	ATP-dependent zinc metalloprotease FTSH 1, chloroplastic	57.8	3.1e-15	NA	NA	0	0	NA	NA	0	0
GCA_001430655.1_ViralProj300258..LC015647.1_239	7	7	0.424	NA	NA	NA	0	0	NA	NA	0	0	NA	NA	NA	0	0	VOG08230	REFSEQ hypothetical protein	141	4.2e-41	NA	NA	0	0	NA	NA	0	0
GCA_001430035.1_ViralProj300256..LC015649.1_189	2	2	1	NA	NA	NA	0	0	PF13385	Concanavalin A-like lectin/glucanases superfamily	32.9	2.8e-07	NA	NA	NA	0	0	VOG00140	REFSEQ hypothetical protein	74.7	1.6e-20	NA	NA	0	0	NA	NA	0	0
GCA_001430035.1_ViralProj300256..LC015649.1_205	2	2	1	NA	NA	NA	0	0	NA	NA	0	0	NA	NA	NA	0	0	VOG08216	REFSEQ hypothetical protein	583.1	1.9e-174	NA	NA	0	0	NA	NA	0	0
GCA_001430655.1_ViralProj300258..LC015647.1_242	2	2	1	NA	NA	NA	0	0	NA	NA	0	0	NA	NA	NA	0	0	VOG08232	REFSEQ hypothetical protein	287.3	8.6e-86	NA	NA	0	0	NA	NA	0	0
GCA_001430035.1_ViralProj300256..LC015649.1_55	3	3	0.729	NA	NA	NA	0	0	NA	NA	0	0	NA	NA	NA	0	0	VOG08223	REFSEQ hypothetical protein	124	5.4e-36	NA	NA	0	0	NA	NA	0	0
GCA_001430655.1_ViralProj300258..LC015647.1_216	2	2	1	NA	NA	NA	0	0	NA	NA	0	0	NA	NA	NA	0	0	VOG08222	REFSEQ hypothetical protein	172.1	1.1e-50	NA	NA	0	0	NA	NA	0	0
SRX802076.27.fa.dc..contig_36517_16	2	2	1	NA	NA	NA	0	0	PF00024	PAN domain	59.5	1.1e-15	NA	NA	NA	0	0	NA	NA	0	0	NA	NA	0	0	NA	NA	0	0
SRX803008.97.fa.dc..contig_64762_13	2	2	1	NA	NA	NA	0	0	NA	NA	0	0	NA	NA	NA	0	0	VOG06599	Uncharacterized protein 127L	120.8	2.8e-34	NA	NA	0	0	ENOG411EP4D	NA	98.3	2.4e-27
SRX803008.97.fa.dc..contig_64762_18	2	2	1	NA	NA	NA	0	0	PF00505	HMG (high mobility group) box	33.5	1.9e-07	NA	NA	NA	0	0	NA	NA	0	0	NA	NA	0	0	NA	NA	0	0
SRX803008.97.fa.dc..contig_7456_15	2	2	1	NA	NA	NA	0	0	PF14703	Cytosolic domain of 10TM putative phosphate transporter	43.1	2.3e-10	NA	NA	NA	0	0	NA	NA	0	0	NA	NA	0	0	NA	NA	0	0
GCA_000861985.1_ViralProj15462..AY689436.1_39	5	5	0.228	NA	NA	NA	0	0	PF02758	PAAD/DAPIN/Pyrin domain	29.3	3.3e-06	NA	NA	NA	0	0	VOG02516	REFSEQ Hypothetical protein	172.9	1.1e-50	NA	NA	0	0	ENOG411EPMQ	PAAD/DAPIN/Pyrin domain	190.1	5.4e-56
SRX802076.27.fa.dc..contig_5750_17	2	2	1	COG1816	F	Adenosine deaminase	150.9	2.5e-43	PF00962	Adenosine/AMP deaminase	155.4	1.1e-44	COG1816	F	adenosine deaminase	150.9	2.5e-43	NA	NA	0	0	TIGR01430	adenosine deaminase	229.9	1.6e-67	NA	NA	0	0
SRX802076.27.fa.dc..contig_6419_11	2	2	1	NA	NA	NA	0	0	NA	NA	0	0	NA	NA	NA	0	0	VOG01212	Collagen-like protein 2	33.9	8e-08	NA	NA	0	0	NA	NA	0	0
ERX552300.47.fa.dc..contig_45777_18	4	4	0.596	NA	NA	NA	0	0	NA	NA	0	0	NA	NA	NA	0	0	VOG02799	E3 ubiquitin-protein ligase RNF12-A	30.8	8.2e-07	NA	NA	0	0	NA	NA	0	0
ERX552246.27.fa.dc..contig_1900_66	3	3	1	NA	NA	NA	0	0	PF00650	CRAL/TRIO domain	38.6	3.7e-09	NA	NA	NA	0	0	NA	NA	0	0	NA	NA	0	0	NA	NA	0	0
SRX802143.125.fa.dc..contig_20803_21	3	3	0.763	NA	NA	NA	0	0	PF03458	UPF0126 domain	44.5	5.3e-11	NA	NA	NA	0	0	NA	NA	0	0	NA	NA	0	0	NA	NA	0	0
ERX552246.27.fa.dc..contig_338_9	3	3	1	NA	NA	NA	0	0	NA	NA	0	0	NA	NA	NA	0	0	VOG00113	Uncharacterized 52.7 kDa protein	28	4.6e-06	NA	NA	0	0	NA	NA	0	0
SRX802077.122.fa.dc..contig_73411_14	4	4	0.106	COG0323	L	DNA mismatch repair ATPase MutL	32.3	7.2e-08	PF13589	Histidine kinase-, DNA gyrase B-, and HSP90-like ATPase	48.4	3.5e-12	COG0323	L	This protein is involved in the repair of mismatches in DNA. It is required for dam-dependent methyl-directed DNA mismatch repair. May act as a molecular matchmaker , a protein that promotes the formation of a stable complex between two or more DNA-binding proteins in an ATP-dependent manner without itself being part of a final effector complex (By similarity)	32.3	7.2e-08	NA	NA	0	0	TIGR00585	DNA mismatch repair protein MutL	34	1.1e-07	NA	NA	0	0
SRX802202.75.fa.dc..contig_39965_15	2	2	1	NA	NA	NA	0	0	PF12245	Bacterial Ig-like domain (group 3)	30	1.5e-06	NA	NA	NA	0	0	NA	NA	0	0	NA	NA	0	0	NA	NA	0	0
SRX327520.39.fa.dc..contig_23983_49	3	3	0.733	COG0847	L	DNA polymerase III, epsilon subunit or related 3'-5' exonuclease	135.9	4.5e-39	PF00929	Exonuclease	47.5	1.3e-11	COG0847	L	DNA polymerase iii	135.9	4.5e-39	NA	NA	0	0	NA	NA	0	0	NA	NA	0	0
ERX552270.36.fa.dc..contig_3226_9	4	4	0.143	NA	NA	NA	0	0	PF04577	Protein of unknown function (DUF563)	61.2	6.8e-16	NA	NA	NA	0	0	NA	NA	0	0	NA	NA	0	0	NA	NA	0	0
ERX555947.21.fa.dc..contig_5792_15	6	6	0.153	NA	NA	NA	0	0	NA	NA	0	0	NA	NA	NA	0	0	VOG05091	Immediate-early protein 2	32.3	1e-07	NA	NA	0	0	NA	NA	0	0
SRX802073.110.fa.dc..contig_46832_1	2	2	1	NA	NA	NA	0	0	PF13884	Chaperone of endosialidase	31.5	7.7e-07	NA	NA	NA	0	0	VOG00944	REFSEQ gp36+37 fusion long tail fiber distal subunit	59	1.2e-15	NA	NA	0	0	NA	NA	0	0
SRX327722.204.fa.dc..contig_89479_1	3	3	0.66	NA	NA	NA	0	0	NA	NA	0	0	NA	NA	NA	0	0	VOG00528	REFSEQ hypothetical protein	30.8	7.5e-07	NA	NA	0	0	NA	NA	0	0
SRX327722.204.fa.dc..contig_9491_3	3	3	0.985	NA	NA	NA	0	0	PF01437	Plexin repeat	31.4	9.1e-07	NA	NA	NA	0	0	NA	NA	0	0	NA	NA	0	0	NA	NA	0	0
SRX327722.204.fa.dc..contig_49313_17	2	2	1	NA	NA	NA	0	0	PF06739	Beta-propeller repeat	31.3	6.5e-07	NA	NA	NA	0	0	VOG00307	Uncharacterized WD repeat-containing protein L264	49.6	4.6e-13	NA	NA	0	0	NA	NA	0	0
SRX327722.204.fa.dc..contig_76125_2	3	3	0.996	COG0451	M	Nucleoside-diphosphate-sugar epimerase	41.8	8.7e-11	PF07993	Male sterility protein	130.8	2.1e-37	COG0451	M	Nad-dependent epimerase dehydratase	41.8	8.7e-11	VOG00054	3 beta-hydroxysteroid dehydrogenase/Delta 5-->4-isomerase	33.7	9.7e-08	TIGR01746	thioester reductase domain	89.9	8.1e-25	NA	NA	0	0
ERX633347.12.fa.dc..contig_6234_9	2	2	1	NA	NA	NA	0	0	NA	NA	0	0	NA	NA	NA	0	0	VOG00018	REFSEQ hypothetical protein	51.8	3.8e-13	NA	NA	0	0	NA	NA	0	0
ERX633345.33.fa.dc..contig_25829_12	2	2	1	NA	NA	NA	0	0	PF13360	PQQ-like domain	35.7	3e-08	NA	NA	NA	0	0	NA	NA	0	0	NA	NA	0	0	NA	NA	0	0
ERX633347.12.fa.dc..contig_28041_24	2	2	1	NA	NA	NA	0	0	PF04558	Glutaminyl-tRNA synthetase, non-specific RNA binding region part 1	50	1.4e-12	NA	NA	NA	0	0	NA	NA	0	0	NA	NA	0	0	NA	NA	0	0
ERX633345.33.fa.dc..contig_4419_33	2	2	1	NA	NA	NA	0	0	PF07484	Phage Tail Collar Domain	64.5	2.9e-17	NA	NA	NA	0	0	VOG01878	REFSEQ hypothetical protein	79.6	8.3e-22	NA	NA	0	0	NA	NA	0	0
ERX633345.33.fa.dc..contig_5159_13	2	2	1	NA	NA	NA	0	0	NA	NA	0	0	NA	NA	NA	0	0	VOG03264	REFSEQ hypothetical protein	34.3	5.8e-08	NA	NA	0	0	NA	NA	0	0
ERX555963.29.fa.dc..contig_13614_2	4	4	0.161	NA	NA	NA	0	0	NA	NA	0	0	NA	NA	NA	0	0	VOG16889	REFSEQ hypothetical protein	70.2	2.8e-19	TIGR02657	amicyanin	29.6	2.9e-06	NA	NA	0	0
ERX555963.29.fa.dc..contig_3215_5	2	2	1	NA	NA	NA	0	0	NA	NA	0	0	NA	NA	NA	0	0	VOG01837	Uncharacterized protein L905	29.8	2e-06	NA	NA	0	0	NA	NA	0	0
SRX802189.37.fa.dc..contig_39320_7	2	2	1	NA	NA	NA	0	0	PF13426	PAS domain	36.3	2.4e-08	NA	NA	NA	0	0	NA	NA	0	0	TIGR02938	nitrogen fixation negative regulator NifL	30	8.2e-07	NA	NA	0	0
ERX943717.62.fa.dc..contig_17788_5	2	2	1	COG0582	LX	Integrase	53.5	1.1e-13	PF00589	Phage integrase family	64.9	3.5e-17	COG0582	L	Integrase	53.5	1.1e-13	VOG00017	Integrase	78.8	2.4e-21	TIGR02224	tyrosine recombinase XerC	60.7	6.4e-16	ENOG411EPEP	Phage integrase family	32.2	2.8e-07
ERX555963.29.fa.dc..contig_8747_7	2	2	1	NA	NA	NA	0	0	NA	NA	0	0	NA	NA	NA	0	0	VOG00359	Protein P78/83	54	6e-14	NA	NA	0	0	NA	NA	0	0
ERX552261.23.fa.dc..contig_54837_17	3	3	0.169	NA	NA	NA	0	0	PF03055	Retinal pigment epithelial membrane protein	103.5	6.7e-29	NA	NA	NA	0	0	NA	NA	0	0	NA	NA	0	0	NA	NA	0	0
GCA_000844885.1_ViralProj14472..AY380826.1_117	3	3	0.847	NA	NA	NA	0	0	NA	NA	0	0	NA	NA	NA	0	0	VOG07244	REFSEQ hypothetical protein	183.8	1.9e-54	NA	NA	0	0	NA	NA	0	0
GCA_000844885.1_ViralProj14472..AY380826.1_120	2	2	1	NA	NA	NA	0	0	NA	NA	0	0	NA	NA	NA	0	0	VOG08602	REFSEQ hypothetical protein	237.4	7.9e-71	NA	NA	0	0	NA	NA	0	0
ERX288947.59.fa.dc..contig_36629_8	5	5	0.172	NA	NA	NA	0	0	PF02963	Restriction endonuclease EcoRI	35.7	2e-08	NA	NA	NA	0	0	NA	NA	0	0	NA	NA	0	0	NA	NA	0	0
ERX288947.59.fa.dc..contig_21472_1	2	2	1	NA	NA	NA	0	0	PF13884	Chaperone of endosialidase	52.1	2.7e-13	NA	NA	NA	0	0	VOG00944	REFSEQ gp36+37 fusion long tail fiber distal subunit	84	3.3e-23	NA	NA	0	0	NA	NA	0	0
GCA_000844885.1_ViralProj14472..AY380826.1_12	2	2	1	NA	NA	NA	0	0	NA	NA	0	0	NA	NA	NA	0	0	VOG08594	REFSEQ hypothetical protein	115.7	2.9e-33	NA	NA	0	0	NA	NA	0	0
GCA_001974475.1_ViralProj368971..KX643370.1_127	3	3	0.837	NA	NA	NA	0	0	NA	NA	0	0	NA	NA	NA	0	0	VOG08601	REFSEQ hypothetical protein	110	1.6e-31	NA	NA	0	0	NA	NA	0	0
ERX289005.28.fa.dc..contig_34958_2	2	2	1	COG0790	T	TPR repeat	41.3	5.5e-11	PF08238	Sel1 repeat	32.1	5.8e-07	COG0790	S	Sel1 domain protein repeat-containing protein	41.3	5.5e-11	NA	NA	0	0	NA	NA	0	0	NA	NA	0	0
GCA_000839605.1_ViralProj14081..L63545.1_34	3	3	0.676	NA	NA	NA	0	0	NA	NA	0	0	NA	NA	NA	0	0	VOG07240	REFSEQ hypothetical protein	235.4	4.5e-70	NA	NA	0	0	NA	NA	0	0
GCA_000839605.1_ViralProj14081..L63545.1_104	5	5	0.21	NA	NA	NA	0	0	NA	NA	0	0	NA	NA	NA	0	0	VOG07211	REFSEQ hypothetical protein	304.5	1.2e-90	NA	NA	0	0	NA	NA	0	0
GCA_000839605.1_ViralProj14081..L63545.1_100	3	3	0.36	NA	NA	NA	0	0	NA	NA	0	0	NA	NA	NA	0	0	VOG04580	REFSEQ hypothetical protein	667.2	3.9e-200	NA	NA	0	0	NA	NA	0	0
SRX331950.30.fa.dc..contig_9047_12	4	4	0.295	NA	NA	NA	0	0	NA	NA	0	0	NA	NA	NA	0	0	VOG06600	REFSEQ hypothetical protein	65.9	1.9e-17	NA	NA	0	0	NA	NA	0	0
GCA_000844885.1_ViralProj14472..AY380826.1_115	2	2	1	NA	NA	NA	0	0	PF00685	Sulfotransferase domain	63.5	9.8e-17	NA	NA	NA	0	0	VOG08600	REFSEQ hypothetical protein	632	6.7e-190	NA	NA	0	0	NA	NA	0	0
GCA_001974475.1_ViralProj368971..KX643370.1_137	2	2	1	NA	NA	NA	0	0	NA	NA	0	0	NA	NA	NA	0	0	VOG08604	REFSEQ hypothetical protein	200	5.4e-59	NA	NA	0	0	NA	NA	0	0
GCA_000839605.1_ViralProj14081..L63545.1_17	3	3	0.756	NA	NA	NA	0	0	NA	NA	0	0	NA	NA	NA	0	0	VOG04463	Uncharacterized protein 034R	152.5	2.2e-44	NA	NA	0	0	NA	NA	0	0
GCA_001974475.1_ViralProj368971..KX643370.1_111	3	3	0.681	NA	NA	NA	0	0	NA	NA	0	0	NA	NA	NA	0	0	VOG00152	Putative serine/threonine-protein kinase 019R	550.9	2.1e-164	NA	NA	0	0	ENOG411EPAH	Protein kinase domain	104.3	2.6e-29
SRX327520.39.fa.dc..contig_47933_69	7	7	0.0772	NA	NA	NA	0	0	NA	NA	0	0	NA	NA	NA	0	0	VOG05488	Uncharacterized protein L719	30.8	1.2e-06	NA	NA	0	0	NA	NA	0	0
GCA_001974475.1_ViralProj368971..KX643370.1_132	2	2	1	NA	NA	NA	0	0	NA	NA	0	0	NA	NA	NA	0	0	VOG08603	REFSEQ hypothetical protein	206.8	1.7e-61	NA	NA	0	0	NA	NA	0	0
ERX555931.9.fa.dc..contig_6753_2	2	2	1	NA	NA	NA	0	0	NA	NA	0	0	NA	NA	NA	0	0	VOG06669	REFSEQ hypothetical protein	28.8	2e-06	NA	NA	0	0	NA	NA	0	0
ERX556063.22.fa.dc..contig_27668_3	2	2	1	NA	NA	NA	0	0	PF12810	Glycine rich protein	53	1.9e-13	NA	NA	NA	0	0	NA	NA	0	0	NA	NA	0	0	NA	NA	0	0
SRX331703.30.fa.dc..contig_32736_10	2	2	1	COG0584	I	Glycerophosphoryl diester phosphodiesterase	31.5	1.1e-07	NA	NA	0	0	COG0584	C	glycerophosphoryl diester phosphodiesterase	31.5	1.1e-07	NA	NA	0	0	NA	NA	0	0	NA	NA	0	0
SRX331950.29.fa.dc..contig_597_53	2	2	1	NA	NA	NA	0	0	PF00505	HMG (high mobility group) box	44.8	5.5e-11	NA	NA	NA	0	0	VOG03895	High mobility group protein homolog 068R	49.1	2.6e-12	NA	NA	0	0	NA	NA	0	0
SRX331703.30.fa.dc..contig_27258_2	2	2	1	NA	NA	NA	0	0	PF03457	Helicase associated domain	32.5	3.7e-07	NA	NA	NA	0	0	NA	NA	0	0	NA	NA	0	0	NA	NA	0	0
SRX331703.30.fa.dc..contig_5658_27	2	2	1	NA	NA	NA	0	0	PF00150	Cellulase (glycosyl hydrolase family 5)	109.4	9.6e-31	NA	NA	NA	0	0	VOG04123	REFSEQ cellulase	119.9	4.2e-34	NA	NA	0	0	NA	NA	0	0
SRX331703.30.fa.dc..contig_5658_36	2	2	1	NA	NA	NA	0	0	PF09458	H-type lectin domain	34	1.1e-07	NA	NA	NA	0	0	NA	NA	0	0	NA	NA	0	0	NA	NA	0	0
SRX331950.29.fa.dc..contig_597_103	2	2	1	NA	NA	NA	0	0	NA	NA	0	0	NA	NA	NA	0	0	VOG00506	Uncharacterized protein 041R	70.4	4.5e-19	NA	NA	0	0	ENOG411EPKK	NA	48.6	1.9e-12
GCA_000840205.1_ViralProj14196..AY077832.1_19	3	3	0.954	NA	NA	NA	0	0	NA	NA	0	0	NA	NA	NA	0	0	VOG04904	REFSEQ hypothetical protein	212.5	3.8e-63	NA	NA	0	0	NA	NA	0	0
SRX331703.30.fa.dc..contig_5504_8	2	2	1	NA	NA	NA	0	0	PF07145	Ataxin-2 C-terminal region	27.7	5.8e-06	NA	NA	NA	0	0	NA	NA	0	0	NA	NA	0	0	NA	NA	0	0
SRX331703.23.fa.dc..contig_6675_30	2	2	1	NA	NA	NA	0	0	PF01391	Collagen triple helix repeat (20 copies)	70.1	4.3e-19	NA	NA	NA	0	0	VOG00375	REFSEQ hypothetical protein	95.9	1.4e-26	NA	NA	0	0	ENOG411EPCM	Collagen triple helix repeat (20 copies)	47	6.4e-12
SRX331950.28.fa.dc..contig_5270_21	2	2	1	COG1594	K	DNA-directed RNA polymerase, subunit M/Transcription elongation factor TFIIS	72.5	9e-20	PF01096	Transcription factor S-II (TFIIS)	67.2	3.5e-18	COG1594	K	DNA-dependent RNA polymerase catalyzes the transcription of DNA into RNA using the four ribonucleoside triphosphates as substrates (By similarity)	72.5	9e-20	VOG00743	DNA-directed RNA polymerase 30 kDa polypeptide	82.2	2.7e-22	TIGR01385	transcription elongation factor S-II	75.3	2.7e-20	ENOG411EPGH	nucleic acid binding	50.4	7.3e-13
SRX331703.23.fa.dc..contig_2228_8	4	4	0.169	NA	NA	NA	0	0	NA	NA	0	0	NA	NA	NA	0	0	VOG01564	REFSEQ hypothetical protein	32.7	2.1e-07	NA	NA	0	0	NA	NA	0	0
SRX331703.23.fa.dc..contig_6675_1	3	3	0.127	NA	NA	NA	0	0	PF13884	Chaperone of endosialidase	32.1	4.8e-07	NA	NA	NA	0	0	NA	NA	0	0	NA	NA	0	0	NA	NA	0	0
SRX331950.29.fa.dc..contig_1334_91	2	2	1	NA	NA	NA	0	0	PF03071	GNT-I family	27.4	6.2e-06	NA	NA	NA	0	0	NA	NA	0	0	NA	NA	0	0	NA	NA	0	0
SRX331703.30.fa.dc..contig_19211_7	2	2	1	NA	NA	NA	0	0	PF13354	Beta-lactamase enzyme family	33.7	1.2e-07	NA	NA	NA	0	0	NA	NA	0	0	NA	NA	0	0	NA	NA	0	0
SRX331950.29.fa.dc..contig_1334_71	2	2	1	NA	NA	NA	0	0	NA	NA	0	0	NA	NA	NA	0	0	VOG21532	8-demethyl-8-alpha-L-rhamnosyl tetracenomycin-C 2'-O-methyltransferase	77.8	4.7e-21	NA	NA	0	0	NA	NA	0	0
GCA_000847045.1_ViralProj14564..JF411744.1_110	6	6	0.624	COG1215	N	Glycosyltransferase, catalytic subunit of cellulose synthase and poly-beta-1,6-N-acetylglucosamine synthase	83.3	8.3e-24	PF13506	Glycosyl transferase family 21	69.1	1.4e-18	COG1215	M	Glycosyl transferase, family 2	83.3	8.3e-24	VOG05230	REFSEQ hypothetical protein	1332	0	TIGR03030	cellulose synthase catalytic subunit (UDP-forming)	32	1.4e-07	NA	NA	0	0
GCA_000867825.1_ViralProj18305..DQ890022.1_150	5	5	0.0916	NA	NA	NA	0	0	NA	NA	0	0	NA	NA	NA	0	0	VOG07253	REFSEQ hypothetical protein	712.6	9.6e-214	NA	NA	0	0	NA	NA	0	0
ERX556106.20.fa.dc..contig_1611_136	2	2	1	NA	NA	NA	0	0	PF13879	KIAA1430 homologue	35.4	6.3e-08	NA	NA	NA	0	0	NA	NA	0	0	NA	NA	0	0	NA	NA	0	0
SRX330942.33.fa.dc..contig_178_31	2	2	1	NA	NA	NA	0	0	PF02015	Glycosyl hydrolase family 45	234.9	3.9e-69	NA	NA	NA	0	0	NA	NA	0	0	NA	NA	0	0	NA	NA	0	0
SRX331950.29.fa.dc..contig_2271_30	2	2	1	NA	NA	NA	0	0	PF00150	Cellulase (glycosyl hydrolase family 5)	78.6	2.3e-21	NA	NA	NA	0	0	VOG04123	REFSEQ cellulase	116.5	4.6e-33	NA	NA	0	0	NA	NA	0	0
GCA_003069485.1_ASM306948v1..DQ491001.1_67	2	2	1	NA	NA	NA	0	0	PF07150	Protein of unknown function (DUF1390)	150.8	2.1e-43	NA	NA	NA	0	0	VOG00072	REFSEQ hypothetical protein	266.9	8.4e-79	NA	NA	0	0	NA	NA	0	0
GCA_005411835.1_ASM541183v1..MK836424.1_130	3	3	0.817	NA	NA	NA	0	0	NA	NA	0	0	NA	NA	NA	0	0	VOG07350	REFSEQ gp119L	106	2.9e-30	NA	NA	0	0	ENOG411EPDE	NA	108.3	5.4e-31
GCA_000867825.1_ViralProj18305..DQ890022.1_365	2	3	0.161	NA	NA	NA	0	0	NA	NA	0	0	NA	NA	NA	0	0	VOG08619	REFSEQ hypothetical protein	284	2.3e-84	NA	NA	0	0	NA	NA	0	0
GCA_000867825.1_ViralProj18305..DQ890022.1_197	2	2	1	NA	NA	NA	0	0	NA	NA	0	0	NA	NA	NA	0	0	VOG08617	REFSEQ hypothetical protein	254.6	3.2e-75	NA	NA	0	0	NA	NA	0	0
GCA_000867825.1_ViralProj18305..DQ890022.1_352	3	3	0.429	NA	NA	NA	0	0	NA	NA	0	0	NA	NA	NA	0	0	VOG08913	REFSEQ hypothetical protein	229.4	1.8e-67	NA	NA	0	0	NA	NA	0	0
GCA_000869685.1_ViralProj18527..EF101928.1_238	3	3	0.193	NA	NA	NA	0	0	NA	NA	0	0	NA	NA	NA	0	0	VOG08925	REFSEQ hypothetical protein	116.9	2.8e-33	NA	NA	0	0	NA	NA	0	0
GCA_000869685.1_ViralProj18527..EF101928.1_287	2	2	1	NA	NA	NA	0	0	PF02705	K+ potassium transporter	528.2	9.5e-158	NA	NA	NA	0	0	VOG08931	REFSEQ hypothetical protein	1308.7	0	TIGR00794	potassium uptake protein	467.8	2.7e-139	NA	NA	0	0
GCA_000869685.1_ViralProj18527..EF101928.1_300	3	3	0.244	NA	NA	NA	0	0	NA	NA	0	0	NA	NA	NA	0	0	VOG08933	REFSEQ hypothetical protein	302.8	2.9e-90	NA	NA	0	0	NA	NA	0	0
GCA_000869685.1_ViralProj18527..EF101928.1_301	2	2	1	NA	NA	NA	0	0	NA	NA	0	0	NA	NA	NA	0	0	VOG08934	REFSEQ hypothetical protein	614.9	1e-184	NA	NA	0	0	NA	NA	0	0
GCA_000867825.1_ViralProj18305..DQ890022.1_353	3	3	0.385	NA	NA	NA	0	0	NA	NA	0	0	NA	NA	NA	0	0	VOG08939	REFSEQ hypothetical protein	277.7	8.6e-83	NA	NA	0	0	NA	NA	0	0
GCA_003069485.1_ASM306948v1..DQ491001.1_48	3	3	0.358	NA	NA	NA	0	0	NA	NA	0	0	NA	NA	NA	0	0	VOG02157	REFSEQ hypothetical protein	113.5	5.3e-32	NA	NA	0	0	NA	NA	0	0
GCA_000867825.1_ViralProj18305..DQ890022.1_126	2	2	1	NA	NA	NA	0	0	NA	NA	0	0	NA	NA	NA	0	0	VOG05228	REFSEQ hypothetical protein	49	2.1e-12	NA	NA	0	0	NA	NA	0	0
GCA_001887825.1_ViralProj355304..KX857749.1_260	3	3	0.392	NA	NA	NA	0	0	NA	NA	0	0	NA	NA	NA	0	0	VOG08615	REFSEQ hypothetical protein	153.9	6.7e-45	NA	NA	0	0	NA	NA	0	0
GCA_000867825.1_ViralProj18305..DQ890022.1_261	2	2	1	NA	NA	NA	0	0	NA	NA	0	0	NA	NA	NA	0	0	VOG07554	REFSEQ hypothetical protein	32.4	2.8e-07	NA	NA	0	0	NA	NA	0	0
GCA_000843685.1_ViralProj14396..AF170726.2_21	3	3	0.824	NA	NA	NA	0	0	NA	NA	0	0	NA	NA	NA	0	0	VOG07348	REFSEQ gp017L	171.4	1.9e-50	NA	NA	0	0	ENOG411EPEE	NA	171.4	1.9e-50
GCA_005411835.1_ASM541183v1..MK836424.1_141	6	6	0.165	NA	NA	NA	0	0	NA	NA	0	0	NA	NA	NA	0	0	VOG04905	REFSEQ hypothetical protein	172.1	2e-50	NA	NA	0	0	ENOG411EP0S	NA	268.3	3.1e-80
GCA_003069485.1_ASM306948v1..DQ491001.1_27	2	2	1	NA	NA	NA	0	0	NA	NA	0	0	NA	NA	NA	0	0	VOG08933	REFSEQ hypothetical protein	51.9	3.5e-13	NA	NA	0	0	NA	NA	0	0
GCA_003069485.1_ASM306948v1..DQ491001.1_273	2	2	1	NA	NA	NA	0	0	PF13472	GDSL-like Lipase/Acylhydrolase family	51.2	8.5e-13	NA	NA	NA	0	0	VOG05282	REFSEQ hypothetical protein	87.1	4.8e-24	NA	NA	0	0	NA	NA	0	0
ERX555931.51.fa.dc..contig_4419_17	3	3	0.833	NA	NA	NA	0	0	PF05406	WGR domain	33.9	1.1e-07	NA	NA	NA	0	0	NA	NA	0	0	NA	NA	0	0	NA	NA	0	0
ERX555907.104.fa.dc..contig_26977_7	2	2	1	NA	NA	NA	0	0	NA	NA	0	0	NA	NA	NA	0	0	VOG05567	Uncharacterized protein R398	31	5.2e-07	NA	NA	0	0	NA	NA	0	0
SRX802202.132.fa.dc..contig_45905_4	2	2	1	NA	NA	NA	0	0	PF00226	DnaJ domain	31	9.2e-07	NA	NA	NA	0	0	VOG04618	Putative J domain-containing protein R266	30.3	1.9e-06	NA	NA	0	0	ENOG411EP6I	DnaJ domain	28.6	4.8e-06
ERX555931.15.fa.dc..contig_3183_30	2	2	1	NA	NA	NA	0	0	PF02037	SAP domain	40.7	6.4e-10	NA	NA	NA	0	0	NA	NA	0	0	NA	NA	0	0	NA	NA	0	0
ERX555943.12.fa.dc..contig_23960_9	2	2	1	NA	NA	NA	0	0	NA	NA	0	0	NA	NA	NA	0	0	VOG21532	8-demethyl-8-alpha-L-rhamnosyl tetracenomycin-C 2'-O-methyltransferase	46.1	2.4e-11	NA	NA	0	0	NA	NA	0	0
GCA_005411835.1_ASM541183v1..MK836424.1_74	3	3	0.65	NA	NA	NA	0	0	PF03287	Poxvirus C7/F8A protein	199.3	1.4e-58	NA	NA	NA	0	0	VOG00999	Probable host range protein 2	184.7	5.1e-54	NA	NA	0	0	ENOG411EP7C	Poxvirus C7/F8A protein	215.5	1.6e-63
GCA_000843685.1_ViralProj14396..AF170726.2_155	2	2	1	NA	NA	NA	0	0	PF00079	Serpin (serine protease inhibitor)	29.7	1.8e-06	NA	NA	NA	0	0	VOG00427	Serine proteinase inhibitor 2	49.2	1.8e-12	NA	NA	0	0	ENOG411EPNG	Serpin (serine protease inhibitor)	47	9.3e-12
ERX552297.80.fa.dc..contig_95351_16	2	2	1	COG1357	S	Uncharacterized protein YjbI, contains pentapeptide repeats	25	1.8e-06	PF01436	NHL repeat	117.4	3.1e-34	COG1357	S	pathogenesis	25	1.8e-06	NA	NA	0	0	NA	NA	0	0	NA	NA	0	0
SRX247688.42.fa.dc..contig_913_300	2	2	1	NA	NA	NA	0	0	PF01391	Collagen triple helix repeat (20 copies)	31.5	4.9e-07	NA	NA	NA	0	0	VOG00375	REFSEQ hypothetical protein	39.8	1.9e-09	NA	NA	0	0	ENOG411EPCM	Collagen triple helix repeat (20 copies)	26.9	8e-06
SRX331950.48.fa.dc..contig_594_57	2	2	1	NA	NA	NA	0	0	PF00293	NUDIX domain	29.5	2.9e-06	NA	NA	NA	0	0	NA	NA	0	0	NA	NA	0	0	NA	NA	0	0
SRX331703.51.fa.dc..contig_11716_2	2	2	1	NA	NA	NA	0	0	NA	NA	0	0	NA	NA	NA	0	0	NA	NA	0	0	TIGR02168	chromosome segregation protein SMC, common bacterial type	31.4	1.8e-07	NA	NA	0	0
SRX331703.51.fa.dc..contig_3126_2	2	2	1	NA	NA	NA	0	0	NA	NA	0	0	NA	NA	NA	0	0	VOG00405	Uncharacterized protein L352	34.9	5.7e-08	NA	NA	0	0	NA	NA	0	0
ERX556127.7.fa.dc..contig_15196_1	2	2	1	NA	NA	NA	0	0	PF00443	Ubiquitin carboxyl-terminal hydrolase	31.4	5.9e-07	NA	NA	NA	0	0	VOG01692	Probable ubiquitin carboxyl-terminal hydrolase R319	56.1	1.6e-14	NA	NA	0	0	NA	NA	0	0
ERX555943.14.fa.dc..contig_10440_1	2	2	1	NA	NA	NA	0	0	PF13385	Concanavalin A-like lectin/glucanases superfamily	61	6.5e-16	NA	NA	NA	0	0	VOG17678	REFSEQ FG-GAP repeat protein	81	4.2e-22	NA	NA	0	0	NA	NA	0	0
ERX555943.14.fa.dc..contig_2591_24	2	2	1	NA	NA	NA	0	0	NA	NA	0	0	NA	NA	NA	0	0	VOG05035	Probable RNA-binding protein	35.9	3.1e-08	NA	NA	0	0	ENOG411EP22	suppression by virus of host RIG-I activity	35.5	4.3e-08
ERX556019.13.fa.dc..contig_14256_34	2	2	1	NA	NA	NA	0	0	NA	NA	0	0	NA	NA	NA	0	0	VOG01315	Uncharacterized adenine-specific methylase	37.9	6.6e-09	NA	NA	0	0	NA	NA	0	0
SRX331703.2.fa.dc..contig_4558_29	2	2	1	COG1131	V	ABC-type multidrug transport system, ATPase component	307	2.3e-91	PF00005	ABC transporter	72.7	1.9e-19	COG1131	V	(ABC) transporter	307	2.3e-91	VOG00357	Elongation factor 3	97.1	3.6e-27	TIGR00955	The Eye Pigment Precursor Transporter (EPP) Family protein	187.4	1.9e-54	NA	NA	0	0
ERX556340.12.fa.dc..contig_6894_1	3	3	1	NA	NA	NA	0	0	NA	NA	0	0	NA	NA	NA	0	0	VOG06951	REFSEQ hypothetical protein	93.1	6.8e-26	NA	NA	0	0	NA	NA	0	0
SRX802076.27.fa.dc..contig_896_17	4	4	0.217	NA	NA	NA	0	0	PF04884	Vitamin B6 photo-protection and homoeostasis	101.7	2.2e-28	NA	NA	NA	0	0	NA	NA	0	0	NA	NA	0	0	NA	NA	0	0
ERX555947.21.fa.dc..contig_5453_28	2	2	1	NA	NA	NA	0	0	NA	NA	0	0	NA	NA	NA	0	0	VOG00703	uncharacterized protein 030L	29.6	2.6e-06	NA	NA	0	0	NA	NA	0	0
ERX552270.7.fa.dc..contig_13635_35	2	2	1	COG1529	C	CO or xanthine dehydrogenase, Mo-binding subunit	47.3	1.4e-12	NA	NA	0	0	COG1529	C	Aldehyde oxidase and xanthine dehydrogenase, molybdopterin binding	47.3	1.4e-12	NA	NA	0	0	NA	NA	0	0	NA	NA	0	0
SRX331703.2.fa.dc..contig_1891_16	2	2	1	NA	NA	NA	0	0	NA	NA	0	0	NA	NA	NA	0	0	VOG00118	Uncharacterized protein 007R	36.3	2.6e-08	NA	NA	0	0	NA	NA	0	0
ERX556299.34.fa.dc..contig_9919_27	3	3	0.799	NA	NA	NA	0	0	NA	NA	0	0	NA	NA	NA	0	0	VOG03251	Collagen-like protein 2	77.2	3.5e-21	NA	NA	0	0	NA	NA	0	0
SRX331950.24.fa.dc..contig_8172_9	2	2	1	COG1405	K	Transcription initiation factor TFIIIB, Brf1 subunit/Transcription initiation factor TFIIB	45.9	1.3e-11	PF08271	TFIIB zinc-binding	46.1	1.1e-11	COG1405	K	Stabilizes TBP binding to an archaeal box-A promoter. Also responsible for recruiting RNA polymerase II to the pre- initiation complex (DNA-TBP-TFIIB) (By similarity)	45.9	1.3e-11	VOG00232	Uncharacterized protein 105R	43	1.4e-10	NA	NA	0	0	NA	NA	0	0
ERX556299.34.fa.dc..contig_9919_1	3	3	0.868	NA	NA	NA	0	0	NA	NA	0	0	NA	NA	NA	0	0	VOG00058	Replication-associated protein	45.1	5.4e-11	NA	NA	0	0	NA	NA	0	0
ERX552282.42.fa.dc..contig_12361_5	2	2	1	NA	NA	NA	0	0	NA	NA	0	0	NA	NA	NA	0	0	VOG01731	REFSEQ hypothetical protein	129.4	1.1e-36	NA	NA	0	0	NA	NA	0	0
SRX802143.125.fa.dc..contig_8432_42	2	2	1	NA	NA	NA	0	0	PF05794	T-complex protein 11	43.1	1.4e-10	NA	NA	NA	0	0	NA	NA	0	0	NA	NA	0	0	NA	NA	0	0
SRX802076.27.fa.dc..contig_36517_22	2	2	1	NA	NA	NA	0	0	NA	NA	0	0	NA	NA	NA	0	0	VOG08996	REFSEQ EsV-1-207	31.4	5.7e-07	NA	NA	0	0	NA	NA	0	0
SRX331703.2.fa.dc..contig_8277_9	2	2	1	NA	NA	NA	0	0	PF02672	CP12 domain	30.6	1.9e-06	NA	NA	NA	0	0	NA	NA	0	0	NA	NA	0	0	NA	NA	0	0
SRX331950.24.fa.dc..contig_12216_26	2	2	1	NA	NA	NA	0	0	PF03406	Phage tail fibre repeat	54.9	2e-14	NA	NA	NA	0	0	VOG22246	REFSEQ C1q domain-containing protein	32.6	3.4e-07	NA	NA	0	0	NA	NA	0	0
SRX331703.2.fa.dc..contig_2617_37	2	2	1	COG1246	E	N-acetylglutamate synthase or related acetyltransferase, GNAT family	28.5	2.1e-06	PF00583	Acetyltransferase (GNAT) family	34.4	9.3e-08	COG1246	E	n-acetylglutamate synthase	28.5	2.1e-06	VOG00918	Probable glucosamine 6-phosphate N-acetyltransferase	45.1	4.4e-11	NA	NA	0	0	NA	NA	0	0
ERX552264.42.fa.dc..contig_4102_55	2	2	1	NA	NA	NA	0	0	PF02037	SAP domain	37.9	4.7e-09	NA	NA	NA	0	0	NA	NA	0	0	NA	NA	0	0	NA	NA	0	0
ERX552283.9.fa.dc..contig_7539_2	2	2	1	NA	NA	NA	0	0	PF01391	Collagen triple helix repeat (20 copies)	31.6	4.6e-07	NA	NA	NA	0	0	VOG00041	REFSEQ C1q domain protein	33.6	1.3e-07	NA	NA	0	0	NA	NA	0	0
ERX552241.31.fa.dc..contig_3032_26	3	3	1	COG0150	F	Phosphoribosylaminoimidazole (AIR) synthetase	65.8	8.5e-18	PF02769	AIR synthase related protein, C-terminal domain	34.9	6.9e-08	COG0150	F	phosphoribosylaminoimidazole synthetase	65.8	8.5e-18	VOG11010	Phosphoribosylformylglycinamidine cyclo-ligase	51.6	3e-13	TIGR00878	phosphoribosylaminoimidazole synthetase	56.6	1e-14	NA	NA	0	0
GCA_001887825.1_ViralProj355304..KX857749.1_78	2	2	1	NA	NA	NA	0	0	PF08789	PBCV-specific basic adaptor domain	58.3	2.8e-15	NA	NA	NA	0	0	VOG07513	REFSEQ hypothetical protein	159.6	6.7e-47	NA	NA	0	0	NA	NA	0	0
GCA_000869685.1_ViralProj18527..EF101928.1_191	5	5	0.196	NA	NA	NA	0	0	NA	NA	0	0	NA	NA	NA	0	0	VOG05293	REFSEQ hypothetical protein	265.4	7.1e-79	NA	NA	0	0	NA	NA	0	0
GCA_000869685.1_ViralProj18527..EF101928.1_76	3	3	0.597	NA	NA	NA	0	0	PF14099	Polysaccharide lyase	33.9	1.4e-07	NA	NA	NA	0	0	VOG05385	REFSEQ hypothetical protein	755	7.8e-227	NA	NA	0	0	NA	NA	0	0
GCA_001887825.1_ViralProj355304..KX857749.1_244	4	4	0.212	NA	NA	NA	0	0	NA	NA	0	0	NA	NA	NA	0	0	VOG05309	REFSEQ hypothetical protein	190.6	1.8e-56	NA	NA	0	0	NA	NA	0	0
GCA_000867825.1_ViralProj18305..DQ890022.1_38	3	3	0.848	NA	NA	NA	0	0	NA	NA	0	0	NA	NA	NA	0	0	VOG07520	REFSEQ hypothetical protein	686.9	1.7e-206	NA	NA	0	0	NA	NA	0	0
GCA_001887825.1_ViralProj355304..KX857749.1_106	2	2	1	NA	NA	NA	0	0	NA	NA	0	0	NA	NA	NA	0	0	VOG07516	REFSEQ hypothetical protein	141.2	4e-41	NA	NA	0	0	NA	NA	0	0
GCA_000847045.1_ViralProj14564..JF411744.1_28	2	2	1	NA	NA	NA	0	0	NA	NA	0	0	NA	NA	NA	0	0	VOG05179	REFSEQ hypothetical protein	661.3	8.4e-199	NA	NA	0	0	NA	NA	0	0
GCA_000847045.1_ViralProj14564..JF411744.1_213	2	2	1	NA	NA	NA	0	0	NA	NA	0	0	NA	NA	NA	0	0	VOG07535	REFSEQ hypothetical protein	127.7	4.6e-37	NA	NA	0	0	NA	NA	0	0
GCA_000847045.1_ViralProj14564..JF411744.1_289	2	2	1	NA	NA	NA	0	0	NA	NA	0	0	NA	NA	NA	0	0	VOG09176	REFSEQ hypothetical protein	39	4.9e-09	NA	NA	0	0	NA	NA	0	0
GCA_001887825.1_ViralProj355304..KX857749.1_309	2	2	1	NA	NA	NA	0	0	NA	NA	0	0	NA	NA	NA	0	0	VOG07553	REFSEQ hypothetical protein	744.7	1e-223	NA	NA	0	0	NA	NA	0	0
GCA_000847045.1_ViralProj14564..JF411744.1_348	2	2	1	NA	NA	NA	0	0	NA	NA	0	0	NA	NA	NA	0	0	VOG07557	REFSEQ hypothetical protein	172.9	7.6e-51	NA	NA	0	0	NA	NA	0	0
GCA_000847045.1_ViralProj14564..JF411744.1_77	2	2	1	NA	NA	NA	0	0	PF00060	Ligand-gated ion channel	35.2	4.6e-08	NA	NA	NA	0	0	VOG07511	REFSEQ hypothetical protein	929.1	1.6e-279	NA	NA	0	0	NA	NA	0	0
ERX556045.12.fa.dc..contig_15783_6	2	2	1	COG0084	N	Tat protein secretion system quality control protein TatD (DNase activity)	24.9	9.5e-06	PF01344	Kelch motif	63.3	5.1e-17	COG0084	L	tatd family	24.9	9.5e-06	NA	NA	0	0	NA	NA	0	0	NA	NA	0	0
ERX555997.23.fa.dc..contig_14163_13	2	2	1	NA	NA	NA	0	0	NA	NA	0	0	NA	NA	NA	0	0	VOG00891	REFSEQ putative DNA N6-adenine methyltransferase	35	4.6e-08	NA	NA	0	0	NA	NA	0	0
ERX633345.33.fa.dc..contig_642_41	2	2	1	NA	NA	NA	0	0	PF14200	Ricin-type beta-trefoil lectin domain-like	30.7	1.8e-06	NA	NA	NA	0	0	NA	NA	0	0	NA	NA	0	0	NA	NA	0	0
ERX943717.62.fa.dc..contig_7008_20	2	2	1	NA	NA	NA	0	0	NA	NA	0	0	NA	NA	NA	0	0	VOG01409	Uncharacterized protein L12	42.2	1.9e-10	NA	NA	0	0	NA	NA	0	0
SRX331703.39.fa.dc..contig_3867_6	2	2	1	NA	NA	NA	0	0	PF01833	IPT/TIG domain	210.7	7.7e-63	NA	NA	NA	0	0	NA	NA	0	0	NA	NA	0	0	NA	NA	0	0
ERX943717.62.fa.dc..contig_13659_4	2	2	1	NA	NA	NA	0	0	NA	NA	0	0	NA	NA	NA	0	0	VOG01409	Uncharacterized protein L12	44.1	5.2e-11	NA	NA	0	0	NA	NA	0	0
ERX943721.61.fa.dc..contig_21_16	2	2	1	NA	NA	NA	0	0	PF08793	2-cysteine adaptor domain	42.9	1.7e-10	NA	NA	NA	0	0	VOG00152	Putative serine/threonine-protein kinase 019R	27.6	5.1e-06	NA	NA	0	0	NA	NA	0	0
ERX943721.61.fa.dc..contig_1057_40	2	2	1	NA	NA	NA	0	0	PF08793	2-cysteine adaptor domain	34.3	8.7e-08	NA	NA	NA	0	0	VOG00152	Putative serine/threonine-protein kinase 019R	35.8	1.7e-08	NA	NA	0	0	NA	NA	0	0
SRX211342.63.fa.dc..contig_154442_2	2	2	1	COG0229	O	Peptide methionine sulfoxide reductase MsrB	64	1.8e-17	PF00415	Regulator of chromosome condensation (RCC1) repeat	188.4	9.4e-56	COG0229	O	)-reductase	64	1.8e-17	VOG00199	Regulator of chromosome condensation	342.2	2.1e-101	NA	NA	0	0	NA	NA	0	0
ERX555947.21.fa.dc..contig_30143_29	2	2	1	NA	NA	NA	0	0	PF01391	Collagen triple helix repeat (20 copies)	126.1	1.5e-36	NA	NA	NA	0	0	VOG01212	Collagen-like protein 2	161.6	9.5e-47	NA	NA	0	0	ENOG411EPCM	Collagen triple helix repeat (20 copies)	104.1	3.4e-29
ERX555947.21.fa.dc..contig_5453_5	3	3	1	NA	NA	NA	0	0	PF05050	Methyltransferase FkbM domain	125.2	1.2e-35	NA	NA	NA	0	0	VOG01649	REFSEQ hypothetical protein	95.8	1.3e-26	TIGR01444	methyltransferase, FkbM family	142.2	6.3e-41	NA	NA	0	0
ERX289005.60.fa.dc..contig_53108_4	2	2	1	COG0229	O	Peptide methionine sulfoxide reductase MsrB	26.7	3e-06	PF07699	Putative ephrin-receptor like	63.9	3.7e-17	COG0229	O	)-reductase	26.7	3e-06	NA	NA	0	0	NA	NA	0	0	NA	NA	0	0
GCA_002354965.1_ViralProj406966..MF503315.1_9	2	2	1	NA	NA	NA	0	0	PF01335	Death effector domain	69.7	8.8e-19	NA	NA	NA	0	0	VOG04632	Viral CASP8 and FADD-like apoptosis regulator	103.4	5.1e-29	NA	NA	0	0	NA	NA	0	0
ERX943715.2.fa.dc..contig_3734_5	2	2	1	NA	NA	NA	0	0	PF00141	Peroxidase	60.6	8.1e-16	NA	NA	NA	0	0	NA	NA	0	0	NA	NA	0	0	NA	NA	0	0
ERX682739.20.fa.dc..contig_9424_27	2	2	1	NA	NA	NA	0	0	NA	NA	0	0	NA	NA	NA	0	0	VOG00640	Uncharacterized protein MJ0014	31.4	4.5e-07	NA	NA	0	0	NA	NA	0	0
GCA_003333145.1_ASM333314v1..HQ704803.1_59	2	2	1	NA	NA	NA	0	0	PF00386	C1q domain	61.3	4.7e-16	NA	NA	NA	0	0	VOG22246	REFSEQ C1q domain-containing protein	45.4	4e-11	NA	NA	0	0	NA	NA	0	0
SRX331950.30.fa.dc..contig_11931_1	2	2	1	NA	NA	NA	0	0	PF00431	CUB domain	35	6.7e-08	NA	NA	NA	0	0	VOG06700	REFSEQ hypothetical protein	36.7	8.5e-09	NA	NA	0	0	NA	NA	0	0
ERX556059.13.fa.dc..contig_2634_16	2	2	1	COG2112	T	Predicted Ser/Thr protein kinase	33.3	1e-07	PF00069	Protein kinase domain	33.8	9.7e-08	COG2112	T	serine threonine protein kinase	33.3	1e-07	NA	NA	0	0	TIGR03724	Kae1-associated kinase Bud32	30.5	1e-06	ENOG411EP6Y	protein serine/threonine kinase activity	29.2	2.4e-06
SRX802202.129.fa.dc..contig_8127_13	2	2	1	NA	NA	NA	0	0	NA	NA	0	0	NA	NA	NA	0	0	VOG06006	REFSEQ hypothetical protein	31.8	3e-07	NA	NA	0	0	NA	NA	0	0
SRX514547.24.fa.dc..contig_1713_46	2	2	1	NA	NA	NA	0	0	NA	NA	0	0	NA	NA	NA	0	0	VOG08325	REFSEQ hypothetical protein	39.3	2.7e-09	NA	NA	0	0	NA	NA	0	0
ERX552244.9.fa.dc..contig_8865_87	2	2	1	NA	NA	NA	0	0	PF13578	Methyltransferase domain	40.4	2.2e-09	NA	NA	NA	0	0	NA	NA	0	0	NA	NA	0	0	NA	NA	0	0
ERX555965.60.fa.dc..contig_47552_12	2	2	1	NA	NA	NA	0	0	PF01755	Glycosyltransferase family 25 (LPS biosynthesis protein)	123.3	5.1e-35	NA	NA	NA	0	0	VOG02233	REFSEQ Glycosyltransferase family 2	257.9	9.1e-76	NA	NA	0	0	NA	NA	0	0
SRX330942.33.fa.dc..contig_178_62	3	3	0.78	NA	NA	NA	0	0	NA	NA	0	0	NA	NA	NA	0	0	VOG04180	REFSEQ hypothetical protein	35.8	3e-08	NA	NA	0	0	NA	NA	0	0
ERX943715.2.fa.dc..contig_1769_14	4	4	0.32	NA	NA	NA	0	0	NA	NA	0	0	NA	NA	NA	0	0	VOG06084	Uncharacterized protein 125R	44.7	3.8e-11	NA	NA	0	0	NA	NA	0	0
ERX556094.26.fa.dc..contig_15847_1	3	3	0.0935	COG0229	O	Peptide methionine sulfoxide reductase MsrB	82.1	6.2e-23	PF00415	Regulator of chromosome condensation (RCC1) repeat	134.1	8.4e-39	COG0229	O	)-reductase	82.1	6.2e-23	VOG08732	REFSEQ hypothetical protein	44.5	6.2e-11	NA	NA	0	0	NA	NA	0	0
ERX555952.65.fa.dc..contig_19684_2	2	2	1	COG0272	L	NAD-dependent DNA ligase	36.3	9.8e-09	NA	NA	0	0	COG0272	L	DNA ligase (NAD+) activity	36.3	9.8e-09	VOG02092	DNA ligase	57.9	3.1e-15	NA	NA	0	0	ENOG411EPEW	DNA ligase (NAD+) activity	30.6	5.4e-07
ERX556094.26.fa.dc..contig_26889_10	2	2	1	NA	NA	NA	0	0	PF13578	Methyltransferase domain	31.8	1.1e-06	NA	NA	NA	0	0	NA	NA	0	0	NA	NA	0	0	NA	NA	0	0
ERX555952.65.fa.dc..contig_73014_15	2	2	1	NA	NA	NA	0	0	PF12680	SnoaL-like domain	30.3	2.4e-06	NA	NA	NA	0	0	NA	NA	0	0	NA	NA	0	0	NA	NA	0	0
ERX555952.65.fa.dc..contig_50060_8	2	2	1	COG0424	Q	Predicted house-cleaning NTP pyrophosphatase, Maf/HAM1 superfamily	121.1	1.9e-34	PF02545	Maf-like protein	102.1	1.3e-28	COG0424	D	Maf-like protein	121.1	1.9e-34	NA	NA	0	0	TIGR00172	MAF protein	88.9	1.2e-24	NA	NA	0	0
ERX556094.26.fa.dc..contig_6482_13	2	2	1	COG1121	P	ABC-type Mn2+/Zn2+ transport system, ATPase component	47.7	5e-12	PF00005	ABC transporter	31.9	7.4e-07	COG1121	P	(ABC) transporter	47.7	5e-12	VOG00357	Elongation factor 3	29.5	8.8e-07	TIGR02673	cell division ATP-binding protein FtsE	42.3	2.7e-10	NA	NA	0	0
GCA_002966405.1_ASM296640v1..MF782455.1_762	2	2	1	NA	NA	NA	0	0	PF02825	WWE domain	32.9	3.2e-07	NA	NA	NA	0	0	NA	NA	0	0	NA	NA	0	0	NA	NA	0	0
SRX559902.76.fa.dc..contig_2851_18	3	3	0.263	NA	NA	NA	0	0	NA	NA	0	0	NA	NA	NA	0	0	VOG06465	REFSEQ hypothetical protein	45.9	1.4e-11	TIGR02452	TIGR02452 family protein	34.4	6.9e-08	NA	NA	0	0
GCA_002966405.1_ASM296640v1..MF782455.1_793	1	2	1	NA	NA	NA	0	0	NA	NA	0	0	NA	NA	NA	0	0	VOG00425	Probable ubiquitin-conjugating enzyme E2 L460	49.3	9.1e-13	NA	NA	0	0	NA	NA	0	0
ERX556299.34.fa.dc..contig_9919_2	8	8	0.238	NA	NA	NA	0	0	NA	NA	0	0	NA	NA	NA	0	0	VOG02265	REFSEQ hypothetical protein	117.8	2.6e-33	NA	NA	0	0	NA	NA	0	0
GCA_002966345.1_ASM296634v1..AP017644.1_136	4	4	0.18	NA	NA	NA	0	0	NA	NA	0	0	NA	NA	NA	0	0	VOG07664	Uncharacterized protein L110	330.8	4.9e-99	NA	NA	0	0	NA	NA	0	0
GCA_004156295.1_ASM415629v1..MG807320.1_954	4	4	0.214	NA	NA	NA	0	0	NA	NA	0	0	NA	NA	NA	0	0	VOG02096	Uncharacterized protein L15	150.6	8.3e-44	NA	NA	0	0	NA	NA	0	0
GCA_004156275.1_ASM415627v1..MG807319.1_1098	5	5	0.466	NA	NA	NA	0	0	NA	NA	0	0	NA	NA	NA	0	0	VOG05694	Uncharacterized protein L805	291.2	1.4e-86	NA	NA	0	0	NA	NA	0	0
GCA_002966435.1_ASM296643v1..KC008572.1_22	2	2	1	NA	NA	NA	0	0	NA	NA	0	0	NA	NA	NA	0	0	VOG01525	Uncharacterized protein R24	166	3.8e-48	NA	NA	0	0	NA	NA	0	0
SRX327520.277.fa.dc..contig_24408_10	2	2	1	NA	NA	NA	0	0	PF05406	WGR domain	97.4	1.7e-27	NA	NA	NA	0	0	NA	NA	0	0	NA	NA	0	0	NA	NA	0	0
GCA_004156275.1_ASM415627v1..MG807319.1_953	2	2	1	NA	NA	NA	0	0	NA	NA	0	0	NA	NA	NA	0	0	VOG07611	REFSEQ hypothetical protein	38.7	3.1e-09	NA	NA	0	0	NA	NA	0	0
GCA_002966195.1_ASM296619v1..MG779386.1_23	2	2	1	NA	NA	NA	0	0	NA	NA	0	0	NA	NA	NA	0	0	VOG07884	Uncharacterized protein R40	37	1.3e-08	NA	NA	0	0	NA	NA	0	0
GCA_004156275.1_ASM415627v1..MG807319.1_973	2	2	1	NA	NA	NA	0	0	NA	NA	0	0	NA	NA	NA	0	0	VOG00328	Putative F-box and FNIP repeat-containing protein L60	136.8	5.6e-39	NA	NA	0	0	NA	NA	0	0
GCA_002966195.1_ASM296619v1..MG779387.1_23	2	2	1	NA	NA	NA	0	0	NA	NA	0	0	NA	NA	NA	0	0	VOG07660	REFSEQ hypothetical protein	334.5	5.8e-100	NA	NA	0	0	NA	NA	0	0
ERX552257.96.fa.dc..contig_31068_19	3	3	0.773	NA	NA	NA	0	0	PF03416	Peptidase family C54	132.8	6.4e-38	NA	NA	NA	0	0	NA	NA	0	0	NA	NA	0	0	NA	NA	0	0
GCA_003814085.1_ASM381408v1..MK072133.1_6	2	2	1	NA	NA	NA	0	0	PF02183	Homeobox associated leucine zipper	32.1	4.4e-07	NA	NA	NA	0	0	NA	NA	0	0	NA	NA	0	0	NA	NA	0	0
ERX556315.47.fa.dc..contig_10759_99	2	2	1	NA	NA	NA	0	0	PF13384	Homeodomain-like domain	33.9	8.6e-08	NA	NA	NA	0	0	NA	NA	0	0	NA	NA	0	0	NA	NA	0	0
SRX327520.277.fa.dc..contig_72304_27	2	2	1	COG1159	J	GTPase Era, involved in 16S rRNA processing	62.5	1.3e-16	PF00350	Dynamin family	45.9	2.7e-11	COG1159	S	An essential GTPase that binds both GDP and GTP, with rapid nucleotide exchange. Plays a role in 16S rRNA processing and 30S ribosomal subunit biogenesis and possibly also in cell cycle regulation and energy metabolism (By similarity)	62.5	1.3e-16	NA	NA	0	0	TIGR00231	small GTP-binding protein domain	33.9	1e-07	NA	NA	0	0
ERX556094.26.fa.dc..contig_3586_14	3	3	0.143	NA	NA	NA	0	0	PF11004	3-deoxy-D-manno-oct-2-ulosonic acid (Kdo) hydroxylase	33.1	1.5e-07	NA	NA	NA	0	0	NA	NA	0	0	NA	NA	0	0	NA	NA	0	0
ERX555952.65.fa.dc..contig_122937_14	2	2	1	NA	NA	NA	0	0	PF11746	Protein of unknown function (DUF3303)	66.7	7.8e-18	NA	NA	NA	0	0	NA	NA	0	0	NA	NA	0	0	NA	NA	0	0
ERX556088.21.fa.dc..contig_788_45	7	7	0.102	COG0859	M	ADP-heptose:LPS heptosyltransferase	52.6	7.7e-14	PF01075	Glycosyltransferase family 9 (heptosyltransferase)	35.7	2.5e-08	COG0859	M	heptosyltransferase	52.6	7.7e-14	NA	NA	0	0	NA	NA	0	0	NA	NA	0	0
ERX556094.26.fa.dc..contig_6702_17	5	5	0.577	COG0646	E	Methionine synthase I (cobalamin-dependent), methyltransferase domain	35.8	6.9e-09	PF02574	Homocysteine S-methyltransferase	84.9	3.5e-23	COG0646	E	homocysteine S-methyltransferase activity	35.8	6.9e-09	NA	NA	0	0	NA	NA	0	0	NA	NA	0	0
ERX556094.26.fa.dc..contig_11783_29	3	3	0.39	COG0404	E	Glycine cleavage system T protein (aminomethyltransferase)	397.2	6.6e-118	PF01571	Aminomethyltransferase folate-binding domain	301.2	2.5e-89	COG0404	E	The glycine cleavage system catalyzes the degradation of glycine (By similarity)	397.2	6.6e-118	NA	NA	0	0	TIGR00528	glycine cleavage system T protein	397.2	2.5e-118	NA	NA	0	0
SRX802077.79.fa.dc..contig_16726_5	5	5	0.482	COG0176	G	Transaldolase	245.2	3.5e-72	PF00923	Transaldolase/Fructose-6-phosphate aldolase	287.1	6.4e-85	COG0176	G	Transaldolase is important for the balance of metabolites in the pentose-phosphate pathway (By similarity)	245.2	3.5e-72	VOG04075	Probable transaldolase	79	1.5e-21	TIGR00874	transaldolase	365.2	1.3e-108	NA	NA	0	0
ERX556094.26.fa.dc..contig_85886_12	3	3	0.809	COG0498	E	Threonine synthase	362.7	2.2e-107	PF14821	Threonine synthase N terminus	65.4	1.8e-17	COG0498	E	threonine synthase	362.7	2.2e-107	NA	NA	0	0	TIGR00260	threonine synthase	257.6	7.1e-76	NA	NA	0	0
ERX556106.20.fa.dc..contig_567_44	9	9	0.28	COG0369	P	Sulfite reductase, alpha subunit (flavoprotein)	106.8	2.4e-30	PF00258	Flavodoxin	92.9	9e-26	COG0369	P	Component of the sulfite reductase complex that catalyzes the 6-electron reduction of sulfite to sulfide. This is one of several activities required for the biosynthesis of L- cysteine from sulfate. The flavoprotein component catalyzes the electron flow from NADPH - FAD - FMN to the hemoprotein component (By similarity)	106.8	2.4e-30	VOG01866	Protein NrdI	29.1	3.3e-06	TIGR01931	sulfite reductase [NADPH] flavoprotein, alpha-component	79.6	8.1e-22	NA	NA	0	0
ERX556094.26.fa.dc..contig_23989_10	3	3	0.159	COG0169	E	Shikimate 5-dehydrogenase	673.6	2.7e-201	PF01761	3-dehydroquinate synthase	250.1	8.8e-74	COG0169	E	shikimate dehydrogenase	673.6	2.7e-201	VOG06953	REFSEQ hypothetical protein	113.9	4.6e-32	TIGR01357	3-dehydroquinate synthase	278.5	3.5e-82	NA	NA	0	0
SRX802073.62.fa.dc..contig_18129_53	2	2	1	COG0807	H	GTP cyclohydrolase II	236.4	3.1e-69	PF00925	GTP cyclohydrolase II	166.8	1.3e-48	COG0807	H	Catalyzes the conversion of D-ribulose 5-phosphate to formate and 3,4-dihydroxy-2-butanone 4-phosphate (By similarity)	236.4	3.1e-69	NA	NA	0	0	TIGR00505	GTP cyclohydrolase II	187.4	8e-55	NA	NA	0	0
ERX288973.1.fa.dc..contig_2183_6	18	18	0.225	COG0235	G	Ribulose-5-phosphate 4-epimerase/Fuculose-1-phosphate aldolase	56.8	2.6e-15	PF00596	Class II Aldolase and Adducin N-terminal domain	64.3	6.1e-17	COG0235	G	Class II aldolase adducin	56.8	2.6e-15	NA	NA	0	0	TIGR03328	methylthioribulose-1-phosphate dehydratase	35.1	3.8e-08	NA	NA	0	0
ERX555952.65.fa.dc..contig_103328_5	2	2	1	NA	NA	NA	0	0	PF01391	Collagen triple helix repeat (20 copies)	37.4	7.3e-09	NA	NA	NA	0	0	VOG08737	REFSEQ hypothetical protein	58.9	1.9e-15	NA	NA	0	0	ENOG411EPCM	Collagen triple helix repeat (20 copies)	45.2	2.4e-11
GCA_000888735.1_ViralProj60053..HQ336222.2_218	2	2	1	NA	NA	NA	0	0	NA	NA	0	0	NA	NA	NA	0	0	VOG03490	Uncharacterized protein R736	49.1	1.8e-12	NA	NA	0	0	NA	NA	0	0
GCA_002966345.1_ASM296634v1..AP017644.1_223	2	2	1	NA	NA	NA	0	0	NA	NA	0	0	NA	NA	NA	0	0	VOG01629	REFSEQ hypothetical protein	47.4	7.5e-12	NA	NA	0	0	NA	NA	0	0
GCA_002966345.1_ASM296634v1..AP017644.1_226	2	2	1	NA	NA	NA	0	0	NA	NA	0	0	NA	NA	NA	0	0	VOG00023	Putative endonuclease	48.9	4.2e-12	NA	NA	0	0	NA	NA	0	0
GCA_000888735.1_ViralProj60053..HQ336222.2_235	2	2	1	NA	NA	NA	0	0	NA	NA	0	0	NA	NA	NA	0	0	VOG07611	REFSEQ hypothetical protein	80.7	5.2e-22	NA	NA	0	0	NA	NA	0	0
GCA_000888735.1_ViralProj60053..HQ336222.2_249	2	2	1	NA	NA	NA	0	0	PF12796	Ankyrin repeats (3 copies)	50.6	1e-12	NA	NA	NA	0	0	VOG00001	Putative ankyrin repeat protein L23	29.8	2.2e-06	NA	NA	0	0	NA	NA	0	0
GCA_002966345.1_ASM296634v1..AP017644.1_258	2	2	1	NA	NA	NA	0	0	NA	NA	0	0	NA	NA	NA	0	0	VOG00079	Putative BTB/POZ domain-containing protein R738	213.7	2.8e-62	NA	NA	0	0	NA	NA	0	0
GCA_002966345.1_ASM296634v1..AP017644.1_214	2	2	1	NA	NA	NA	0	0	NA	NA	0	0	NA	NA	NA	0	0	VOG00609	Putative ankyrin repeat protein FPV227	112.6	1.4e-31	NA	NA	0	0	NA	NA	0	0
GCA_002966345.1_ASM296634v1..AP017644.1_260	2	2	1	NA	NA	NA	0	0	NA	NA	0	0	NA	NA	NA	0	0	VOG00297	Uncharacterized protein L17	37.2	8.6e-09	NA	NA	0	0	NA	NA	0	0
GCA_002966345.1_ASM296634v1..AP017644.1_276	2	2	1	NA	NA	NA	0	0	NA	NA	0	0	NA	NA	NA	0	0	VOG01990	Uncharacterized protein L243	117.8	1.7e-33	NA	NA	0	0	NA	NA	0	0
GCA_000888735.1_ViralProj60053..HQ336222.2_311	2	2	1	COG0531	E	Amino acid transporter	33.7	1e-08	PF12796	Ankyrin repeats (3 copies)	123.6	1.6e-35	COG0531	E	amino acid	33.7	1e-08	VOG02277	Ankyrin repeat protein C9L	968.3	7.8e-291	NA	NA	0	0	ENOG411EPCP	NA	124.6	1.9e-35
GCA_002966345.1_ASM296634v1..AP017644.1_20	2	2	1	NA	NA	NA	0	0	NA	NA	0	0	NA	NA	NA	0	0	VOG00951	Uncharacterized protein R9	44.7	4.9e-11	NA	NA	0	0	NA	NA	0	0
GCA_002966345.1_ASM296634v1..AP017644.1_154	2	2	1	NA	NA	NA	0	0	PF12937	F-box-like	38.9	2.6e-09	NA	NA	NA	0	0	VOG07655	Putative F-box protein L127	128.1	1.8e-36	NA	NA	0	0	NA	NA	0	0
GCA_002966345.1_ASM296634v1..AP017644.1_163	2	2	1	NA	NA	NA	0	0	NA	NA	0	0	NA	NA	NA	0	0	VOG02120	Uncharacterized protein L144	53.1	2.1e-13	NA	NA	0	0	NA	NA	0	0
GCA_000888735.1_ViralProj60053..HQ336222.2_165	2	2	1	NA	NA	NA	0	0	NA	NA	0	0	NA	NA	NA	0	0	VOG07626	Uncharacterized protein R358	72.7	1.2e-19	NA	NA	0	0	NA	NA	0	0
GCA_002966345.1_ASM296634v1..AP017644.1_167	2	2	1	NA	NA	NA	0	0	NA	NA	0	0	NA	NA	NA	0	0	VOG07626	Uncharacterized protein R358	56.8	8.3e-15	NA	NA	0	0	NA	NA	0	0
GCA_002966345.1_ASM296634v1..AP017644.1_186	2	2	1	NA	NA	NA	0	0	NA	NA	0	0	NA	NA	NA	0	0	VOG07601	Uncharacterized protein L157	655.4	3.9e-196	NA	NA	0	0	NA	NA	0	0
GCA_000888735.1_ViralProj60053..HQ336222.2_191	2	2	1	NA	NA	NA	0	0	PF05725	FNIP Repeat	117.5	9.2e-34	NA	NA	NA	0	0	VOG00033	Putative F-box and FNIP repeat-containing protein L60	182.5	5.5e-53	NA	NA	0	0	ENOG411EPKS	FNIP Repeat	114.6	1.6e-32
GCA_000888735.1_ViralProj60053..HQ336222.2_197	2	2	1	NA	NA	NA	0	0	NA	NA	0	0	NA	NA	NA	0	0	VOG00328	Putative F-box and FNIP repeat-containing protein L60	176.8	3.5e-51	NA	NA	0	0	NA	NA	0	0
GCA_002966345.1_ASM296634v1..AP017644.1_206	2	2	1	NA	NA	NA	0	0	NA	NA	0	0	NA	NA	NA	0	0	VOG00609	Putative ankyrin repeat protein FPV227	100	9.2e-28	NA	NA	0	0	NA	NA	0	0
GCA_000888735.1_ViralProj60053..HQ336222.2_207	2	2	1	NA	NA	NA	0	0	NA	NA	0	0	NA	NA	NA	0	0	VOG00609	Putative ankyrin repeat protein FPV227	113	1e-31	NA	NA	0	0	NA	NA	0	0
GCA_002966345.1_ASM296634v1..AP017644.1_208	2	2	1	NA	NA	NA	0	0	NA	NA	0	0	NA	NA	NA	0	0	VOG00609	Putative ankyrin repeat protein FPV227	102.1	2.2e-28	NA	NA	0	0	NA	NA	0	0
GCA_002966345.1_ASM296634v1..AP017644.1_210	2	2	1	NA	NA	NA	0	0	NA	NA	0	0	NA	NA	NA	0	0	VOG00609	Putative ankyrin repeat protein FPV227	118.5	2.1e-33	NA	NA	0	0	NA	NA	0	0
GCA_002966345.1_ASM296634v1..AP017644.1_211	2	2	1	NA	NA	NA	0	0	NA	NA	0	0	NA	NA	NA	0	0	VOG00609	Putative ankyrin repeat protein FPV227	105.6	1.8e-29	NA	NA	0	0	NA	NA	0	0
GCA_002966345.1_ASM296634v1..AP017644.1_212	2	2	1	NA	NA	NA	0	0	NA	NA	0	0	NA	NA	NA	0	0	VOG00609	Putative ankyrin repeat protein FPV227	117.9	3.3e-33	NA	NA	0	0	NA	NA	0	0
GCA_000888735.1_ViralProj60053..HQ336222.2_213	2	2	1	NA	NA	NA	0	0	NA	NA	0	0	NA	NA	NA	0	0	VOG00609	Putative ankyrin repeat protein FPV227	111.4	3.1e-31	NA	NA	0	0	NA	NA	0	0
GCA_000888735.1_ViralProj60053..HQ336222.2_54	2	2	1	NA	NA	NA	0	0	NA	NA	0	0	NA	NA	NA	0	0	VOG05456	Uncharacterized protein R874	77.5	5.3e-21	NA	NA	0	0	NA	NA	0	0
GCA_002966345.1_ASM296634v1..AP017644.1_599	2	2	1	NA	NA	NA	0	0	PF02214	BTB/POZ domain	32.8	2.9e-07	NA	NA	NA	0	0	VOG02009	Putative BTB/POZ domain-containing protein L275	145.1	1.8e-41	NA	NA	0	0	NA	NA	0	0
GCA_002966345.1_ASM296634v1..AP017644.1_603	2	2	1	NA	NA	NA	0	0	NA	NA	0	0	NA	NA	NA	0	0	VOG05621	HMG box-containing protein R545	329.6	8.6e-98	NA	NA	0	0	NA	NA	0	0
GCA_002966345.1_ASM296634v1..AP017644.1_626	2	2	1	NA	NA	NA	0	0	NA	NA	0	0	NA	NA	NA	0	0	VOG00401	SPBc2 prophage-derived putative antirepressor protein YoqD	29.4	4.1e-06	NA	NA	0	0	NA	NA	0	0
GCA_002966345.1_ASM296634v1..AP017644.1_637	2	2	1	NA	NA	NA	0	0	PF12796	Ankyrin repeats (3 copies)	34.1	1.4e-07	NA	NA	NA	0	0	VOG00002	Putative ankyrin repeat protein FPV162	58.2	4.6e-15	NA	NA	0	0	NA	NA	0	0
GCA_000888735.1_ViralProj60053..HQ336222.2_639	2	2	1	NA	NA	NA	0	0	PF12796	Ankyrin repeats (3 copies)	52.2	3.2e-13	NA	NA	NA	0	0	VOG00001	Putative ankyrin repeat protein L23	61.2	5.7e-16	NA	NA	0	0	ENOG411EPMR	Ankyrin repeats (3 copies)	43.4	1.2e-10
GCA_000888735.1_ViralProj60053..HQ336222.2_640	2	2	1	NA	NA	NA	0	0	PF12796	Ankyrin repeats (3 copies)	43.4	1.8e-10	NA	NA	NA	0	0	VOG00001	Putative ankyrin repeat protein L23	31.9	4.8e-07	NA	NA	0	0	NA	NA	0	0
GCA_000888735.1_ViralProj60053..HQ336222.2_672	2	2	1	NA	NA	NA	0	0	NA	NA	0	0	NA	NA	NA	0	0	VOG05647	Uncharacterized protein R610	414.1	1.3e-123	NA	NA	0	0	NA	NA	0	0
GCA_002966345.1_ASM296634v1..AP017644.1_688	2	2	1	NA	NA	NA	0	0	NA	NA	0	0	NA	NA	NA	0	0	VOG05656	Uncharacterized protein R627	713.2	9.9e-214	NA	NA	0	0	NA	NA	0	0
GCA_000888735.1_ViralProj60053..HQ336222.2_468	2	2	1	NA	NA	NA	0	0	NA	NA	0	0	NA	NA	NA	0	0	VOG07876	Uncharacterized protein R422	409.5	2.2e-122	NA	NA	0	0	NA	NA	0	0
GCA_000888735.1_ViralProj60053..HQ336222.2_36	2	2	1	NA	NA	NA	0	0	NA	NA	0	0	NA	NA	NA	0	0	VOG02888	Uncharacterized protein L54	66.6	1.1e-17	NA	NA	0	0	NA	NA	0	0
GCA_002966345.1_ASM296634v1..AP017644.1_380	2	2	1	NA	NA	NA	0	0	NA	NA	0	0	NA	NA	NA	0	0	VOG05591	REFSEQ hypothetical protein	426.5	4.2e-127	NA	NA	0	0	NA	NA	0	0
GCA_002966345.1_ASM296634v1..AP017644.1_388	2	2	1	NA	NA	NA	0	0	PF00400	WD domain, G-beta repeat	30.7	1.7e-06	NA	NA	NA	0	0	VOG00079	Putative BTB/POZ domain-containing protein R738	84.3	4.7e-23	NA	NA	0	0	NA	NA	0	0
GCA_002966345.1_ASM296634v1..AP017644.1_39	2	2	1	NA	NA	NA	0	0	NA	NA	0	0	NA	NA	NA	0	0	VOG02888	Uncharacterized protein L54	91.7	2.3e-25	NA	NA	0	0	NA	NA	0	0
GCA_002966345.1_ASM296634v1..AP017644.1_41	2	2	1	NA	NA	NA	0	0	PF12299	Protein of unknown function (DUF3627)	120.2	1.3e-34	NA	NA	NA	0	0	VOG00096	Uncharacterized protein FPV236	43.3	1.6e-10	NA	NA	0	0	ENOG411EPQH	Protein of unknown function (DUF3627)	182.3	5.3e-53
GCA_000888735.1_ViralProj60053..HQ336222.2_445	2	2	1	NA	NA	NA	0	0	NA	NA	0	0	NA	NA	NA	0	0	VOG02891	Uncharacterized protein L399	439.6	1e-130	NA	NA	0	0	NA	NA	0	0
GCA_002966345.1_ASM296634v1..AP017644.1_149	2	2	1	NA	NA	NA	0	0	PF12796	Ankyrin repeats (3 copies)	35.5	5e-08	NA	NA	NA	0	0	VOG00002	Putative ankyrin repeat protein FPV162	64	7.8e-17	NA	NA	0	0	ENOG411EPMR	Ankyrin repeats (3 copies)	37.4	8.1e-09
GCA_002966345.1_ASM296634v1..AP017644.1_47	2	2	1	NA	NA	NA	0	0	NA	NA	0	0	NA	NA	NA	0	0	VOG00609	Putative ankyrin repeat protein FPV227	203.3	3.5e-59	NA	NA	0	0	NA	NA	0	0
GCA_000888735.1_ViralProj60053..HQ336222.2_485	2	2	1	NA	NA	NA	0	0	NA	NA	0	0	NA	NA	NA	0	0	VOG03532	REFSEQ hypothetical protein	42.5	2.2e-10	NA	NA	0	0	NA	NA	0	0
GCA_000888735.1_ViralProj60053..HQ336222.2_501	2	2	1	NA	NA	NA	0	0	NA	NA	0	0	NA	NA	NA	0	0	VOG05546	Uncharacterized protein L452	550.1	1.9e-164	NA	NA	0	0	NA	NA	0	0
GCA_002966345.1_ASM296634v1..AP017644.1_538	2	2	1	NA	NA	NA	0	0	NA	NA	0	0	NA	NA	NA	0	0	VOG05529	Uncharacterized protein L487	439.4	2.6e-131	NA	NA	0	0	NA	NA	0	0
ERX555967.111.fa.dc..contig_58202_5	5	5	0.487	NA	NA	NA	0	0	PF09564	NgoBV restriction endonuclease	38.6	3.5e-09	NA	NA	NA	0	0	NA	NA	0	0	NA	NA	0	0	NA	NA	0	0
ERX556094.26.fa.dc..contig_11783_30	2	2	1	NA	NA	NA	0	0	PF13620	Carboxypeptidase regulatory-like domain	35.3	4.8e-08	NA	NA	NA	0	0	NA	NA	0	0	TIGR04312	choice-of-anchor B domain	195	9.3e-57	NA	NA	0	0
ERX552256.53.fa.dc..contig_7795_47	2	2	1	NA	NA	NA	0	0	PF13306	Leucine rich repeats (6 copies)	35.3	4.2e-08	NA	NA	NA	0	0	NA	NA	0	0	NA	NA	0	0	NA	NA	0	0
ERX556315.47.fa.dc..contig_29033_4	3	3	0.916	COG1230	P	Co/Zn/Cd efflux system component	297.5	5.4e-88	PF01545	Cation efflux family	150.3	2.5e-43	COG1230	P	cation diffusion facilitator family transporter	297.5	5.4e-88	NA	NA	0	0	TIGR01297	cation diffusion facilitator family transporter	199	4.2e-58	NA	NA	0	0
ERX555935.69.fa.dc..contig_9812_3	4	4	0.125	COG0212	H	5-formyltetrahydrofolate cyclo-ligase	114.1	3.4e-32	PF01812	5-formyltetrahydrofolate cyclo-ligase family	88.5	2.1e-24	COG0212	H	5-formyltetrahydrofolate cyclo-ligase	114.1	3.4e-32	NA	NA	0	0	TIGR02727	5,10-methenyltetrahydrofolate synthetase	111.7	1.6e-31	NA	NA	0	0
SRX802202.149.fa.dc..contig_11699_38	6	6	0.28	COG1778	MR	3-deoxy-D-manno-octulosonate 8-phosphate phosphatase KdsC and related HAD superfamily phosphatases	105.1	1.4e-29	PF08282	haloacid dehalogenase-like hydrolase	32.7	2.7e-07	COG1778	S	3-deoxy-d-manno-octulosonate 8-phosphate phosphatase	105.1	1.4e-29	NA	NA	0	0	TIGR01670	3-deoxy-D-manno-octulosonate 8-phosphate phosphatase, YrbI family	96.4	6.4e-27	NA	NA	0	0
ERX556315.47.fa.dc..contig_152_85	2	2	1	COG0707	M	UDP-N-acetylglucosamine:LPS N-acetylglucosamine transferase	32.7	6.9e-08	NA	NA	0	0	COG0707	M	Cell wall formation. Catalyzes the transfer of a GlcNAc subunit on undecaprenyl-pyrophosphoryl-MurNAc-pentapeptide (lipid intermediate I) to form undecaprenyl-pyrophosphoryl-MurNAc- (pentapeptide)GlcNAc (lipid intermediate II) (By similarity)	32.7	6.9e-08	NA	NA	0	0	TIGR03590	pseudaminic acid biosynthesis-associated protein PseG	190.9	1.5e-55	NA	NA	0	0
ERX552270.116.fa.dc..contig_988_5	3	3	0.728	COG0542	O	ATP-dependent Clp protease ATP-binding subunit ClpA	591.8	1.5e-176	PF07724	AAA domain (Cdc48 subfamily)	162.5	4.4e-47	COG0542	O	ATP-dependent CLP protease ATP-binding subunit	591.8	1.5e-176	VOG01037	ATP-dependent Clp protease ATP-binding subunit ClpA	230.6	1.6e-67	TIGR03346	ATP-dependent chaperone ClpB	628.9	7e-188	ENOG411EP64	DNA helicase activity	37.2	6.9e-09
SRX559898.27.fa.dc..contig_1456_3	2	2	1	NA	NA	NA	0	0	NA	NA	0	0	NA	NA	NA	0	0	VOG08039	Uncharacterized protein V1	29.9	2.6e-06	NA	NA	0	0	NA	NA	0	0
ERX556059.41.fa.dc..contig_2918_75	2	2	1	COG0576	O	Molecular chaperone GrpE (heat shock protein)	150.4	4e-43	PF01025	GrpE	143.3	2.3e-41	COG0576	O	Participates actively in the response to hyperosmotic and heat shock by preventing the aggregation of stress-denatured proteins, in association with DnaK and GrpE. It is the nucleotide exchange factor for DnaK and may function as a thermosensor. Unfolded proteins bind initially to DnaJ	150.4	4e-43	NA	NA	0	0	NA	NA	0	0	NA	NA	0	0
ERX556315.47.fa.dc..contig_4430_36	3	3	0.211	NA	NA	NA	0	0	PF03407	Nucleotide-diphospho-sugar transferase	32.3	4.2e-07	NA	NA	NA	0	0	NA	NA	0	0	NA	NA	0	0	NA	NA	0	0
ERX556315.47.fa.dc..contig_6379_4	2	2	1	NA	NA	NA	0	0	PF16261	Domain of unknown function (DUF4915)	319.6	9.2e-95	NA	NA	NA	0	0	NA	NA	0	0	TIGR03032	TIGR03032 family protein	307.3	4.7e-91	NA	NA	0	0
ERX552254.13.fa.dc..contig_4478_29	2	2	1	NA	NA	NA	0	0	NA	NA	0	0	NA	NA	NA	0	0	VOG00551	E3 ubiquitin-protein ligase ICP0	31.5	7.1e-07	NA	NA	0	0	NA	NA	0	0
ERX556094.26.fa.dc..contig_35654_34	2	2	1	NA	NA	NA	0	0	PF00225	Kinesin motor domain	39.9	1.1e-09	NA	NA	NA	0	0	NA	NA	0	0	NA	NA	0	0	NA	NA	0	0
SRX559898.27.fa.dc..contig_13171_35	3	3	0.0399	NA	NA	NA	0	0	PF16313	Met-zincin	81.9	2.1e-22	NA	NA	NA	0	0	NA	NA	0	0	NA	NA	0	0	NA	NA	0	0
ERX556094.26.fa.dc..contig_32227_8	2	2	1	NA	NA	NA	0	0	PF14349	Motility related/secretion protein	613.1	2e-183	NA	NA	NA	0	0	NA	NA	0	0	TIGR04189	cell surface protein SprA	2396.9	0	NA	NA	0	0
ERX556094.26.fa.dc..contig_20063_6	2	2	1	COG0156	H	7-keto-8-aminopelargonate synthetase or related enzyme	281.4	3e-83	PF00155	Aminotransferase class I and II	109.2	1.1e-30	COG0156	H	8-Amino-7-oxononanoate synthase	281.4	3e-83	NA	NA	0	0	TIGR00858	8-amino-7-oxononanoate synthase	227.2	1.1e-66	NA	NA	0	0
ERX556091.17.fa.dc..contig_534_1	3	3	0.862	NA	NA	NA	0	0	NA	NA	0	0	NA	NA	NA	0	0	VOG06509	REFSEQ Phytanoyl-CoA dioxygenase	51.4	4.8e-13	NA	NA	0	0	NA	NA	0	0
GCA_002966345.1_ASM296634v1..AP017644.1_100	2	2	1	NA	NA	NA	0	0	NA	NA	0	0	NA	NA	NA	0	0	VOG07662	REFSEQ hypothetical protein	29.6	2.5e-06	NA	NA	0	0	NA	NA	0	0
GCA_000888735.1_ViralProj60053..HQ336222.2_977	3	3	0.231	NA	NA	NA	0	0	PF12796	Ankyrin repeats (3 copies)	37.4	1.3e-08	NA	NA	NA	0	0	VOG02528	Putative ankyrin repeat protein L715	49.5	1.6e-12	NA	NA	0	0	ENOG411EPCP	NA	35.9	1.5e-08
GCA_000888735.1_ViralProj60053..HQ336222.2_409	4	4	0.303	COG0463	M	Glycosyltransferase involved in cell wall bisynthesis	37.4	7.1e-10	PF00535	Glycosyl transferase family 2	33.4	1.6e-07	COG0463	M	Glycosyl transferase, family 2	37.4	7.1e-10	VOG02012	REFSEQ glycosyltransferase	72.9	1.2e-19	NA	NA	0	0	NA	NA	0	0
GCA_000888735.1_ViralProj60053..HQ336222.2_205	2	2	1	NA	NA	NA	0	0	NA	NA	0	0	NA	NA	NA	0	0	VOG00609	Putative ankyrin repeat protein FPV227	46.4	1.9e-11	NA	NA	0	0	NA	NA	0	0
GCA_000888735.1_ViralProj60053..HQ336222.2_815	4	4	0.203	NA	NA	NA	0	0	NA	NA	0	0	NA	NA	NA	0	0	VOG03490	Uncharacterized protein R736	379.4	4.3e-113	NA	NA	0	0	NA	NA	0	0
GCA_002966345.1_ASM296634v1..AP017644.1_899	4	4	0.167	NA	NA	NA	0	0	NA	NA	0	0	NA	NA	NA	0	0	VOG07872	Uncharacterized protein R814	520.8	4.6e-156	NA	NA	0	0	NA	NA	0	0
GCA_000888735.1_ViralProj60053..HQ336222.2_11	3	3	0.232	NA	NA	NA	0	0	PF13455	Meiotically up-regulated gene 113	31.9	7.3e-07	NA	NA	NA	0	0	VOG00951	Uncharacterized protein R9	390.7	1.6e-116	NA	NA	0	0	NA	NA	0	0
GCA_004156295.1_ASM415629v1..MG807320.1_986	3	4	0.273	NA	NA	NA	0	0	NA	NA	0	0	NA	NA	NA	0	0	VOG00951	Uncharacterized protein R9	195.3	6e-57	NA	NA	0	0	NA	NA	0	0
GCA_002966345.1_ASM296634v1..AP017644.1_106	2	2	1	NA	NA	NA	0	0	NA	NA	0	0	NA	NA	NA	0	0	VOG01525	Uncharacterized protein R24	110	5.6e-31	NA	NA	0	0	NA	NA	0	0
GCA_002966345.1_ASM296634v1..AP017644.1_112	2	2	1	NA	NA	NA	0	0	PF00400	WD domain, G-beta repeat	29.8	3.4e-06	NA	NA	NA	0	0	NA	NA	0	0	NA	NA	0	0	NA	NA	0	0
GCA_002966345.1_ASM296634v1..AP017644.1_113	2	2	1	NA	NA	NA	0	0	NA	NA	0	0	NA	NA	NA	0	0	VOG00079	Putative BTB/POZ domain-containing protein R738	140.6	4.1e-40	NA	NA	0	0	NA	NA	0	0
GCA_002966345.1_ASM296634v1..AP017644.1_134	2	2	1	NA	NA	NA	0	0	NA	NA	0	0	NA	NA	NA	0	0	VOG00264	Probable DNA polymerase sliding clamp 1	79.8	9.1e-22	NA	NA	0	0	ENOG411ENWQ	Proliferating cell nuclear antigen, N-terminal domain	51.2	4.8e-13
GCA_001678255.1_ViralProj326525..KX353311.2_6	2	2	1	NA	NA	NA	0	0	NA	NA	0	0	NA	NA	NA	0	0	VOG09255	REFSEQ hypothetical protein	246.8	1.9e-73	NA	NA	0	0	NA	NA	0	0
GCA_003814185.1_ASM381418v1..MK072444.1_26	2	2	1	NA	NA	NA	0	0	NA	NA	0	0	NA	NA	NA	0	0	VOG08511	REFSEQ hypothetical protein	44.3	7.1e-11	NA	NA	0	0	NA	NA	0	0
SRX802077.122.fa.dc..contig_52722_2	3	3	0.145	COG1077	D	Actin-like ATPase involved in cell morphogenesis	27.7	4.5e-06	PF00022	Actin	462.1	5.6e-138	COG1077	D	Rod shape-determining protein, MreB	27.7	4.5e-06	NA	NA	0	0	NA	NA	0	0	NA	NA	0	0
SRX802963.109.fa.dc..contig_44307_2	3	3	0.599	NA	NA	NA	0	0	NA	NA	0	0	NA	NA	NA	0	0	VOG00346	REFSEQ hypothetical protein	37.5	1e-08	NA	NA	0	0	NA	NA	0	0
SRX802189.61.fa.dc..contig_45561_1	2	2	1	NA	NA	NA	0	0	PF13448	Domain of unknown function (DUF4114)	65.9	2e-17	NA	NA	NA	0	0	NA	NA	0	0	TIGR04456	NA	50.5	1.4e-12	NA	NA	0	0
GCA_004156275.1_ASM415627v1..MG807319.1_773	5	5	0.401	NA	NA	NA	0	0	NA	NA	0	0	NA	NA	NA	0	0	VOG07639	REFSEQ hypothetical protein	269.3	2.6e-80	NA	NA	0	0	NA	NA	0	0
GCA_002966435.1_ASM296643v1..KC008572.1_299	8	8	0.388	NA	NA	NA	0	0	NA	NA	0	0	NA	NA	NA	0	0	VOG05637	Uncharacterized protein L590	375.3	2.7e-112	NA	NA	0	0	NA	NA	0	0
GCA_002966485.1_ASM296648v1..KY523104.1_563	8	8	0.257	NA	NA	NA	0	0	PF13091	PLD-like domain	31.9	4.6e-07	NA	NA	NA	0	0	VOG05571	Uncharacterized protein L381	331.4	9.5e-99	NA	NA	0	0	NA	NA	0	0
GCA_002966485.1_ASM296648v1..KY523104.1_918	2	2	1	COG0372	C	Citrate synthase	685.3	7.7e-205	PF16114	ATP citrate lyase citrate-binding	158.8	4.1e-46	COG0372	C	citrate synthase	685.3	7.7e-205	NA	NA	0	0	TIGR01019	succinyl-CoA synthetase, alpha subunit	129.9	5e-37	NA	NA	0	0
GCA_003814065.1_ASM381406v1..MK072070.1_56	2	2	1	NA	NA	NA	0	0	PF07366	SnoaL-like polyketide cyclase	74.8	2.2e-20	NA	NA	NA	0	0	NA	NA	0	0	NA	NA	0	0	NA	NA	0	0
GCA_002966435.1_ASM296643v1..KC008572.1_118	7	7	0.151	NA	NA	NA	0	0	NA	NA	0	0	NA	NA	NA	0	0	VOG05464	Uncharacterized protein R150	576.3	1.4e-172	NA	NA	0	0	NA	NA	0	0
GCA_004156275.1_ASM415627v1..MG807319.1_866	7	7	0.497	NA	NA	NA	0	0	NA	NA	0	0	NA	NA	NA	0	0	VOG05676	REFSEQ hypothetical protein	160.2	4.5e-47	NA	NA	0	0	NA	NA	0	0
GCA_002966435.1_ASM296643v1..KC008572.1_138	5	5	0.552	NA	NA	NA	0	0	PF03576	Peptidase family S58	69.8	1.3e-18	NA	NA	NA	0	0	VOG07647	REFSEQ endotype 6-aminohexanoat-oligomer hydrolase	703.5	1.6e-211	NA	NA	0	0	NA	NA	0	0
GCA_003814185.1_ASM381418v1..MK072485.1_2	8	8	0.315	NA	NA	NA	0	0	NA	NA	0	0	NA	NA	NA	0	0	VOG05511	Uncharacterized protein R255	256	1.7e-75	NA	NA	0	0	NA	NA	0	0
GCA_002966195.1_ASM296619v1..MG779368.1_2	5	5	0.448	NA	NA	NA	0	0	NA	NA	0	0	NA	NA	NA	0	0	VOG07637	REFSEQ hypothetical protein	889.9	9.9e-268	NA	NA	0	0	NA	NA	0	0
GCA_002966345.1_ASM296634v1..AP017644.1_667	7	7	0.17	NA	NA	NA	0	0	NA	NA	0	0	NA	NA	NA	0	0	VOG05644	Uncharacterized protein L606	292.7	6.6e-87	NA	NA	0	0	NA	NA	0	0
GCA_002966435.1_ASM296643v1..KC008572.1_305	7	7	0.362	NA	NA	NA	0	0	NA	NA	0	0	NA	NA	NA	0	0	VOG05634	Uncharacterized protein L582	281.2	1.2e-83	NA	NA	0	0	NA	NA	0	0
GCA_004156295.1_ASM415629v1..MG807320.1_666	5	5	0.612	NA	NA	NA	0	0	NA	NA	0	0	NA	NA	NA	0	0	VOG07630	REFSEQ hypothetical protein	173.9	2.7e-51	NA	NA	0	0	NA	NA	0	0
GCA_002966435.1_ASM296643v1..KC008572.1_333	7	7	0.288	NA	NA	NA	0	0	NA	NA	0	0	NA	NA	NA	0	0	VOG05625	Uncharacterized protein R553	893.1	2.8e-268	NA	NA	0	0	NA	NA	0	0
GCA_004156275.1_ASM415627v1..MG807319.1_661	7	7	0.498	NA	NA	NA	0	0	NA	NA	0	0	NA	NA	NA	0	0	VOG05624	Uncharacterized protein L552	557.3	2.7e-167	NA	NA	0	0	NA	NA	0	0
GCA_004156295.1_ASM415629v1..MG807320.1_650	7	7	0.319	NA	NA	NA	0	0	PF12796	Ankyrin repeats (3 copies)	37.8	9.8e-09	NA	NA	NA	0	0	VOG00001	Putative ankyrin repeat protein L23	49.8	1.7e-12	NA	NA	0	0	NA	NA	0	0
GCA_002966345.1_ASM296634v1..AP017644.1_607	6	6	0.146	NA	NA	NA	0	0	NA	NA	0	0	NA	NA	NA	0	0	VOG05623	Uncharacterized protein R549	517.5	5.9e-155	NA	NA	0	0	NA	NA	0	0
GCA_004156295.1_ASM415629v1..MG807320.1_250	8	8	0.361	NA	NA	NA	0	0	NA	NA	0	0	NA	NA	NA	0	0	VOG05491	Uncharacterized protein L723	349.9	2.6e-104	NA	NA	0	0	NA	NA	0	0
GCA_002966485.1_ASM296648v1..KY523104.1_1181	2	2	1	NA	NA	NA	0	0	PF00644	Poly(ADP-ribose) polymerase catalytic domain	32	3.9e-07	NA	NA	NA	0	0	NA	NA	0	0	NA	NA	0	0	NA	NA	0	0
GCA_002966195.1_ASM296619v1..MG779313.1_10	8	8	0.206	NA	NA	NA	0	0	NA	NA	0	0	NA	NA	NA	0	0	VOG05484	Uncharacterized protein R713	1550.2	0	NA	NA	0	0	NA	NA	0	0
GCA_002966195.1_ASM296619v1..MG779313.1_8	8	8	0.0951	NA	NA	NA	0	0	NA	NA	0	0	NA	NA	NA	0	0	VOG05482	Uncharacterized protein L711	509.4	1.9e-152	NA	NA	0	0	NA	NA	0	0
GCA_002966485.1_ASM296648v1..KY523104.1_1091	2	2	1	NA	NA	NA	0	0	NA	NA	0	0	NA	NA	NA	0	0	VOG07613	REFSEQ hypothetical protein	266.9	7.7e-79	NA	NA	0	0	NA	NA	0	0
GCA_002966435.1_ASM296643v1..KC008572.1_691	8	8	0.493	NA	NA	NA	0	0	NA	NA	0	0	NA	NA	NA	0	0	VOG05509	Uncharacterized protein L236	255.1	8.1e-76	NA	NA	0	0	NA	NA	0	0
GCA_000888735.1_ViralProj60053..HQ336222.2_748	8	8	0.212	NA	NA	NA	0	0	NA	NA	0	0	NA	NA	NA	0	0	VOG05469	Uncharacterized protein L676	236.3	5.9e-70	NA	NA	0	0	NA	NA	0	0
GCA_004156275.1_ASM415627v1..MG807319.1_301	8	8	0.348	NA	NA	NA	0	0	PF07264	Etoposide-induced protein 2.4 (EI24)	38	8.9e-09	NA	NA	NA	0	0	VOG05498	Uncharacterized protein L211	459.7	1.4e-137	NA	NA	0	0	NA	NA	0	0
GCA_003814185.1_ASM381418v1..MK072462.1_10	2	2	1	NA	NA	NA	0	0	NA	NA	0	0	NA	NA	NA	0	0	VOG05491	Uncharacterized protein L723	32.7	2.9e-07	NA	NA	0	0	NA	NA	0	0
GCA_002966195.1_ASM296619v1..MG779356.1_2	7	7	0.343	NA	NA	NA	0	0	NA	NA	0	0	NA	NA	NA	0	0	VOG05618	REFSEQ hypothetical protein	856.7	2.8e-257	NA	NA	0	0	NA	NA	0	0
SRX327520.39.fa.dc..contig_168552_6	5	5	0.154	NA	NA	NA	0	0	NA	NA	0	0	NA	NA	NA	0	0	VOG19044	REFSEQ hypothetical protein	60.1	9.9e-16	NA	NA	0	0	NA	NA	0	0
GCA_004156295.1_ASM415629v1..MG807320.1_294	6	6	0.547	NA	NA	NA	0	0	NA	NA	0	0	NA	NA	NA	0	0	VOG07613	REFSEQ hypothetical protein	455.8	1.6e-136	NA	NA	0	0	NA	NA	0	0
GCA_004156275.1_ASM415627v1..MG807319.1_370	8	8	0.224	NA	NA	NA	0	0	NA	NA	0	0	NA	NA	NA	0	0	VOG05522	Uncharacterized protein R500	285.9	5.6e-85	NA	NA	0	0	NA	NA	0	0
ERX556315.47.fa.dc..contig_1335_69	3	3	0.496	NA	NA	NA	0	0	PF14243	Domain of unknown function (DUF4343)	85.4	1.7e-23	NA	NA	NA	0	0	VOG00938	REFSEQ hypothetical protein	45.1	5.5e-11	NA	NA	0	0	NA	NA	0	0
GCA_004156275.1_ASM415627v1..MG807319.1_630	8	8	0.297	NA	NA	NA	0	0	PF02214	BTB/POZ domain	54.9	3.8e-14	NA	NA	NA	0	0	VOG05613	Putative BTB/POZ domain-containing protein L520	1519.5	0	NA	NA	0	0	NA	NA	0	0
GCA_002966485.1_ASM296648v1..KY523104.1_463	8	8	0.164	NA	NA	NA	0	0	NA	NA	0	0	NA	NA	NA	0	0	VOG05588	Uncharacterized protein R342	148.3	1.3e-42	NA	NA	0	0	NA	NA	0	0
ERX552264.38.fa.dc..contig_10528_4	3	3	0.649	NA	NA	NA	0	0	PF01871	AMMECR1	40	1.3e-09	NA	NA	NA	0	0	NA	NA	0	0	TIGR04335	AmmeMemoRadiSam system protein A	35.2	3.3e-08	NA	NA	0	0
GCA_000888735.1_ViralProj60053..HQ336222.2_767	7	7	0.363	NA	NA	NA	0	0	NA	NA	0	0	NA	NA	NA	0	0	VOG05474	Uncharacterized protein R691	457.9	3.5e-137	NA	NA	0	0	NA	NA	0	0
GCA_000888735.1_ViralProj60053..HQ336222.2_321	6	6	0.234	NA	NA	NA	0	0	NA	NA	0	0	NA	NA	NA	0	0	VOG07656	Uncharacterized protein L278	256.7	1.5e-76	NA	NA	0	0	NA	NA	0	0
GCA_000888735.1_ViralProj60053..HQ336222.2_331	3	3	0.17	NA	NA	NA	0	0	PF00652	Ricin-type beta-trefoil lectin domain	46.4	2e-11	NA	NA	NA	0	0	VOG03373	Putative PAN domain-containing protein L775	28.3	4.9e-06	NA	NA	0	0	NA	NA	0	0
GCA_000888735.1_ViralProj60053..HQ336222.2_436	5	5	0.424	NA	NA	NA	0	0	NA	NA	0	0	NA	NA	NA	0	0	VOG07622	Uncharacterized protein L389	2269.9	0	NA	NA	0	0	NA	NA	0	0
GCA_002966405.1_ASM296640v1..MF782455.1_335	2	2	1	NA	NA	NA	0	0	PF10021	Uncharacterized protein conserved in bacteria (DUF2263)	58	6.2e-15	NA	NA	NA	0	0	NA	NA	0	0	TIGR02452	TIGR02452 family protein	36.2	1.9e-08	NA	NA	0	0
GCA_004156275.1_ASM415627v1..MG807319.1_243	6	6	0.355	NA	NA	NA	0	0	NA	NA	0	0	NA	NA	NA	0	0	VOG07605	REFSEQ hypothetical protein	163	6.1e-48	NA	NA	0	0	NA	NA	0	0
GCA_002966485.1_ASM296648v1..KY523104.1_1220	2	2	1	NA	NA	NA	0	0	PF07866	Protein of unknown function (DUF1653)	64.2	4.4e-17	NA	NA	NA	0	0	NA	NA	0	0	NA	NA	0	0	NA	NA	0	0
GCA_002966485.1_ASM296648v1..KY523104.1_382	2	2	1	NA	NA	NA	0	0	NA	NA	0	0	NA	NA	NA	0	0	VOG05519	Uncharacterized protein R505	72.1	1.8e-19	NA	NA	0	0	ENOG411EP00	NA	63.8	6.5e-17
GCA_002966485.1_ASM296648v1..KY523104.1_825	7	7	0.171	NA	NA	NA	0	0	NA	NA	0	0	NA	NA	NA	0	0	VOG05526	Uncharacterized protein L490	295.8	2.7e-87	NA	NA	0	0	NA	NA	0	0
GCA_004156275.1_ASM415627v1..MG807319.1_626	7	7	0.135	NA	NA	NA	0	0	NA	NA	0	0	NA	NA	NA	0	0	VOG05612	REFSEQ hypothetical protein	318.3	1.2e-94	NA	NA	0	0	NA	NA	0	0
GCA_002966435.1_ASM296643v1..KC008572.1_399	7	7	0.325	NA	NA	NA	0	0	NA	NA	0	0	NA	NA	NA	0	0	VOG05605	Uncharacterized protein R304	403.3	2.4e-120	NA	NA	0	0	NA	NA	0	0
GCA_002966345.1_ASM296634v1..AP017644.1_348	7	7	0.217	NA	NA	NA	0	0	NA	NA	0	0	NA	NA	NA	0	0	VOG05604	Uncharacterized protein R305	249.9	4.6e-74	NA	NA	0	0	NA	NA	0	0
GCA_002966435.1_ASM296643v1..KC008572.1_404	7	7	0.256	NA	NA	NA	0	0	NA	NA	0	0	NA	NA	NA	0	0	VOG05603	Uncharacterized protein L309	422.9	2.3e-126	NA	NA	0	0	NA	NA	0	0
GCA_002966485.1_ASM296648v1..KY523104.1_400	7	7	0.305	NA	NA	NA	0	0	NA	NA	0	0	NA	NA	NA	0	0	VOG05602	Uncharacterized protein L310	182.3	2.3e-53	NA	NA	0	0	NA	NA	0	0
GCA_002966195.1_ASM296619v1..MG779346.1_11	7	7	0.416	NA	NA	NA	0	0	NA	NA	0	0	NA	NA	NA	0	0	VOG05600	Uncharacterized protein R317	431.5	2.8e-129	NA	NA	0	0	NA	NA	0	0
GCA_002966195.1_ASM296619v1..MG779343.1_12	7	7	0.699	NA	NA	NA	0	0	PF00415	Regulator of chromosome condensation (RCC1) repeat	37.6	1.2e-08	NA	NA	NA	0	0	VOG05587	Uncharacterized protein R345	2203.5	0	NA	NA	0	0	NA	NA	0	0
GCA_004156275.1_ASM415627v1..MG807319.1_546	7	7	0.57	NA	NA	NA	0	0	NA	NA	0	0	NA	NA	NA	0	0	VOG05586	Uncharacterized protein R347	1030.4	0	NA	NA	0	0	NA	NA	0	0
GCA_002966485.1_ASM296648v1..KY523104.1_469	7	7	0.273	NA	NA	NA	0	0	NA	NA	0	0	NA	NA	NA	0	0	VOG05585	Uncharacterized protein R348	634.7	8e-190	NA	NA	0	0	NA	NA	0	0
GCA_002966485.1_ASM296648v1..KY523104.1_552	5	5	0.375	NA	NA	NA	0	0	PF00652	Ricin-type beta-trefoil lectin domain	49.4	2.2e-12	NA	NA	NA	0	0	VOG07623	REFSEQ hypothetical protein	499.5	4.7e-149	NA	NA	0	0	NA	NA	0	0
GCA_002966485.1_ASM296648v1..KY523104.1_782	7	7	0.108	NA	NA	NA	0	0	NA	NA	0	0	NA	NA	NA	0	0	VOG05534	Uncharacterized protein R473	122.2	1.2e-34	NA	NA	0	0	NA	NA	0	0
GCA_003814185.1_ASM381418v1..MK072454.1_4	8	8	0.361	NA	NA	NA	0	0	NA	NA	0	0	NA	NA	NA	0	0	VOG05645	Uncharacterized protein R607	335.3	1.1e-99	NA	NA	0	0	NA	NA	0	0
GCA_004156295.1_ASM415629v1..MG807320.1_330	7	7	0.272	NA	NA	NA	0	0	NA	NA	0	0	NA	NA	NA	0	0	VOG05513	Uncharacterized protein R257	582.1	1e-174	NA	NA	0	0	NA	NA	0	0
GCA_004156275.1_ASM415627v1..MG807319.1_347	7	7	0.54	NA	NA	NA	0	0	NA	NA	0	0	NA	NA	NA	0	0	VOG05512	Uncharacterized protein L256	395.7	2.1e-118	NA	NA	0	0	NA	NA	0	0
GCA_004156295.1_ASM415629v1..MG807320.1_324	7	7	0.292	NA	NA	NA	0	0	NA	NA	0	0	NA	NA	NA	0	0	VOG07615	REFSEQ hypothetical protein	67.6	2.7e-18	NA	NA	0	0	NA	NA	0	0
GCA_004156275.1_ASM415627v1..MG807319.1_341	7	7	0.252	NA	NA	NA	0	0	NA	NA	0	0	NA	NA	NA	0	0	VOG05510	Uncharacterized protein R253	691.4	1.2e-207	NA	NA	0	0	NA	NA	0	0
GCA_004156275.1_ASM415627v1..MG807319.1_321	7	7	0.363	NA	NA	NA	0	0	NA	NA	0	0	NA	NA	NA	0	0	VOG05508	Uncharacterized protein L234	495.3	1.8e-148	NA	NA	0	0	NA	NA	0	0
GCA_004156295.1_ASM415629v1..MG807320.1_300	7	7	0.276	NA	NA	NA	0	0	NA	NA	0	0	NA	NA	NA	0	0	VOG05506	Uncharacterized protein L231	252.2	1.2e-74	NA	NA	0	0	NA	NA	0	0
GCA_002966345.1_ASM296634v1..AP017644.1_232	7	7	0.305	NA	NA	NA	0	0	NA	NA	0	0	NA	NA	NA	0	0	VOG07609	Uncharacterized protein R198	203.9	3.2e-60	NA	NA	0	0	NA	NA	0	0
GCA_002966485.1_ASM296648v1..KY523104.1_1234	7	7	0.542	NA	NA	NA	0	0	NA	NA	0	0	NA	NA	NA	0	0	VOG05493	Uncharacterized protein L725	362.1	4.8e-108	NA	NA	0	0	NA	NA	0	0
GCA_002966345.1_ASM296634v1..AP017644.1_798	7	7	0.578	COG0266	L	Formamidopyrimidine-DNA glycosylase	77.1	5.8e-21	PF06831	Formamidopyrimidine-DNA glycosylase H2TH domain	44.6	4.9e-11	COG0266	L	Involved in base excision repair of DNA damaged by oxidation or by mutagenic agents. Acts as DNA glycosylase that recognizes and removes damaged bases. Has a preference for oxidized purines, such as 7,8-dihydro-8-oxoguanine (8-oxoG). Has AP (apurinic apyrimidinic) lyase activity and introduces nicks in the DNA strand. Cleaves the DNA backbone by beta-delta elimination to generate a single-strand …	77.1	5.8e-21	VOG01637	Probable formamidopyrimidine-DNA glycosylase	312.3	1.4e-92	TIGR00577	formamidopyrimidine-DNA glycosylase (fpg)	58.3	3e-15	ENOG411EPKA	nucleotide-excision repair	32	3.8e-07
GCA_002966195.1_ASM296619v1..MG779323.1_25	10	10	0.24	NA	NA	NA	0	0	NA	NA	0	0	NA	NA	NA	0	0	VOG02391	Uncharacterized protein R261	98.3	1.8e-27	NA	NA	0	0	NA	NA	0	0
GCA_000916835.1_ViralProj237323..KF740664.1_2	5	5	0.0824	NA	NA	NA	0	0	NA	NA	0	0	NA	NA	NA	0	0	VOG06575	REFSEQ Hypothetical protein	808.8	6.1e-243	NA	NA	0	0	NA	NA	0	0
GCA_002892525.1_ASM289252v1..LT906555.1_840	2	2	1	COG1100	R	GTPase SAR1 family domain	24.8	3e-06	NA	NA	0	0	COG1100	S	GTP-binding Protein	24.8	3e-06	NA	NA	0	0	NA	NA	0	0	NA	NA	0	0
GCA_001654305.1_ViralProj323872..AP017398.1_416	4	4	0.543	NA	NA	NA	0	0	NA	NA	0	0	NA	NA	NA	0	0	VOG06733	REFSEQ hypothetical protein	196.7	2.7e-58	NA	NA	0	0	NA	NA	0	0
GCA_000916835.1_ViralProj237323..KF740664.1_138	2	2	1	NA	NA	NA	0	0	NA	NA	0	0	NA	NA	NA	0	0	VOG08090	REFSEQ hypothetical protein	382	3.8e-114	NA	NA	0	0	NA	NA	0	0
GCA_002892525.1_ASM289252v1..LT906555.1_656	2	2	1	NA	NA	NA	0	0	NA	NA	0	0	NA	NA	NA	0	0	VOG00018	REFSEQ hypothetical protein	56.5	1.4e-14	NA	NA	0	0	NA	NA	0	0
GCA_002116175.1_ViralProj381648..KX552040.1_287	6	6	0.395	COG0820	J	Adenine C2-methylase RlmN of 23S rRNA A2503 and tRNA A37	74.8	1.5e-20	PF04055	Radical SAM superfamily	30.8	1.6e-06	COG0820	J	rRNA (adenine-C2-)-methyltransferase activity	74.8	1.5e-20	VOG03801	Uncharacterized protein R756	485.5	2.7e-145	TIGR00048	23S rRNA m2A2503 methyltransferase	63	9.9e-17	NA	NA	0	0
ERX556043.42.fa.dc..contig_25152_1	3	3	0.985	NA	NA	NA	0	0	PF13481	AAA domain	115.6	8.9e-33	NA	NA	NA	0	0	VOG00504	REFSEQ primase/helicase	141.5	1.9e-40	NA	NA	0	0	NA	NA	0	0
GCA_002892525.1_ASM289252v1..LT906555.1_163	2	2	1	NA	NA	NA	0	0	NA	NA	0	0	NA	NA	NA	0	0	VOG08576	REFSEQ hypothetical protein	236.4	7.6e-70	NA	NA	0	0	NA	NA	0	0
SRX696246.4.fa.dc..contig_489_14	2	2	1	NA	NA	NA	0	0	PF03175	DNA polymerase type B, organellar and viral	95.1	1.9e-26	NA	NA	NA	0	0	NA	NA	0	0	NA	NA	0	0	NA	NA	0	0
GCA_000889395.1_ViralProj59783..GU244497.1_476	2	2	1	COG0790	T	TPR repeat	25.7	2.8e-06	PF13431	Tetratricopeptide repeat	31.6	5.5e-07	COG0790	S	Sel1 domain protein repeat-containing protein	25.7	2.8e-06	NA	NA	0	0	NA	NA	0	0	NA	NA	0	0
SRX802143.48.fa.dc..contig_143905_6	4	4	0.353	NA	NA	NA	0	0	NA	NA	0	0	NA	NA	NA	0	0	NA	NA	0	0	TIGR03019	FemAB-related protein, PEP-CTERM system-associated	30.4	8.6e-07	NA	NA	0	0
GCA_002966485.1_ASM296648v1..KY523104.1_424	8	8	0.297	NA	NA	NA	0	0	NA	NA	0	0	NA	NA	NA	0	0	VOG05598	Uncharacterized protein R321	168.5	7.6e-49	NA	NA	0	0	NA	NA	0	0
GCA_002966485.1_ASM296648v1..KY523104.1_1004	2	2	1	NA	NA	NA	0	0	NA	NA	0	0	NA	NA	NA	0	0	VOG07664	Uncharacterized protein L110	31.6	6.3e-07	NA	NA	0	0	NA	NA	0	0
GCA_002966435.1_ASM296643v1..KC008572.1_607	8	8	0.122	NA	NA	NA	0	0	NA	NA	0	0	NA	NA	NA	0	0	VOG05536	Uncharacterized protein L471	506.5	2.6e-151	NA	NA	0	0	NA	NA	0	0
GCA_002966435.1_ASM296643v1..KC008572.1_590	8	8	0.445	NA	NA	NA	0	0	NA	NA	0	0	NA	NA	NA	0	0	VOG05544	Uncharacterized protein R455	403.6	1e-120	NA	NA	0	0	NA	NA	0	0
GCA_004156275.1_ASM415627v1..MG807319.1_411	8	8	0.248	NA	NA	NA	0	0	NA	NA	0	0	NA	NA	NA	0	0	VOG05537	Uncharacterized protein R467	540.6	5.2e-162	NA	NA	0	0	NA	NA	0	0
GCA_000888735.1_ViralProj60053..HQ336222.2_515	8	8	0.423	NA	NA	NA	0	0	NA	NA	0	0	NA	NA	NA	0	0	VOG05538	Uncharacterized protein R466	714.3	1.8e-214	NA	NA	0	0	NA	NA	0	0
GCA_002966195.1_ASM296619v1..MG779351.1_2	8	8	0.171	NA	NA	NA	0	0	NA	NA	0	0	NA	NA	NA	0	0	VOG05611	Uncharacterized protein R514	281.4	1.2e-83	NA	NA	0	0	NA	NA	0	0
GCA_003814185.1_ASM381418v1..MK072446.1_9	2	2	1	NA	NA	NA	0	0	PF14938	Soluble NSF attachment protein, SNAP	32.6	2.5e-07	NA	NA	NA	0	0	NA	NA	0	0	NA	NA	0	0	NA	NA	0	0
GCA_000888735.1_ViralProj60053..HQ336222.2_489	8	8	0.151	NA	NA	NA	0	0	PF16903	Major capsid protein N-terminus	82.3	1.6e-22	NA	NA	NA	0	0	VOG05550	Probable capsid protein 3	2889.9	0	NA	NA	0	0	ENOG411EPMX	Large eukaryotic DNA virus major capsid protein	218.6	5.9e-64
GCA_000888735.1_ViralProj60053..HQ336222.2_497	8	8	0.196	NA	NA	NA	0	0	NA	NA	0	0	NA	NA	NA	0	0	VOG05548	Uncharacterized protein L448	355.6	5.4e-106	NA	NA	0	0	NA	NA	0	0
GCA_002966485.1_ASM296648v1..KY523104.1_530	3	3	0.77	NA	NA	NA	0	0	PF12352	Snare region anchored in the vesicle membrane C-terminus	31.1	9.6e-07	NA	NA	NA	0	0	NA	NA	0	0	NA	NA	0	0	NA	NA	0	0
GCA_002966195.1_ASM296619v1..MG779356.1_3	8	8	0.157	NA	NA	NA	0	0	NA	NA	0	0	NA	NA	NA	0	0	VOG05619	Uncharacterized protein L536	272	6.8e-81	NA	NA	0	0	NA	NA	0	0
GCA_002892525.1_ASM289252v1..LT906555.1_377	2	2	1	COG1100	R	GTPase SAR1 family domain	35.1	2.3e-09	PF00503	G-protein alpha subunit	134.4	2.4e-38	COG1100	S	GTP-binding Protein	35.1	2.3e-09	VOG08580	REFSEQ G protein alpha subunit	363.5	3.3e-108	NA	NA	0	0	NA	NA	0	0
ERX552302.24.fa.dc..contig_4386_30	5	5	0.05	COG0277	C	FAD/FMN-containing dehydrogenase	52.1	5.8e-14	PF01565	FAD binding domain	58.3	3e-15	COG0277	C	FAD linked oxidase domain protein	52.1	5.8e-14	NA	NA	0	0	TIGR01679	FAD-linked oxidoreductase	109.3	8.9e-31	NA	NA	0	0
ERX552257.96.fa.dc..contig_25066_24	11	11	0.347	COG2046	P	ATP sulfurylase (sulfate adenylyltransferase)	325.4	2.5e-96	PF01747	ATP-sulfurylase	209.1	2.4e-61	COG2046	P	Catalyzes the first intracellular reaction of sulfate assimilation, forming adenosine-5'-phosphosulfate (APS) from inorganic sulfate and ATP. Plays an important role in sulfate activation as a component of the biosynthesis pathway of sulfur- containing amino acids (By similarity)	325.4	2.5e-96	NA	NA	0	0	TIGR00339	ATP sulphurylase	357.7	2.7e-106	NA	NA	0	0
GCA_002966345.1_ASM296634v1..AP017644.1_687	8	8	0.155	NA	NA	NA	0	0	NA	NA	0	0	NA	NA	NA	0	0	VOG05655	Uncharacterized protein R626	923.4	1.8e-277	NA	NA	0	0	NA	NA	0	0
GCA_002966485.1_ASM296648v1..KY523104.1_597	8	8	0.15	NA	NA	NA	0	0	NA	NA	0	0	NA	NA	NA	0	0	VOG05566	Uncharacterized protein R401	138.3	1.3e-39	NA	NA	0	0	NA	NA	0	0
GCA_003814185.1_ASM381418v1..MK072438.1_46	2	2	1	NA	NA	NA	0	0	NA	NA	0	0	NA	NA	NA	0	0	VOG05549	Uncharacterized protein L442	67.1	3e-18	NA	NA	0	0	NA	NA	0	0
GCA_004156295.1_ASM415629v1..MG807320.1_590	8	8	0.254	NA	NA	NA	0	0	NA	NA	0	0	NA	NA	NA	0	0	VOG05608	Uncharacterized protein L294	5035.4	0	NA	NA	0	0	NA	NA	0	0
GCA_002966195.1_ASM296619v1..MG779320.1_18	2	2	1	NA	NA	NA	0	0	NA	NA	0	0	NA	NA	NA	0	0	VOG00297	Uncharacterized protein L17	41.5	4.2e-10	NA	NA	0	0	NA	NA	0	0
GCA_002966195.1_ASM296619v1..MG779310.1_27	2	2	1	NA	NA	NA	0	0	PF12796	Ankyrin repeats (3 copies)	35.9	3.8e-08	NA	NA	NA	0	0	VOG03888	Putative ankyrin repeat protein L100	105.4	1.7e-29	NA	NA	0	0	NA	NA	0	0
GCA_002966195.1_ASM296619v1..MG779310.1_37	2	2	1	NA	NA	NA	0	0	NA	NA	0	0	NA	NA	NA	0	0	VOG05459	Uncharacterized protein L531	116.7	4.9e-33	NA	NA	0	0	NA	NA	0	0
GCA_002966195.1_ASM296619v1..MG779319.1_2	2	2	1	NA	NA	NA	0	0	NA	NA	0	0	NA	NA	NA	0	0	VOG07610	REFSEQ hypothetical protein	309.6	3.2e-92	NA	NA	0	0	NA	NA	0	0
GCA_002966195.1_ASM296619v1..MG779319.1_3	2	2	1	NA	NA	NA	0	0	NA	NA	0	0	NA	NA	NA	0	0	VOG07611	REFSEQ hypothetical protein	540.9	5.2e-162	NA	NA	0	0	NA	NA	0	0
GCA_002966195.1_ASM296619v1..MG779310.1_25	2	2	1	NA	NA	NA	0	0	NA	NA	0	0	NA	NA	NA	0	0	VOG07601	Uncharacterized protein L157	1254.3	0	NA	NA	0	0	NA	NA	0	0
GCA_002966195.1_ASM296619v1..MG779298.1_13	2	2	1	NA	NA	NA	0	0	NA	NA	0	0	NA	NA	NA	0	0	VOG00033	Putative F-box and FNIP repeat-containing protein L60	29	1.9e-06	NA	NA	0	0	NA	NA	0	0
GCA_002966195.1_ASM296619v1..MG779298.1_16	2	2	1	NA	NA	NA	0	0	PF12796	Ankyrin repeats (3 copies)	28.1	1e-05	NA	NA	NA	0	0	VOG00001	Putative ankyrin repeat protein L23	41.3	6.9e-10	NA	NA	0	0	NA	NA	0	0
GCA_002966195.1_ASM296619v1..MG779298.1_20	2	2	1	NA	NA	NA	0	0	NA	NA	0	0	NA	NA	NA	0	0	VOG07650	Uncharacterized protein R898	31.6	7e-07	NA	NA	0	0	NA	NA	0	0
GCA_002966195.1_ASM296619v1..MG779333.1_8	2	2	1	NA	NA	NA	0	0	PF00995	Sec1 family	160.3	4.7e-46	NA	NA	NA	0	0	NA	NA	0	0	NA	NA	0	0	NA	NA	0	0
GCA_002966195.1_ASM296619v1..MG779390.1_6	2	2	1	NA	NA	NA	0	0	NA	NA	0	0	NA	NA	NA	0	0	VOG07594	Uncharacterized protein L910	64.6	5.3e-17	NA	NA	0	0	NA	NA	0	0
GCA_002966195.1_ASM296619v1..MG779394.1_8	2	2	1	NA	NA	NA	0	0	NA	NA	0	0	NA	NA	NA	0	0	VOG02771	REFSEQ hypothetical protein	28.2	6e-06	NA	NA	0	0	NA	NA	0	0
GCA_002966195.1_ASM296619v1..MG779396.1_2	2	2	1	NA	NA	NA	0	0	NA	NA	0	0	NA	NA	NA	0	0	VOG07673	REFSEQ DNA topoisomerase 2	70	7.8e-19	NA	NA	0	0	NA	NA	0	0
GCA_002966195.1_ASM296619v1..MG779306.1_7	2	2	1	NA	NA	NA	0	0	PF17279	Family of unknown function (DUF5344)	28.2	9.6e-06	NA	NA	NA	0	0	NA	NA	0	0	NA	NA	0	0	NA	NA	0	0
GCA_004156275.1_ASM415627v1..MG807319.1_139	2	2	1	NA	NA	NA	0	0	PF12796	Ankyrin repeats (3 copies)	36.8	2e-08	NA	NA	NA	0	0	VOG02277	Ankyrin repeat protein C9L	58.5	2.5e-15	NA	NA	0	0	ENOG411EPCP	NA	43.5	8e-11
GCA_002966195.1_ASM296619v1..MG779310.1_18	2	2	1	NA	NA	NA	0	0	NA	NA	0	0	NA	NA	NA	0	0	VOG07643	REFSEQ hypothetical protein	95.6	1.5e-26	NA	NA	0	0	NA	NA	0	0
GCA_004156275.1_ASM415627v1..MG807319.1_176	2	2	1	NA	NA	NA	0	0	PF00046	Homeobox domain	35	4.1e-08	NA	NA	NA	0	0	NA	NA	0	0	NA	NA	0	0	NA	NA	0	0
GCA_002966195.1_ASM296619v1..MG779376.1_12	2	2	1	NA	NA	NA	0	0	NA	NA	0	0	NA	NA	NA	0	0	VOG03490	Uncharacterized protein R736	28.8	2.8e-06	NA	NA	0	0	NA	NA	0	0
GCA_004156275.1_ASM415627v1..MG807319.1_855	2	2	1	NA	NA	NA	0	0	PF00995	Sec1 family	91.5	3.2e-25	NA	NA	NA	0	0	NA	NA	0	0	NA	NA	0	0	NA	NA	0	0
GCA_004156275.1_ASM415627v1..MG807319.1_883	2	2	1	NA	NA	NA	0	0	NA	NA	0	0	NA	NA	NA	0	0	VOG00079	Putative BTB/POZ domain-containing protein R738	242.2	6.5e-71	NA	NA	0	0	NA	NA	0	0
GCA_002966195.1_ASM296619v1..MG779379.1_5	2	2	1	NA	NA	NA	0	0	PF05725	FNIP Repeat	155.5	1.2e-45	NA	NA	NA	0	0	VOG00033	Putative F-box and FNIP repeat-containing protein L60	316.2	1.6e-93	NA	NA	0	0	ENOG411EPKS	FNIP Repeat	171.6	8.5e-50
GCA_002966195.1_ASM296619v1..MG779381.1_2	2	2	1	NA	NA	NA	0	0	NA	NA	0	0	NA	NA	NA	0	0	VOG00033	Putative F-box and FNIP repeat-containing protein L60	62.8	1e-16	NA	NA	0	0	NA	NA	0	0
GCA_002966195.1_ASM296619v1..MG779384.1_4	2	2	1	NA	NA	NA	0	0	NA	NA	0	0	NA	NA	NA	0	0	VOG03017	Uncharacterized protein R119	30.6	1.3e-06	NA	NA	0	0	NA	NA	0	0
GCA_002966195.1_ASM296619v1..MG779343.1_13	2	2	1	NA	NA	NA	0	0	NA	NA	0	0	NA	NA	NA	0	0	VOG00079	Putative BTB/POZ domain-containing protein R738	127.8	3.1e-36	NA	NA	0	0	NA	NA	0	0
GCA_002966195.1_ASM296619v1..MG779298.1_38	2	2	1	NA	NA	NA	0	0	PF12796	Ankyrin repeats (3 copies)	66	1.5e-17	NA	NA	NA	0	0	VOG00001	Putative ankyrin repeat protein L23	71.3	4.7e-19	NA	NA	0	0	NA	NA	0	0
GCA_004156275.1_ASM415627v1..MG807319.1_653	2	2	1	NA	NA	NA	0	0	NA	NA	0	0	NA	NA	NA	0	0	VOG05621	HMG box-containing protein R545	419.2	4.2e-125	NA	NA	0	0	NA	NA	0	0
GCA_002966195.1_ASM296619v1..MG779360.1_11	2	2	1	COG0452	H	Phosphopantothenoylcysteine synthetase/decarboxylase	35.1	1.4e-08	NA	NA	0	0	COG0452	H	Phosphopantothenoylcysteine decarboxylase	35.1	1.4e-08	VOG00001	Putative ankyrin repeat protein L23	34.6	7.6e-08	NA	NA	0	0	NA	NA	0	0
GCA_004156275.1_ASM415627v1..MG807319.1_708	2	2	1	NA	NA	NA	0	0	PF12796	Ankyrin repeats (3 copies)	47	1.3e-11	NA	NA	NA	0	0	VOG00717	Putative ankyrin repeat protein R190	52.6	1.6e-13	NA	NA	0	0	NA	NA	0	0
GCA_002966195.1_ASM296619v1..MG779363.1_16	2	2	1	NA	NA	NA	0	0	NA	NA	0	0	NA	NA	NA	0	0	VOG03888	Putative ankyrin repeat protein L100	52	3.3e-13	NA	NA	0	0	NA	NA	0	0
GCA_002966195.1_ASM296619v1..MG779299.1_11	2	2	1	NA	NA	NA	0	0	NA	NA	0	0	NA	NA	NA	0	0	VOG07587	REFSEQ hypothetical protein	182.1	7.1e-54	NA	NA	0	0	NA	NA	0	0
GCA_004156275.1_ASM415627v1..MG807319.1_75	2	2	1	NA	NA	NA	0	0	NA	NA	0	0	NA	NA	NA	0	0	VOG03888	Putative ankyrin repeat protein L100	44.5	6.6e-11	NA	NA	0	0	NA	NA	0	0
GCA_002966195.1_ASM296619v1..MG779366.1_5	2	2	1	NA	NA	NA	0	0	PF05725	FNIP Repeat	135.2	2.6e-39	NA	NA	NA	0	0	VOG00033	Putative F-box and FNIP repeat-containing protein L60	208.2	9e-61	NA	NA	0	0	ENOG411EPKS	FNIP Repeat	95.3	1.2e-26
GCA_002966195.1_ASM296619v1..MG779366.1_10	2	2	1	NA	NA	NA	0	0	NA	NA	0	0	NA	NA	NA	0	0	VOG07636	REFSEQ hypothetical protein	92.3	1.9e-25	NA	NA	0	0	NA	NA	0	0
GCA_004156275.1_ASM415627v1..MG807319.1_813	2	2	1	NA	NA	NA	0	0	NA	NA	0	0	NA	NA	NA	0	0	VOG04579	Uncharacterized protein L494	416	4.3e-124	NA	NA	0	0	NA	NA	0	0
GCA_000888735.1_ViralProj60053..HQ336222.2_616	6	6	0.378	NA	NA	NA	0	0	NA	NA	0	0	NA	NA	NA	0	0	VOG05627	Uncharacterized protein R557	281.7	1.1e-83	NA	NA	0	0	NA	NA	0	0
GCA_000888735.1_ViralProj60053..HQ336222.2_198	5	5	0.515	NA	NA	NA	0	0	NA	NA	0	0	NA	NA	NA	0	0	VOG05679	Uncharacterized protein L169	255.4	4.7e-76	NA	NA	0	0	NA	NA	0	0
GCA_000888735.1_ViralProj60053..HQ336222.2_23	4	4	0.873	NA	NA	NA	0	0	NA	NA	0	0	NA	NA	NA	0	0	VOG07658	REFSEQ hypothetical protein	213.8	1.2e-63	NA	NA	0	0	NA	NA	0	0
GCA_004156295.1_ASM415629v1..MG807320.1_306	6	6	0.198	NA	NA	NA	0	0	NA	NA	0	0	NA	NA	NA	0	0	VOG00483	Collagen-like protein 7	257.3	1.2e-75	NA	NA	0	0	NA	NA	0	0
GCA_002966345.1_ASM296634v1..AP017644.1_377	6	6	0.163	NA	NA	NA	0	0	NA	NA	0	0	NA	NA	NA	0	0	VOG01159	Uncharacterized protein L333	220.3	1e-64	NA	NA	0	0	NA	NA	0	0
GCA_004156295.1_ASM415629v1..MG807320.1_545	6	6	0.176	NA	NA	NA	0	0	NA	NA	0	0	NA	NA	NA	0	0	VOG01159	Uncharacterized protein L333	201.4	5.9e-59	NA	NA	0	0	NA	NA	0	0
GCA_004156275.1_ASM415627v1..MG807319.1_558	5	5	0.177	NA	NA	NA	0	0	NA	NA	0	0	NA	NA	NA	0	0	VOG01159	Uncharacterized protein L333	204.4	7.5e-60	NA	NA	0	0	NA	NA	0	0
GCA_004156275.1_ASM415627v1..MG807319.1_500	6	6	0.285	NA	NA	NA	0	0	NA	NA	0	0	NA	NA	NA	0	0	VOG05569	Uncharacterized protein R387	441.8	3.6e-132	NA	NA	0	0	NA	NA	0	0
GCA_002966195.1_ASM296619v1..MG779340.1_7	6	6	0.318	NA	NA	NA	0	0	NA	NA	0	0	NA	NA	NA	0	0	VOG05556	Robin	407.3	8.3e-122	NA	NA	0	0	NA	NA	0	0
GCA_004156275.1_ASM415627v1..MG807319.1_39	4	4	0.531	NA	NA	NA	0	0	NA	NA	0	0	NA	NA	NA	0	0	VOG02120	Uncharacterized protein L144	31.2	1e-06	NA	NA	0	0	NA	NA	0	0
GCA_004156295.1_ASM415629v1..MG807320.1_347	6	6	0.0852	NA	NA	NA	0	0	NA	NA	0	0	NA	NA	NA	0	0	VOG05521	Uncharacterized protein R503	346.1	5.7e-103	NA	NA	0	0	ENOG411EP00	NA	47.2	7.1e-12
GCA_004156275.1_ASM415627v1..MG807319.1_625	6	6	0.392	NA	NA	NA	0	0	NA	NA	0	0	NA	NA	NA	0	0	VOG03537	Uncharacterized protein L515	790.4	7.6e-237	NA	NA	0	0	NA	NA	0	0
GCA_004156275.1_ASM415627v1..MG807319.1_863	4	4	0.122	NA	NA	NA	0	0	NA	NA	0	0	NA	NA	NA	0	0	VOG01499	Uncharacterized protein L750	443.9	2.2e-132	NA	NA	0	0	NA	NA	0	0
GCA_004156295.1_ASM415629v1..MG807320.1_761	6	6	0.147	NA	NA	NA	0	0	NA	NA	0	0	NA	NA	NA	0	0	VOG00383	Uncharacterized protein R651	259	3.5e-76	NA	NA	0	0	NA	NA	0	0
GCA_002966345.1_ASM296634v1..AP017644.1_72	5	5	0.281	NA	NA	NA	0	0	NA	NA	0	0	NA	NA	NA	0	0	VOG05454	Uncharacterized protein L52	214.4	1.9e-63	NA	NA	0	0	NA	NA	0	0
GCA_000888735.1_ViralProj60053..HQ336222.2_831	6	6	0.259	NA	NA	NA	0	0	NA	NA	0	0	NA	NA	NA	0	0	VOG05653	Uncharacterized protein R752	364.6	9.3e-109	NA	NA	0	0	NA	NA	0	0
GCA_002966345.1_ASM296634v1..AP017644.1_863	6	6	0.381	NA	NA	NA	0	0	NA	NA	0	0	NA	NA	NA	0	0	VOG01820	Uncharacterized protein L65	298.3	4.2e-88	NA	NA	0	0	NA	NA	0	0
GCA_002966345.1_ASM296634v1..AP017644.1_896	8	8	0.116	NA	NA	NA	0	0	NA	NA	0	0	NA	NA	NA	0	0	VOG05690	Putative ariadne-like RING finger protein R811	2026.8	0	NA	NA	0	0	NA	NA	0	0
GCA_002966345.1_ASM296634v1..AP017644.1_921	4	4	0.454	NA	NA	NA	0	0	NA	NA	0	0	NA	NA	NA	0	0	VOG05689	Uncharacterized protein R836	246	4.4e-73	NA	NA	0	0	NA	NA	0	0
GCA_002966345.1_ASM296634v1..AP017644.1_945	4	4	0.364	NA	NA	NA	0	0	NA	NA	0	0	NA	NA	NA	0	0	VOG07586	Uncharacterized protein R860	174	6.5e-51	NA	NA	0	0	NA	NA	0	0
GCA_004156275.1_ASM415627v1..MG807319.1_54	5	5	0.639	NA	NA	NA	0	0	NA	NA	0	0	NA	NA	NA	0	0	VOG07589	Uncharacterized protein R131	29.6	2.5e-06	NA	NA	0	0	NA	NA	0	0
GCA_002966195.1_ASM296619v1..MG779303.1_12	5	5	0.548	NA	NA	NA	0	0	NA	NA	0	0	NA	NA	NA	0	0	VOG05457	Uncharacterized protein R890	319.2	2.3e-95	NA	NA	0	0	NA	NA	0	0
GCA_004156275.1_ASM415627v1..MG807319.1_486	3	3	0.0847	NA	NA	NA	0	0	NA	NA	0	0	NA	NA	NA	0	0	VOG02891	Uncharacterized protein L399	489.9	6.8e-146	NA	NA	0	0	NA	NA	0	0
GCA_002966405.1_ASM296640v1..MF782455.1_901	2	2	1	COG0095	H	Lipoate-protein ligase A	119.3	4.5e-34	NA	NA	0	0	COG0095	H	Lipoate-protein, ligase	119.3	4.5e-34	NA	NA	0	0	TIGR00545	lipoyltransferase and lipoate-protein ligase	118.6	1.3e-33	NA	NA	0	0
GCA_003814065.1_ASM381406v1..MK072069.1_32	2	2	1	COG2110	J	O-acetyl-ADP-ribose deacetylase (regulator of RNase III), contains Macro domain	180.1	1.4e-52	PF01661	Macro domain	107.8	1.5e-30	COG2110	S	appr-1-p processing domain protein	180.1	1.4e-52	VOG00408	Non-structural polyprotein	71.1	1.5e-19	NA	NA	0	0	ENOG411ENZN	Macro domain	41.7	3.4e-10
GCA_003814065.1_ASM381406v1..MK072116.1_5	2	2	1	NA	NA	NA	0	0	NA	NA	0	0	NA	NA	NA	0	0	VOG00753	REFSEQ hypothetical protein	73.7	7.9e-20	NA	NA	0	0	NA	NA	0	0
GCA_003814065.1_ASM381406v1..MK072067.1_26	2	2	1	COG0225	O	Peptide methionine sulfoxide reductase MsrA	236.3	2.1e-69	PF01625	Peptide methionine sulfoxide reductase	217	6.1e-64	COG0225	O	Has an important function as a repair enzyme for proteins that have been inactivated by oxidation. Catalyzes the reversible oxidation-reduction of methionine sulfoxide in proteins to methionine (By similarity)	236.3	2.1e-69	NA	NA	0	0	TIGR00401	methionine-S-sulfoxide reductase	210.8	5e-62	NA	NA	0	0
ERX552270.50.fa.dc..contig_8226_12	2	2	1	NA	NA	NA	0	0	PF10096	Uncharacterized protein conserved in bacteria (DUF2334)	45.4	3.3e-11	NA	NA	NA	0	0	NA	NA	0	0	NA	NA	0	0	NA	NA	0	0
GCA_004156295.1_ASM415629v1..MG807320.1_163	7	7	0.116	NA	NA	NA	0	0	NA	NA	0	0	NA	NA	NA	0	0	VOG05466	Uncharacterized protein L732	240.7	2.7e-71	NA	NA	0	0	NA	NA	0	0
GCA_004156275.1_ASM415627v1..MG807319.1_133	5	5	0.222	NA	NA	NA	0	0	NA	NA	0	0	NA	NA	NA	0	0	VOG07597	REFSEQ hypothetical protein	449.6	8.1e-135	NA	NA	0	0	NA	NA	0	0
GCA_001995575.1_ViralProj357483..LT671577.1_275	10	10	0.289	NA	NA	NA	0	0	NA	NA	0	0	NA	NA	NA	0	0	VOG05468	Uncharacterized protein L285	356.6	1.9e-106	NA	NA	0	0	NA	NA	0	0
GCA_002966435.1_ASM296643v1..KC008572.1_888	5	5	0.212	NA	NA	NA	0	0	NA	NA	0	0	NA	NA	NA	0	0	VOG07594	Uncharacterized protein L910	151.1	1.8e-43	NA	NA	0	0	NA	NA	0	0
GCA_004156295.1_ASM415629v1..MG807320.1_888	6	6	0.268	NA	NA	NA	0	0	NA	NA	0	0	NA	NA	NA	0	0	VOG07659	Uncharacterized protein L117	64.4	3.6e-17	NA	NA	0	0	NA	NA	0	0
GCA_002966345.1_ASM296634v1..AP017644.1_146	6	6	0.19	NA	NA	NA	0	0	NA	NA	0	0	NA	NA	NA	0	0	VOG03017	Uncharacterized protein R119	240.4	4.2e-71	NA	NA	0	0	NA	NA	0	0
GCA_004156275.1_ASM415627v1..MG807319.1_83	6	6	0.354	NA	NA	NA	0	0	NA	NA	0	0	NA	NA	NA	0	0	VOG07590	REFSEQ hypothetical protein	169.6	7.1e-50	NA	NA	0	0	NA	NA	0	0
GCA_004156275.1_ASM415627v1..MG807319.1_47	5	5	0.306	NA	NA	NA	0	0	NA	NA	0	0	NA	NA	NA	0	0	VOG05452	Uncharacterized protein L123	187.9	1.6e-55	NA	NA	0	0	NA	NA	0	0
GCA_002966345.1_ASM296634v1..AP017644.1_175	5	5	0.138	NA	NA	NA	0	0	NA	NA	0	0	NA	NA	NA	0	0	VOG00717	Putative ankyrin repeat protein R190	312.2	2e-92	NA	NA	0	0	NA	NA	0	0
GCA_002966435.1_ASM296643v1..KC008572.1_842	4	4	0.425	NA	NA	NA	0	0	NA	NA	0	0	NA	NA	NA	0	0	VOG07600	REFSEQ hypothetical protein	217.2	5.1e-64	NA	NA	0	0	NA	NA	0	0
GCA_004156275.1_ASM415627v1..MG807319.1_175	4	4	0.36	NA	NA	NA	0	0	NA	NA	0	0	NA	NA	NA	0	0	VOG01629	REFSEQ hypothetical protein	138.4	1.1e-39	NA	NA	0	0	NA	NA	0	0
GCA_002966195.1_ASM296619v1..MG779310.1_16	4	4	0.397	NA	NA	NA	0	0	NA	NA	0	0	NA	NA	NA	0	0	VOG07599	REFSEQ hypothetical protein	432.8	9.1e-130	NA	NA	0	0	NA	NA	0	0
GCA_002966195.1_ASM296619v1..MG779310.1_13	4	4	0.171	NA	NA	NA	0	0	NA	NA	0	0	NA	NA	NA	0	0	VOG07598	REFSEQ hypothetical protein	227.8	1.6e-67	NA	NA	0	0	NA	NA	0	0
GCA_004156275.1_ASM415627v1..MG807319.1_166	4	4	0.313	NA	NA	NA	0	0	NA	NA	0	0	NA	NA	NA	0	0	VOG07643	REFSEQ hypothetical protein	113.7	4.5e-32	NA	NA	0	0	NA	NA	0	0
GCA_002966435.1_ASM296643v1..KC008572.1_892	4	4	0.677	NA	NA	NA	0	0	NA	NA	0	0	NA	NA	NA	0	0	VOG07672	REFSEQ hypothetical protein	169.1	5.5e-49	NA	NA	0	0	NA	NA	0	0
GCA_002966195.1_ASM296619v1..MG779303.1_6	3	3	0.2	NA	NA	NA	0	0	NA	NA	0	0	NA	NA	NA	0	0	VOG07592	REFSEQ hypothetical protein	229	5.8e-68	NA	NA	0	0	NA	NA	0	0
GCA_002966435.1_ASM296643v1..KC008572.1_963	4	4	0.692	NA	NA	NA	0	0	NA	NA	0	0	NA	NA	NA	0	0	VOG07668	REFSEQ hypothetical protein	266.3	3.4e-79	NA	NA	0	0	NA	NA	0	0
GCA_002966195.1_ASM296619v1..MG779298.1_27	3	3	0.94	NA	NA	NA	0	0	NA	NA	0	0	NA	NA	NA	0	0	VOG07581	REFSEQ hypothetical protein	227.1	1e-66	NA	NA	0	0	NA	NA	0	0
GCA_002966195.1_ASM296619v1..MG779298.1_21	3	3	0.662	NA	NA	NA	0	0	NA	NA	0	0	NA	NA	NA	0	0	VOG02096	Uncharacterized protein L15	100.1	3.6e-28	NA	NA	0	0	NA	NA	0	0
GCA_004156275.1_ASM415627v1..MG807319.1_923	3	3	0.314	NA	NA	NA	0	0	PF04998	RNA polymerase Rpb1, domain 5	36.8	1.3e-08	NA	NA	NA	0	0	VOG01343	DNA-directed RNA polymerase 147 kDa polypeptide	33.6	3.3e-08	NA	NA	0	0	ENOG411EP3K	RNA polymerase Rpb1, domain 4	38	1.6e-09
GCA_004156295.1_ASM415629v1..MG807320.1_512	3	3	0.351	NA	NA	NA	0	0	PF08795	Putative papain-like cysteine peptidase (DUF1796)	60	1.2e-15	NA	NA	NA	0	0	VOG05561	Uncharacterized protein R408	42.2	3.4e-10	NA	NA	0	0	NA	NA	0	0
GCA_002966195.1_ASM296619v1..MG779362.1_2	3	3	0.0999	NA	NA	NA	0	0	NA	NA	0	0	NA	NA	NA	0	0	VOG00001	Putative ankyrin repeat protein L23	35.5	3.9e-08	NA	NA	0	0	NA	NA	0	0
GCA_002966195.1_ASM296619v1..MG779389.1_3	2	2	1	NA	NA	NA	0	0	NA	NA	0	0	NA	NA	NA	0	0	VOG05467	Putative BTB/POZ domain-containing protein L742	139	1.1e-39	NA	NA	0	0	NA	NA	0	0
GCA_002966435.1_ASM296643v1..KC008572.1_202	4	4	0.298	NA	NA	NA	0	0	PF14560	Ubiquitin-like domain	29.3	4.1e-06	NA	NA	NA	0	0	VOG07640	REFSEQ hypothetical protein	111	1e-31	NA	NA	0	0	NA	NA	0	0
GCA_002966195.1_ASM296619v1..MG779378.1_3	4	4	0.415	NA	NA	NA	0	0	NA	NA	0	0	NA	NA	NA	0	0	VOG07648	REFSEQ hypothetical protein	299.3	2.4e-89	NA	NA	0	0	NA	NA	0	0
GCA_004156275.1_ASM415627v1..MG807319.1_849	4	4	0.585	NA	NA	NA	0	0	NA	NA	0	0	NA	NA	NA	0	0	VOG07646	REFSEQ hypothetical protein	243.3	2.8e-72	NA	NA	0	0	NA	NA	0	0
GCA_004156295.1_ASM415629v1..MG807320.1_811	4	4	0.339	NA	NA	NA	0	0	NA	NA	0	0	NA	NA	NA	0	0	VOG07645	REFSEQ hypothetical protein	157	1.1e-45	NA	NA	0	0	NA	NA	0	0
[truncated: 19,928 more rows]

## Sheet: Enriched_COG_categories_in_clad
COG_Category	Description	Early_Phyco_clade_5	Early_Phyco_clade_9	Iridivoridae_clade_1	Iridivoridae_clade_2	Late_Phyco_clade_1	Late_Phyco_clade_2	Late_Phyco_clade_3	Late_Phyco_clade_4	Marseilleviridae_clade_2	Mimiviridae_clade_1	Mimiviridae_clade_12	Mimiviridae_clade_13	Mimiviridae_clade_14	Mimiviridae_clade_16	Mimiviridae_clade_18	Mimiviridae_clade_4	Mimiviridae_clade_5	Mimiviridae_clade_7	Mimiviridae_clade_8	Mimiviridae_clade_9	Pithoviridae_clade_3	Pox_clade_1
B	[B] Chromatin structure and dynamics	0	0	0	0	0	0	0	0	0	0	1	0	0	2	0	0	0	0	0	1	0	0
C	[C] Energy production and conversion	0	1	0	0	1	1	0	2	0	4	0	1	0	5	0	0	0	1	1	11	1	0
D	[D] Cell cycle control, cell division, chromosome partitioning	0	0	0	0	0	0	0	1	1	1	0	1	0	6	0	0	0	1	0	0	0	0
E	[E] Amino acid transport and metabolism	3	16	1	2	4	12	0	1	1	7	5	7	6	52	4	7	2	11	14	9	9	6
F	[F] Nucleotide transport and metabolism	1	10	5	4	6	4	1	1	4	9	3	6	8	18	3	3	7	10	18	9	6	3
G	[G] Carbohydrate transport and metabolism	0	4	2	3	4	0	2	0	0	4	3	1	2	15	2	1	1	4	2	6	9	0
H	[H] Coenzyme transport and metabolism	1	8	0	0	5	2	1	1	2	10	2	0	4	18	3	1	3	5	3	7	6	0
I	[I] Lipid transport and metabolism	3	1	1	0	1	1	1	1	0	4	2	1	0	12	1	0	0	3	1	5	0	3
J	[J] Translation, ribosomal structure and biogenesis	3	6	3	1	6	3	2	0	8	6	4	7	6	63	5	3	5	8	4	8	3	3
K	[K] Transcription	7	5	9	3	7	1	4	4	10	23	9	4	8	34	3	12	10	10	6	22	9	7
L	[L] Replication, recombination and repair	9	9	15	7	9	10	5	7	11	38	16	11	17	52	3	16	14	13	10	32	11	5
M	[M] Cell wall/membrane/envelope biogenesis	2	2	1	1	9	7	2	3	1	13	2	9	7	37	8	5	2	10	5	9	2	1
N	[N] Cell motility	0	0	0	0	0	4	0	0	0	0	0	0	0	3	2	0	0	0	0	1	0	0
O	[O] Post-translational modification, protein turnover, and chaperones	7	6	4	0	2	5	4	2	4	18	9	9	8	52	6	3	11	17	10	18	7	1
P	[P] Inorganic ion transport and metabolism	0	1	0	0	1	0	1	0	0	5	2	3	0	7	0	0	0	5	0	3	0	1
Q	[Q] Secondary metabolites biosynthesis, transport, and catabolism	4	0	1	0	0	1	0	0	0	4	2	1	0	9	0	1	1	2	1	4	3	0
R	[R] General function prediction only	5	16	1	2	4	3	0	3	2	10	6	4	7	44	3	1	6	16	6	21	19	2
S	[S] Function unknown	0	0	0	0	1	0	1	0	3	4	1	1	0	6	0	1	4	0	1	4	0	0
T	[T] Signal transduction mechanisms	4	3	6	1	3	5	0	2	9	7	1	6	3	29	5	0	3	8	6	8	9	0
V	[V] Defense mechanisms	2	3	2	0	2	1	3	1	1	5	2	4	1	7	1	1	3	1	1	5	1	2
